# Supplementary material for: Transgenerational transmission of reproductive and metabolic dysfunction in the male progeny of polycystic ovary syndrome
Source: Cell Rep Med. 2023 May 5;4(5):101035. doi: 10.1016/j.xcrm.2023.101035 (PMC10213875; doi:10.1016/j.xcrm.2023.101035)
Supplement: Data S1. Published PCOS-related information of DEmiRNA in serum of sons of women of PCOS, related to Figure 1 [file mmc2.xlsx]

## Sheet: Data S1
Data S1: Published PCOS-related information of DEmiRNA in serum of sons of women of PCOS. Related to Figure 1.
DEmiRNA	PCOS related conclusion	PMID
hsa-miR-1299	hsa-miR-1299 is significantly differentially expressed in PCOS patients serum exosomes and identified as potential biomarkers for PCOS	33763302
	MicroRNAs-1299, -126-3p and -30e-3p as Potential Diagnostic Biomarkers for Prediabetes	34073154
hsa-miR-122-5p	miR-122-5p had significant differences in the serum between the PCOS group and the control group. Among the patients with PCOS, miR-122-5p was found to have more significant differences in the PCOS with insulin resistance group.	35965798
	miR-122 has been suggested as a marker of metabolic health. Metformin decreases miR-122, miR-223 and miR-29a in women with polycystic ovary syndrome	33112812
hsa-miR-199b-3p	miR-199b-5p is differed significantly in follicular fluid between normal women and PCOS women. miR-199b-5p correlated with anti-mullerian hormone (AMH).	31705013
	hsa-miR-199b-3p is decreased expressed in PCOS-IR cumulus granulosa cells	32046427
hsa-miR-199a-5p	miR-199a-5p was downregulated in pregnancies complicated by IUGR without PE	33477832
	Circulating miR-199a-3p and miR-21-5p vary significantly whenever AMH levels of infertile women are disturbed and could potentially serve as non-invasive biomarkers in distinguishing infertile from fertile women.	32283952
	miR-199a-5p in follicular fluid exosomes was significantly differentially expressed in the PCOS and control groups.	35337736
	miR-199a-5p stimulates ovarian granulosa cell apoptosis in polycystic ovary syndrome	33095185
hsa-miR-1307-3p	miR-491-5p, miR-1307-3p, and miR-298 can be introduced as a diagnostic tool for the prediction of T2DM.	32664305
	miR-1307-3p is upregulated in the CGCs of PCOS patients	26232057
	miR-1307-3p has increased expression in PCOS cumulus granulosa cells	25622783
hsa-miR-96-5p	Expression of miR-96 in PCOS shows a 6-fold down-regulation compared to control ovary and is localized in the theca and cumulus-granulosa of cystic follicles. Thus, the cell proliferation in the preantral follicles in hyperandrogenic condition could be induced through a mechanism utilizing miR-96-mediated regulation.	23675970
hsa-miR-532-3p	Diabetes Modulates MicroRNAs 29b-3p, 29c-3p, 199a-5p and 532-3p Expression in Muscle: Possible Role in GLUT4 and HK2 Repression	30258406
	Loss of androgen receptor promotes HCC invasion and metastasis via activating circ-LNPEP/miR-532-3p/RAB9A signal under hypoxia	33862456
hsa-miR-548ar-3p	hsa-miR-548ar-3p shows increased expression in PCOS-IR cumulus granulosa cells	32046427
