# Supplementary material for: Transgenerational transmission of reproductive and metabolic dysfunction in the male progeny of polycystic ovary syndrome
Source: Cell Rep Med. 2023 May 5;4(5):101035. doi: 10.1016/j.xcrm.2023.101035 (PMC10213875; doi:10.1016/j.xcrm.2023.101035)
Supplement: Data S2. Predicted target genes of miRNA in serum of sons of women with PCOS, related to Figure 1J [file mmc3.xlsx]

## Sheet: Data S2
Data S2: Predicted target genes of miRNA in serum of sons of women of PCOS. Related to Figure 1J.
miRNA	transcriptID	geneName	score
hsa-miR-1299	NM_173076	ABCA12	94.7487
hsa-miR-1299	NM_015657	ABCA12	94.7487
hsa-miR-96-5p	NM_001606	ABCA2	93.9484
hsa-miR-96-5p	NM_000033	ABCD1	92.4731
hsa-miR-1299	NM_001278352	ACO1	91.6436
hsa-miR-1299	NM_002197	ACO1	91.6436
hsa-miR-96-5p	NM_032487	ACTRT3	90.3816
hsa-miR-199b-3p	NM_001278579	ACVR2A	92.5025
hsa-miR-548ar-3p	NM_001106	ACVR2B	97.0903
hsa-miR-548ar-3p	NM_001320590	ACYP2	94.6547
hsa-miR-548ar-3p	NM_001110	ADAM10	92.8821
hsa-miR-548ar-3p	NM_016351	ADAM22	94.8434
hsa-miR-548ar-3p	NM_001324417	ADAM22	96.8296
hsa-miR-548ar-3p	NM_001324418	ADAM22	94.8434
hsa-miR-548ar-3p	NM_001324419	ADAM22	94.8434
hsa-miR-548ar-3p	NM_001324420	ADAM22	94.8434
hsa-miR-548ar-3p	NM_021723	ADAM22	94.8434
hsa-miR-548ar-3p	NM_021722	ADAM22	94.8434
hsa-miR-548ar-3p	NM_001324421	ADAM22	95.4742
hsa-miR-4678	NM_003816	ADAM9	90.4872
hsa-miR-199b-3p	NM_014243	ADAMTS3	91.2983
hsa-miR-548ar-3p	NM_007038	ADAMTS5	90.5957
hsa-miR-199b-3p	NM_207517	ADAMTSL3	99.7524
hsa-miR-199b-3p	NM_001301110	ADAMTSL3	96.8143
hsa-miR-96-5p	NM_015270	ADCY6	99.9343
hsa-miR-96-5p	NM_001704	ADGRB3	93.0944
hsa-miR-96-5p	NM_001202450	ADK	95.1959
hsa-miR-96-5p	NM_006721	ADK	95.1959
hsa-miR-96-5p	NM_001123	ADK	95.1959
hsa-miR-96-5p	NM_001202449	ADK	95.1959
hsa-miR-548ar-3p	NM_001291949	ADPRH	95.0835
hsa-miR-548ar-3p	NM_001291950	ADPRH	95.0835
hsa-miR-548ar-3p	NM_001125	ADPRH	95.0835
hsa-miR-122-5p	NM_001126	ADSS2	93.0475
hsa-miR-96-5p	NM_017629	AGO4	93.1936
hsa-miR-96-5p	NM_001199852	AK3	92.1595
hsa-miR-199a-5p	NM_003488	AKAP1	96.5084
hsa-miR-199a-5p	NM_001242902	AKAP1	96.5194
hsa-miR-199a-5p	NM_001242903	AKAP1	96.5194
hsa-miR-96-5p	NM_004304	ALK	91.2725
hsa-miR-199b-3p	NM_021926	ALX4	92.7867
hsa-miR-199b-3p	NM_001033571	AMZ2	90.1023
hsa-miR-199b-3p	NM_001289056	AMZ2	90.1023
hsa-miR-199b-3p	NM_001033572	AMZ2	90.1023
hsa-miR-199b-3p	NM_001033569	AMZ2	90.1023
hsa-miR-199b-3p	NM_001033570	AMZ2	90.1023
hsa-miR-199b-3p	NM_001289054	AMZ2	90.1023
hsa-miR-199b-3p	NM_016627	AMZ2	90.1023
hsa-miR-199b-3p	NM_001033574	AMZ2	90.1023
hsa-miR-199a-5p	NM_001149	ANK3	91.2649
hsa-miR-96-5p	NM_019004	ANKIB1	92.5231
hsa-miR-548ar-3p	NM_001256182	ANKRD11	91.2132
hsa-miR-532-3p	NM_015208	ANKRD12	90.8885
hsa-miR-532-3p	NM_001083625	ANKRD12	95.0142
hsa-miR-532-3p	NM_001204056	ANKRD12	90.8885
hsa-miR-122-5p	NM_030816	ANKRD13C	95.8613
hsa-miR-96-5p	NM_032139	ANKRD27	96.3416
hsa-miR-1299	NM_001193329	AOPEP	90.894
hsa-miR-1299	NM_032823	AOPEP	90.894
hsa-miR-96-5p	NM_001318093	AP3S1	90.0787
hsa-miR-548ar-3p	NM_001297550	APELA	92.1165
hsa-miR-199b-3p	NM_173545	APLF	90.1086
hsa-miR-199b-3p	NM_001142276	APLP2	94.3704
hsa-miR-96-5p	NM_012096	APPL1	94.0902
hsa-miR-1299	NM_006420	ARFGEF2	92.8098
hsa-miR-199a-5p	NM_001270699	ARHGAP12	93.5627
hsa-miR-199a-5p	NM_001270698	ARHGAP12	93.5627
hsa-miR-199a-5p	NM_001270696	ARHGAP12	93.5627
hsa-miR-199a-5p	NM_018287	ARHGAP12	93.5627
hsa-miR-199a-5p	NM_001270697	ARHGAP12	93.5627
hsa-miR-199a-5p	NM_001270695	ARHGAP12	96.4997
hsa-miR-548ar-3p	NM_020824	ARHGAP21	98.1244
hsa-miR-1299	NM_001258328	ARHGAP45	91.2403
hsa-miR-1299	NM_012292	ARHGAP45	91.2403
hsa-miR-1299	NM_001321232	ARHGAP45	91.2403
hsa-miR-1299	NM_001282335	ARHGAP45	91.2403
hsa-miR-1299	NM_001282334	ARHGAP45	91.2403
hsa-miR-96-5p	NM_001287242	ARHGAP6	96.0262
hsa-miR-96-5p	NM_013423	ARHGAP6	91.6191
hsa-miR-96-5p	NM_013427	ARHGAP6	91.6191
hsa-miR-96-5p	NM_001128615	ARHGEF3	91.3117
hsa-miR-4678	NM_001307939	ARID3B	92.6258
hsa-miR-548ar-3p	NM_015161	ARL6IP1	91.5316
hsa-miR-548ar-3p	NM_001313858	ARL6IP1	91.5316
hsa-miR-548ar-3p	NM_018184	ARL8B	90.5959
hsa-miR-96-5p	NM_030978	ARPC5L	92.0055
hsa-miR-548ar-3p	NM_001306191	ARPP19	94.7714
hsa-miR-199b-3p	NM_003887	ASAP2	94.8706
hsa-miR-199b-3p	NM_001135191	ASAP2	94.8706
hsa-miR-4685-3p	NM_020039	ASIC1	94.4119
hsa-miR-4685-3p	NM_001095	ASIC1	97.5489
hsa-miR-4685-3p	NM_001256830	ASIC1	94.4119
hsa-miR-199a-5p	NM_001083926	ASRGL1	90.6192
hsa-miR-199a-5p	NM_025080	ASRGL1	90.6192
hsa-miR-1299	NM_018179	ATF7IP	92.8968
hsa-miR-1299	NM_001286514	ATF7IP	92.8968
hsa-miR-1299	NM_181352	ATF7IP	92.8968
hsa-miR-548ar-3p	NM_001256160	ATF7IP2	93.4905
hsa-miR-548ar-3p	NM_001127713	ATL1	91.4765
hsa-miR-548ar-3p	NM_181598	ATL1	91.4765
hsa-miR-548ar-3p	NM_015915	ATL1	91.4765
hsa-miR-1299	NM_001198569	ATP6V0C	93.5884
hsa-miR-548ar-3p	NM_207303	ATRNL1	99.7266
hsa-miR-548ar-3p	NM_000489	ATRX	92.0676
hsa-miR-548ar-3p	NM_138270	ATRX	92.0676
hsa-miR-96-5p	NM_000332	ATXN1	98.7084
hsa-miR-548ar-3p	NM_001128164	ATXN1	96.048
hsa-miR-548ar-3p	NM_001164778	ATXN3	93.4485
hsa-miR-548ar-3p	NM_004993	ATXN3	93.5786
hsa-miR-548ar-3p	NM_001127697	ATXN3	93.5786
hsa-miR-548ar-3p	NM_001164779	ATXN3	93.5786
hsa-miR-548ar-3p	NM_001164781	ATXN3	93.5786
hsa-miR-548ar-3p	NM_001164780	ATXN3	93.5786
hsa-miR-548ar-3p	NM_001127696	ATXN3	93.5786
hsa-miR-548ar-3p	NM_030660	ATXN3	93.5786
hsa-miR-96-5p	NM_001164776	ATXN3	95.0222
hsa-miR-548ar-3p	NM_000333	ATXN7	93.7035
hsa-miR-199a-5p	NM_001127231	AUTS2	91.459
hsa-miR-548ar-3p	NM_194318	B3GLCT	94.6381
hsa-miR-96-5p	NM_001478	B4GALNT1	91.1606
hsa-miR-96-5p	NM_001276468	B4GALNT1	97.676
hsa-miR-548ar-3p	NM_004775	B4GALT6	91.6555
hsa-miR-1299	NM_001170794	BACH2	91.1879
hsa-miR-4685-3p	NM_003658	BARX2	95.5703
hsa-miR-199a-5p	NM_001013257	BCAM	95.2549
hsa-miR-199b-3p	NM_001261410	BCAR3	90.9354
hsa-miR-199b-3p	NM_003567	BCAR3	90.9354
hsa-miR-199b-3p	NM_001261408	BCAR3	90.9354
hsa-miR-199b-3p	NM_001261409	BCAR3	90.9354
hsa-miR-199b-3p	NM_001308251	BCAR3	96.2751
hsa-miR-532-3p	NM_004326	BCL9	95.4214
hsa-miR-548ar-3p	NM_001123383	BCOR	95.2682
hsa-miR-548ar-3p	NM_001168401	BEX2	90.954
hsa-miR-548ar-3p	NM_032621	BEX2	90.954
hsa-miR-548ar-3p	NM_001168400	BEX2	90.954
hsa-miR-548ar-3p	NM_001168399	BEX2	90.954
hsa-miR-96-5p	NM_001318819	BICRAL	91.0513
hsa-miR-548ar-3p	NM_001204	BMPR2	92.4849
hsa-miR-96-5p	NM_001317939	BNC2	94.9063
hsa-miR-548ar-3p	NM_001284361	BOLL	91.1196
hsa-miR-548ar-3p	NM_001284358	BOLL	91.0409
hsa-miR-548ar-3p	NM_197970	BOLL	91.0409
hsa-miR-548ar-3p	NM_033030	BOLL	91.0409
hsa-miR-548ar-3p	NM_001284362	BOLL	91.0409
hsa-miR-96-5p	NM_032352	BRMS1L	90.9201
hsa-miR-96-5p	NM_015695	BRPF3	99.3986
hsa-miR-548ar-3p	NM_033656	BRWD1	90.4689
hsa-miR-96-5p	NM_153252	BRWD3	91.6933
hsa-miR-199a-5p	NM_033637	BTRC	90.3895
hsa-miR-199a-5p	NM_003939	BTRC	90.3895
hsa-miR-199a-5p	NM_001256856	BTRC	90.3895
hsa-miR-548ar-3p	NM_145055	C18orf25	90.9185
hsa-miR-548ar-3p	NM_001008239	C18orf25	93.9802
hsa-miR-548ar-3p	NM_001300830	C1orf131	90.5967
hsa-miR-548ar-3p	NM_152379	C1orf131	90.5967
hsa-miR-1299	NM_030806	C1orf21	94.2855
hsa-miR-199b-3p	NM_024093	C2orf49	90.4893
hsa-miR-199b-3p	NM_001286537	C2orf49	90.4893
hsa-miR-548ar-3p	NM_001025266	C3orf70	93.7235
hsa-miR-548ar-3p	NM_001080531	C4orf51	92.0567
hsa-miR-199b-3p	NM_017998	C9orf40	91.1005
hsa-miR-96-5p	NM_001005505	CACNA2D2	96.9251
hsa-miR-96-5p	NM_000726	CACNB4	93.532
hsa-miR-96-5p	NM_001167675	CADM2	90.4433
hsa-miR-96-5p	NM_001256504	CADM2	90.4433
hsa-miR-96-5p	NM_001256505	CADM2	90.4433
hsa-miR-96-5p	NM_001167674	CADM2	92.9007
hsa-miR-96-5p	NM_001256502	CADM2	90.4433
hsa-miR-96-5p	NM_001256503	CADM2	90.4433
hsa-miR-96-5p	NM_153184	CADM2	90.4433
hsa-miR-548ar-3p	NM_001195563	CAMTA1	91.7546
hsa-miR-1299	NM_001190442	CAST	96.2795
hsa-miR-1299	NM_001042440	CAST	96.2795
hsa-miR-1299	NM_173060	CAST	96.2795
hsa-miR-1299	NM_001284213	CAST	96.2795
hsa-miR-1299	NM_001284212	CAST	97.0155
hsa-miR-548ar-3p	NM_001018116	CAVIN4	90.1397
hsa-miR-96-5p	NM_005187	CBFA2T3	95.061
hsa-miR-548ar-3p	NM_001282959	CCAR1	95.5593
hsa-miR-548ar-3p	NM_018017	CCDC186	96.465
hsa-miR-548ar-3p	NM_001321829	CCDC186	96.465
hsa-miR-1299	NM_020198	CCDC47	90.1129
hsa-miR-199a-5p	NM_001080414	CCDC88C	91.0721
hsa-miR-1299	NM_152638	CCER1	98.6386
hsa-miR-548ar-3p	NM_148672	CCL28	90.8795
hsa-miR-548ar-3p	NM_001301875	CCL28	90.8795
hsa-miR-199a-5p	NM_020307	CCNL1	90.601
hsa-miR-96-5p	NM_001142401	CD164	96.1869
hsa-miR-1299	NM_013230	CD24	90.4277
hsa-miR-1299	NM_001291739	CD24	90.4277
hsa-miR-1299	NM_001291737	CD24	90.4277
hsa-miR-1299	NM_001291738	CD24	90.4277
hsa-miR-199b-3p	NM_012120	CD2AP	95.8109
hsa-miR-122-5p	NM_001165895	CD320	90.7145
hsa-miR-122-5p	NM_000074	CD40LG	96.5352
hsa-miR-548ar-3p	NM_198793	CD47	94.2332
hsa-miR-548ar-3p	NM_001777	CD47	95.6065
hsa-miR-548ar-3p	NM_003672	CDC14A	99.8235
hsa-miR-548ar-3p	NM_001319210	CDC14A	99.8151
hsa-miR-548ar-3p	NM_006035	CDC42BPB	97.3841
hsa-miR-548ar-3p	NM_017955	CDCA4	91.8315
hsa-miR-199a-5p	NM_001127370	CDCA7L	96.2907
hsa-miR-199a-5p	NM_018719	CDCA7L	92.9464
hsa-miR-199a-5p	NM_001127371	CDCA7L	92.9464
hsa-miR-96-5p	NM_031891	CDH20	95.4758
hsa-miR-548ar-3p	NM_031267	CDK13	99.6366
hsa-miR-548ar-3p	NM_003718	CDK13	99.6366
hsa-miR-199b-3p	NM_001170464	CDK17	90.5841
hsa-miR-1299	NM_001259	CDK6	92.1373
hsa-miR-1299	NM_001145306	CDK6	97.2963
hsa-miR-199b-3p	NM_001324069	CDK7	93.3632
hsa-miR-199b-3p	NM_001799	CDK7	93.3632
hsa-miR-199b-3p	NM_001324071	CDK7	93.3632
hsa-miR-199b-3p	NM_001324070	CDK7	93.3632
hsa-miR-199b-3p	NM_001324077	CDK7	93.3632
hsa-miR-199b-3p	NM_001324072	CDK7	93.3632
hsa-miR-199b-3p	NM_001324075	CDK7	93.3632
hsa-miR-199b-3p	NM_001324074	CDK7	93.3632
hsa-miR-199b-3p	NM_001324078	CDK7	93.3632
hsa-miR-4685-3p	NM_001323289	CDKL5	90.9223
hsa-miR-199b-3p	NM_001029954	CDNF	96.4008
hsa-miR-548ar-3p	NM_014246	CELSR1	94.5742
hsa-miR-199b-3p	NM_001408	CELSR2	99.1385
hsa-miR-548ar-3p	NM_022909	CENPH	96.2659
hsa-miR-96-5p	NM_001112726	CEP170B	96.2612
hsa-miR-1299	NM_001145314	CEP44	94.0587
hsa-miR-199b-3p	NM_001042475	CEP85L	96.389
hsa-miR-199b-3p	NM_001178035	CEP85L	93.8916
hsa-miR-96-5p	NM_022075	CERS2	94.6536
hsa-miR-548ar-3p	NM_030787	CFHR5	91.5626
hsa-miR-1299	NM_001202519	CFLAR	93.0291
hsa-miR-1299	NM_001202518	CFLAR	97.2665
hsa-miR-532-3p	NM_001005271	CHD3	92.5688
hsa-miR-96-5p	NM_001039840	CHIC1	94.6743
hsa-miR-96-5p	NM_003654	CHST1	96.7895
hsa-miR-96-5p	NM_004854	CHST10	92.9821
hsa-miR-1299	NM_001173982	CHST11	94.3981
hsa-miR-548ar-3p	NM_015097	CLASP2	94.2245
hsa-miR-548ar-3p	NM_001207044	CLASP2	94.2245
hsa-miR-199a-5p	NM_173872	CLCN3	95.1237
hsa-miR-199a-5p	NM_001243372	CLCN3	98.3222
hsa-miR-199a-5p	NM_001829	CLCN3	93.784
hsa-miR-199a-5p	NM_001243374	CLCN3	93.784
hsa-miR-122-5p	NM_016929	CLIC5	93.2066
hsa-miR-122-5p	NM_001114086	CLIC5	93.2066
hsa-miR-199a-5p	NM_001247997	CLIP1	91.8701
hsa-miR-96-5p	NM_199078	CNNM3	90.6273
hsa-miR-96-5p	NM_017623	CNNM3	92.8947
hsa-miR-1299	NM_001199302	CNOT2	98.3971
hsa-miR-1299	NM_014515	CNOT2	97.2119
hsa-miR-1299	NM_001199303	CNOT2	97.2119
hsa-miR-96-5p	NM_001286790	CNOT6L	91.2041
hsa-miR-548ar-3p	NM_001843	CNTN1	95.7701
hsa-miR-548ar-3p	NM_175038	CNTN1	95.7701
hsa-miR-548ar-3p	NM_014141	CNTNAP2	92.5882
hsa-miR-199b-3p	NM_004370	COL12A1	91.9435
hsa-miR-199b-3p	NM_080645	COL12A1	90.095
hsa-miR-96-5p	NM_198721	COL25A1	98.5723
hsa-miR-4685-3p	NM_001199775	CPD	94.5082
hsa-miR-122-5p	NM_001079533	CPEB1	97.2335
hsa-miR-122-5p	NM_030594	CPEB1	91.307
hsa-miR-122-5p	NM_001288820	CPEB1	91.307
hsa-miR-122-5p	NM_001079534	CPEB1	91.307
hsa-miR-122-5p	NM_001079535	CPEB1	91.307
hsa-miR-122-5p	NM_001288819	CPEB1	91.307
hsa-miR-548ar-3p	NM_003909	CPNE3	98.2292
hsa-miR-548ar-3p	NM_153634	CPNE8	96.3819
hsa-miR-4678	NM_016302	CRBN	92.8348
hsa-miR-4678	NM_001173482	CRBN	92.8348
hsa-miR-548ar-3p	NM_182899	CREB5	92.8242
hsa-miR-548ar-3p	NM_182898	CREB5	92.8242
hsa-miR-548ar-3p	NM_004904	CREB5	92.8242
hsa-miR-548ar-3p	NM_001011666	CREB5	92.8242
hsa-miR-1299	NM_001039618	CREBZF	95.4346
hsa-miR-4678	NM_001881	CREM	90.917
hsa-miR-4678	NM_001267565	CREM	90.917
hsa-miR-96-5p	NM_017541	CRYGS	93.1517
hsa-miR-122-5p	NM_004077	CS	91.6697
hsa-miR-199a-5p	NM_014460	CSDC2	90.4681
hsa-miR-548ar-3p	NM_007158	CSDE1	95.1271
hsa-miR-548ar-3p	NM_001007553	CSDE1	95.1271
hsa-miR-548ar-3p	NM_001242891	CSDE1	95.1271
hsa-miR-548ar-3p	NM_001242893	CSDE1	95.1271
hsa-miR-548ar-3p	NM_001130523	CSDE1	95.1271
hsa-miR-548ar-3p	NM_001242892	CSDE1	95.1271
hsa-miR-4685-3p	NM_001897	CSPG4	91.9333
hsa-miR-1299	NM_001172173	CSRNP3	91.0397
hsa-miR-548ar-3p	NM_001326	CSTF3	93.861
hsa-miR-96-5p	NM_001206878	CTDSP1	90.2568
hsa-miR-1299	NM_001008392	CTDSPL	92.0117
hsa-miR-96-5p	NM_005231	CTTN	98.4048
hsa-miR-548ar-3p	NM_033427	CTTNBP2	98.9097
hsa-miR-548ar-3p	NM_003590	CUL3	95.1702
hsa-miR-548ar-3p	NM_001257198	CUL3	95.1702
hsa-miR-548ar-3p	NM_001257197	CUL3	95.1702
hsa-miR-548ar-3p	NM_001008540	CXCR4	95.8231
hsa-miR-548ar-3p	NM_025212	CXXC4	91.5545
hsa-miR-199b-3p	NM_016230	CYB5R4	90.519
hsa-miR-4678	NM_004820	CYP7B1	93.4254
hsa-miR-532-3p	NM_030797	CYRIA	96.1369
hsa-miR-96-5p	NM_016623	CYRIB	94.4924
hsa-miR-96-5p	NM_001256763	CYRIB	94.4924
hsa-miR-532-3p	NM_001292019	CYTH1	99.3356
hsa-miR-532-3p	NM_001292018	CYTH1	99.3172
hsa-miR-532-3p	NM_017456	CYTH1	99.3356
hsa-miR-532-3p	NM_004762	CYTH1	99.3356
hsa-miR-532-3p	NM_001017977	DCAF6	96.0157
hsa-miR-548ar-3p	NM_005215	DCC	95.0698
hsa-miR-96-5p	NM_001308101	DCUN1D1	90.9913
hsa-miR-96-5p	NM_173475	DCUN1D3	92.1771
hsa-miR-96-5p	NM_001134445	DDAH1	90.2156
hsa-miR-532-3p	NM_005216	DDOST	93.055
hsa-miR-199a-5p	NM_001954	DDR1	98.0833
hsa-miR-199a-5p	NM_013993	DDR1	98.0833
hsa-miR-199a-5p	NM_001297653	DDR1	98.0833
hsa-miR-199a-5p	NM_013994	DDR1	98.0833
hsa-miR-199a-5p	NM_001297654	DDR1	98.0833
hsa-miR-199a-5p	NM_001297652	DDR1	98.0833
hsa-miR-199a-5p	NM_001202523	DDR1	98.0833
hsa-miR-199a-5p	NM_001202521	DDR1	99.5145
hsa-miR-199a-5p	NM_001202522	DDR1	98.0833
hsa-miR-4678	NM_001084393	DDTL	96.0566
hsa-miR-548ar-3p	NM_001356	DDX3X	96.7714
hsa-miR-548ar-3p	NM_001193417	DDX3X	96.7714
hsa-miR-548ar-3p	NM_001193416	DDX3X	97.397
hsa-miR-199b-3p	NM_001145208	DEPDC1B	91.4501
hsa-miR-96-5p	NM_001283012	DEPTOR	94.7457
hsa-miR-96-5p	NM_022783	DEPTOR	92.5216
hsa-miR-1299	NM_001304779	DERL2	92.1134
hsa-miR-96-5p	NM_181645	DEUP1	93.6553
hsa-miR-548ar-3p	NM_178009	DGKH	99.4247
hsa-miR-548ar-3p	NM_001204504	DGKH	99.4211
hsa-miR-548ar-3p	NM_152910	DGKH	99.4211
hsa-miR-548ar-3p	NM_001204506	DGKH	99.4247
hsa-miR-548ar-3p	NM_001297429	DGKH	99.4211
hsa-miR-548ar-3p	NM_001204505	DGKH	99.4247
hsa-miR-4678	NM_001164239	DHX16	93.2295
hsa-miR-4678	NM_003587	DHX16	93.2295
hsa-miR-4678	NM_001195573	DICER1	95.0482
hsa-miR-1299	NM_001164554	DISC1	95.1411
hsa-miR-548ar-3p	NM_004016	DMD	93.2205
hsa-miR-548ar-3p	NM_004011	DMD	93.1802
hsa-miR-548ar-3p	NM_004012	DMD	93.1802
hsa-miR-548ar-3p	NM_000109	DMD	93.1802
hsa-miR-548ar-3p	NM_004006	DMD	93.1802
hsa-miR-548ar-3p	NM_004014	DMD	93.1802
hsa-miR-548ar-3p	NM_004022	DMD	93.2205
hsa-miR-548ar-3p	NM_004013	DMD	93.1802
hsa-miR-548ar-3p	NM_004020	DMD	93.1802
hsa-miR-548ar-3p	NM_004009	DMD	93.1802
hsa-miR-548ar-3p	NM_004010	DMD	93.1802
hsa-miR-548ar-3p	NM_004017	DMD	93.1802
hsa-miR-548ar-3p	NM_004023	DMD	93.2205
hsa-miR-548ar-3p	NM_004015	DMD	93.1802
hsa-miR-548ar-3p	NM_004021	DMD	93.2205
hsa-miR-548ar-3p	NM_004018	DMD	93.2205
hsa-miR-122-5p	NM_001303270	DNAH2	90.2798
hsa-miR-1299	NM_001317101	DNAJB4	91.0069
hsa-miR-1299	NM_001317102	DNAJB4	91.0069
hsa-miR-1299	NM_001317099	DNAJB4	91.0069
hsa-miR-1299	NM_007034	DNAJB4	91.0069
hsa-miR-1299	NM_001317103	DNAJB4	90.7777
hsa-miR-548ar-3p	NM_001198559	DNAJC27	90.7078
hsa-miR-548ar-3p	NM_016544	DNAJC27	90.8069
hsa-miR-199b-3p	NM_001320893	DNMT3A	91.3927
hsa-miR-96-5p	NM_001380	DOCK1	94.924
hsa-miR-96-5p	NM_001290223	DOCK1	96.0131
hsa-miR-4678	NM_001322810	DOCK5	95.4822
hsa-miR-548ar-3p	NM_001938	DR1	97.3735
hsa-miR-548ar-3p	NM_001943	DSG2	96.5574
hsa-miR-4685-3p	NM_001300727	DTX4	95.4231
hsa-miR-4685-3p	NM_015177	DTX4	91.416
hsa-miR-4685-3p	NM_001946	DUSP6	93.124
hsa-miR-548ar-3p	NM_001323955	DYNC1LI2	94.1623
hsa-miR-548ar-3p	NM_006141	DYNC1LI2	94.1662
hsa-miR-548ar-3p	NM_001286157	DYNC1LI2	94.1662
hsa-miR-96-5p	NM_001083588	E2F5	98.0858
hsa-miR-96-5p	NM_001951	E2F5	94.5478
hsa-miR-96-5p	NM_001083589	E2F5	94.5478
hsa-miR-548ar-3p	NM_022659	EBF2	94.9064
hsa-miR-96-5p	NM_001005463	EBF3	93.1685
hsa-miR-199a-5p	NM_001113347	ECE1	92.9313
hsa-miR-4685-3p	NM_014674	EDEM1	90.2505
hsa-miR-4685-3p	NM_001168319	EDN1	94.9565
hsa-miR-548ar-3p	NM_030652	EGFL8	92.7436
hsa-miR-1299	NM_022073	EGLN3	99.1099
hsa-miR-1299	NM_001308103	EGLN3	99.6526
hsa-miR-548ar-3p	NM_001130678	EIF4E	94.7048
hsa-miR-1299	NM_020390	EIF5A2	95.4629
hsa-miR-548ar-3p	NM_001419	ELAVL1	98.3882
hsa-miR-199b-3p	NM_001271428	EMC1	90.5039
hsa-miR-199b-3p	NM_015047	EMC1	90.5039
hsa-miR-199b-3p	NM_001271427	EMC1	90.5039
hsa-miR-199b-3p	NM_001271429	EMC1	90.5039
hsa-miR-548ar-3p	NM_021204	ENOPH1	93.5772
hsa-miR-548ar-3p	NM_001292017	ENOPH1	93.5772
hsa-miR-548ar-3p	NM_001040092	ENPP2	95.2747
hsa-miR-96-5p	NM_001278182	EOMES	93.9221
hsa-miR-96-5p	NM_001430	EPAS1	93.5072
hsa-miR-4685-3p	NM_001272004	EPC1	90.085
hsa-miR-199b-3p	NM_020964	EPG5	92.1013
hsa-miR-96-5p	NM_005233	EPHA3	91.9623
hsa-miR-4685-3p	NM_001288629	EPHA7	90.9903
hsa-miR-4685-3p	NM_004440	EPHA7	90.9903
hsa-miR-199b-3p	NM_001042599	ERBB4	95.0987
hsa-miR-548ar-3p	NM_018695	ERBIN	90.4376
hsa-miR-548ar-3p	NM_001253697	ERBIN	90.4376
hsa-miR-548ar-3p	NM_001006600	ERBIN	93.5661
hsa-miR-548ar-3p	NM_001253698	ERBIN	90.4376
hsa-miR-548ar-3p	NM_001253699	ERBIN	90.4376
hsa-miR-548ar-3p	NM_001253701	ERBIN	90.4376
hsa-miR-1299	NM_001130867	ERCC2	93.6128
hsa-miR-96-5p	NM_001243429	ERG	91.7029
hsa-miR-548ar-3p	NM_020728	ESYT2	98.233
hsa-miR-548ar-3p	NM_018638	ETNK1	98.0787
hsa-miR-1299	NM_001143820	ETS1	94.8352
hsa-miR-1299	NM_005238	ETS1	94.8352
hsa-miR-1299	NM_001162422	ETS1	94.8352
hsa-miR-1299	NM_153717	EVC	96.261
hsa-miR-1299	NM_001306090	EVC	96.261
hsa-miR-548ar-3p	NM_005665	EVI5	91.7925
hsa-miR-548ar-3p	NM_001308248	EVI5	91.7925
hsa-miR-548ar-3p	NM_173348	FAM149B1	98.6597
hsa-miR-96-5p	NM_001010924	FAM171A1	95.3118
hsa-miR-199a-5p	NM_001077498	FAM222B	94.8226
hsa-miR-1299	NM_022725	FANCF	90.8744
hsa-miR-96-5p	NM_005766	FARP1	91.5349
hsa-miR-548ar-3p	NM_018315	FBXW7	93.0204
hsa-miR-548ar-3p	NM_001013415	FBXW7	93.0204
hsa-miR-548ar-3p	NM_033632	FBXW7	93.0204
hsa-miR-96-5p	NM_015322	FEM1B	91.1472
hsa-miR-199a-5p	NM_001308028	FER	91.4445
hsa-miR-548ar-3p	NM_001134999	FERMT2	94.765
hsa-miR-548ar-3p	NM_000509	FGG	91.8283
hsa-miR-4678	NM_052929	FHAD1	90.0949
hsa-miR-1299	NM_015033	FNBP1	92.2835
hsa-miR-4678	NM_022763	FNDC3B	94.6403
hsa-miR-96-5p	NM_001135095	FNDC3B	90.6886
hsa-miR-96-5p	NM_001452	FOXF2	96.9097
hsa-miR-548ar-3p	NM_001198851	FOXJ3	97.55
hsa-miR-548ar-3p	NM_001198850	FOXJ3	98.5898
hsa-miR-548ar-3p	NM_014947	FOXJ3	97.55
hsa-miR-548ar-3p	NM_001198852	FOXJ3	97.55
hsa-miR-96-5p	NM_002015	FOXO1	95.6553
hsa-miR-548ar-3p	NM_201559	FOXO3	92.4063
hsa-miR-96-5p	NM_001455	FOXO3	90.1172
hsa-miR-96-5p	NM_033260	FOXQ1	95.0033
hsa-miR-96-5p	NM_001322950	FRMD5	94.4216
hsa-miR-96-5p	NM_032892	FRMD5	94.4244
hsa-miR-96-5p	NM_001322951	FRMD5	94.9167
hsa-miR-96-5p	NM_001322949	FRMD5	94.9167
hsa-miR-96-5p	NM_001286490	FRMD5	96.6528
hsa-miR-96-5p	NM_001286491	FRMD5	94.4244
hsa-miR-96-5p	NM_001042555	FRS2	99.682
hsa-miR-96-5p	NM_001278355	FRS2	93.8341
hsa-miR-96-5p	NM_001278351	FRS2	93.8341
hsa-miR-96-5p	NM_001278354	FRS2	93.8341
hsa-miR-96-5p	NM_001278353	FRS2	93.8341
hsa-miR-96-5p	NM_006654	FRS2	93.8341
hsa-miR-96-5p	NM_001278356	FRS2	93.8341
hsa-miR-96-5p	NM_001278357	FRS2	93.8341
hsa-miR-548ar-3p	NM_031894	FTHL17	99.3827
hsa-miR-122-5p	NM_023934	FUNDC2	90.5169
hsa-miR-548ar-3p	NM_012193	FZD4	96.6077
hsa-miR-199a-5p	NM_001164615	FZD6	90.5222
hsa-miR-199b-3p	NM_012297	G3BP2	93.7982
hsa-miR-199b-3p	NM_203505	G3BP2	91.4654
hsa-miR-199b-3p	NM_203504	G3BP2	91.4654
hsa-miR-122-5p	NM_000808	GABRA3	93.4578
hsa-miR-548ar-3p	NM_000812	GABRB1	94.939
hsa-miR-548ar-3p	NM_173536	GABRG1	93.3836
hsa-miR-4678	NM_001199741	GADD45A	90.6077
hsa-miR-4678	NM_001924	GADD45A	90.6077
hsa-miR-548ar-3p	NM_020474	GALNT1	90.153
hsa-miR-532-3p	NM_198321	GALNT10	94.2076
hsa-miR-96-5p	NM_001291866	GALNT2	90.7685
hsa-miR-199b-3p	NM_017423	GALNT7	96.0754
hsa-miR-96-5p	NM_001134486	GBP5	91.7411
hsa-miR-96-5p	NM_052942	GBP5	91.7411
hsa-miR-1299	NM_001301687	GBX2	91.7567
hsa-miR-199a-5p	NM_145649	GCNT2	91.8298
hsa-miR-199a-5p	NM_001491	GCNT2	96.7887
hsa-miR-199a-5p	NM_145655	GCNT2	91.8298
hsa-miR-1299	NM_001018091	GCOM1	91.4848
hsa-miR-1299	NM_133261	GIPC3	94.2901
hsa-miR-96-5p	NM_001135213	GIT2	92.0567
hsa-miR-1299	NM_001324091	GLCE	93.6478
hsa-miR-96-5p	NM_001003722	GLE1	91.4005
hsa-miR-199b-3p	NM_007353	GNA12	97.3469
hsa-miR-548ar-3p	NM_005273	GNB2	92.1876
hsa-miR-199a-5p	NM_005274	GNG5	94.028
hsa-miR-1299	NM_138335	GNPDA2	92.4361
hsa-miR-1299	NM_001270880	GNPDA2	92.4361
hsa-miR-1299	NM_001270881	GNPDA2	92.4361
hsa-miR-548ar-3p	NM_002076	GNS	93.1376
hsa-miR-548ar-3p	NM_020918	GPAM	91.1906
hsa-miR-548ar-3p	NM_001244949	GPAM	91.1906
hsa-miR-548ar-3p	NM_001448	GPC4	99.1537
hsa-miR-4678	NM_001267051	GPR155	90.0294
hsa-miR-4678	NM_152529	GPR155	90.0294
hsa-miR-4678	NM_001267050	GPR155	90.0294
hsa-miR-4678	NM_001033045	GPR155	90.0294
hsa-miR-1299	NM_020752	GPR158	95.2571
hsa-miR-1299	NM_153832	GPR161	95.6368
hsa-miR-1299	NM_001267612	GPR161	95.6368
hsa-miR-1299	NM_001267610	GPR161	95.6368
hsa-miR-1299	NM_001267614	GPR161	95.6368
hsa-miR-1299	NM_001267611	GPR161	95.6368
hsa-miR-1299	NM_001267613	GPR161	95.6368
hsa-miR-1299	NM_001267609	GPR161	95.6368
hsa-miR-96-5p	NM_005295	GPR22	95.3093
hsa-miR-1299	NM_005281	GPR3	99.766
hsa-miR-548ar-3p	NM_001143957	GPR63	95.8051
hsa-miR-548ar-3p	NM_001146265	GPR85	92.8961
hsa-miR-199a-5p	NM_003979	GPRC5A	92.8518
hsa-miR-96-5p	NM_002086	GRB2	90.4023
hsa-miR-548ar-3p	NM_007325	GRIA3	90.745
hsa-miR-548ar-3p	NM_000828	GRIA3	95.7278
hsa-miR-548ar-3p	NM_173537	GTF2IRD2	92.8595
hsa-miR-548ar-3p	NM_001003795	GTF2IRD2B	92.8521
hsa-miR-1299	NM_012204	GTF3C4	96.5532
hsa-miR-122-5p	NM_002103	GYS1	90.1452
hsa-miR-122-5p	NM_001161587	GYS1	95.3028
hsa-miR-199a-5p	NM_001884	HAPLN1	97.7802
hsa-miR-96-5p	NM_005328	HAS2	99.8669
hsa-miR-96-5p	NM_001945	HBEGF	94.6277
hsa-miR-1299	NM_005477	HCN4	90.437
hsa-miR-548ar-3p	NM_001284274	HECTD2	91.4657
hsa-miR-548ar-3p	NM_001278185	HERC4	95.9972
hsa-miR-548ar-3p	NM_022079	HERC4	95.9972
hsa-miR-548ar-3p	NM_001278186	HERC4	95.9972
hsa-miR-548ar-3p	NM_015601	HERC4	95.9972
hsa-miR-1299	NM_022475	HHIP	94.9407
hsa-miR-199a-5p	NM_031935	HMCN1	90.8931
hsa-miR-532-3p	NM_001032393	HNRNPH2	92.3394
hsa-miR-532-3p	NM_012207	HNRNPH3	95.1635
hsa-miR-122-5p	NM_031844	HNRNPU	93.1037
hsa-miR-122-5p	NM_004501	HNRNPU	96.8003
hsa-miR-96-5p	NM_032410	HOOK3	97.1822
hsa-miR-1299	NM_017409	HOXC10	98.2129
hsa-miR-548ar-3p	NM_016400	HYPK	91.0022
hsa-miR-548ar-3p	NM_001199885	HYPK	90.5222
hsa-miR-1299	NM_005534	IFNGR2	92.445
hsa-miR-548ar-3p	NM_001143779	IFT81	91.8817
hsa-miR-122-5p	NM_001080444	IGSF5	91.6035
hsa-miR-548ar-3p	NM_153687	IKBIP	95.2179
hsa-miR-548ar-3p	NM_016260	IKZF2	90.7499
hsa-miR-548ar-3p	NM_001079526	IKZF2	90.7499
hsa-miR-1299	NM_017416	IL1RAPL2	94.6182
hsa-miR-1299	NM_001297570	IL31RA	94.7656
hsa-miR-1299	NM_175767	IL6ST	94.4885
hsa-miR-548ar-3p	NM_017759	INO80D	98.6318
hsa-miR-548ar-3p	NM_152230	IPMK	95.2384
hsa-miR-548ar-3p	NM_001197114	IQCJ-SCHIP1	96.0542
hsa-miR-548ar-3p	NM_001197113	IQCJ-SCHIP1	98.2803
hsa-miR-199b-3p	NM_002204	ITGA3	99.1542
hsa-miR-548ar-3p	NM_002210	ITGAV	97.5436
hsa-miR-548ar-3p	NM_001145000	ITGAV	97.5436
hsa-miR-548ar-3p	NM_001144999	ITGAV	97.5436
hsa-miR-199b-3p	NM_002214	ITGB8	95.4227
hsa-miR-199b-3p	NM_001142593	ITPK1	90.4829
hsa-miR-96-5p	NM_001099952	ITPR1	98.8313
hsa-miR-96-5p	NM_002222	ITPR1	96.8012
hsa-miR-96-5p	NM_001168272	ITPR1	96.8012
hsa-miR-96-5p	NM_001282948	JMJD1C	98.6831
hsa-miR-199b-3p	NM_024713	KATNBL1	98.8143
hsa-miR-548ar-3p	NM_032505	KBTBD8	91.6596
hsa-miR-548ar-3p	NM_004976	KCNC1	94.0268
hsa-miR-1299	NM_001035003	KCNIP4	97.0549
hsa-miR-1299	NM_147181	KCNIP4	97.0549
hsa-miR-1299	NM_147183	KCNIP4	97.0549
hsa-miR-1299	NM_025221	KCNIP4	97.0549
hsa-miR-1299	NM_001035004	KCNIP4	97.0549
hsa-miR-1299	NM_147182	KCNIP4	97.0549
hsa-miR-199b-3p	NM_001291415	KDM6A	90.6903
hsa-miR-199b-3p	NM_024874	KIAA0319L	93.3684
hsa-miR-4685-3p	NM_020721	KIAA1210	90.6908
hsa-miR-548ar-3p	NM_004520	KIF2A	98.275
hsa-miR-548ar-3p	NM_001098511	KIF2A	99.4916
hsa-miR-548ar-3p	NM_001243952	KIF2A	98.275
hsa-miR-548ar-3p	NM_001243953	KIF2A	98.275
hsa-miR-199a-5p	NM_004795	KL	95.6278
hsa-miR-548ar-3p	NM_001206	KLF9	94.912
hsa-miR-532-3p	NM_001303051	KLHL12	97.5334
hsa-miR-532-3p	NM_001303109	KLHL12	97.5334
hsa-miR-532-3p	NM_021633	KLHL12	97.5334
hsa-miR-548ar-3p	NM_030624	KLHL15	97.8954
hsa-miR-199b-3p	NM_001257195	KLHL3	94.0437
hsa-miR-199b-3p	NM_001257194	KLHL3	99.3109
hsa-miR-199b-3p	NM_017415	KLHL3	94.0437
hsa-miR-96-5p	NM_153270	KLHL34	98.0036
hsa-miR-96-5p	NM_001031710	KLHL7	92.6818
hsa-miR-96-5p	NM_018846	KLHL7	92.6818
hsa-miR-548ar-3p	NM_003482	KMT2D	90.3775
hsa-miR-199a-5p	NM_002268	KPNA4	91.1719
hsa-miR-96-5p	NM_001276453	KPNB1	92.5945
hsa-miR-96-5p	NM_000425	L1CAM	92.7
hsa-miR-96-5p	NM_002293	LAMC1	91.4417
hsa-miR-548ar-3p	NM_004690	LATS1	98.7861
hsa-miR-1299	NM_052925	LENG8	91.6397
hsa-miR-96-5p	NM_001308275	LGI1	93.2963
hsa-miR-4678	NM_182548	LHFPL5	96.1763
hsa-miR-1299	NM_001014434	LHX9	97.5235
hsa-miR-1299	NM_020204	LHX9	97.5235
hsa-miR-199b-3p	NM_001004317	LIN28B	93.5144
hsa-miR-199a-5p	NM_018362	LIN7C	97.9137
hsa-miR-96-5p	NM_001080434	LMTK3	90.0355
hsa-miR-1299	NM_014646	LPIN2	96.1489
hsa-miR-96-5p	NM_020871	LRCH2	99.6724
hsa-miR-96-5p	NM_001243963	LRCH2	99.9452
hsa-miR-96-5p	NM_015541	LRIG1	91.9984
hsa-miR-4685-3p	NM_001135703	LRP12	91.1857
hsa-miR-4685-3p	NM_013437	LRP12	91.1857
hsa-miR-199b-3p	NM_004525	LRP2	97.9398
hsa-miR-1299	NM_002333	LRP3	97.276
hsa-miR-199b-3p	NM_018214	LRRC1	90.6331
hsa-miR-548ar-3p	NM_178011	LRRTM3	93.9176
hsa-miR-199a-5p	NM_001207024	M6PR	92.16
hsa-miR-199a-5p	NM_005584	MAB21L1	93.2303
hsa-miR-548ar-3p	NM_005461	MAFB	99.0301
hsa-miR-1299	NM_001142782	MAGI3	90.4424
hsa-miR-1299	NM_018050	MANSC1	97.2991
hsa-miR-4685-3p	NM_002373	MAP1A	96.4578
hsa-miR-4685-3p	NM_002758	MAP2K6	93.9722
hsa-miR-199a-5p	NM_002419	MAP3K11	97.1062
hsa-miR-96-5p	NM_002401	MAP3K3	92.0738
hsa-miR-96-5p	NM_203351	MAP3K3	92.0738
hsa-miR-199b-3p	NM_001291958	MAP3K4	98.6835
hsa-miR-199b-3p	NM_005923	MAP3K5	95.0192
hsa-miR-1299	NM_001143827	MAPRE2	94.2323
hsa-miR-1299	NM_014268	MAPRE2	94.2323
hsa-miR-1299	NM_001256420	MAPRE2	94.2323
hsa-miR-1299	NM_001143826	MAPRE2	94.2323
hsa-miR-199a-5p	NM_001282866	MARCHF8	95.1013
hsa-miR-1299	NM_207304	MBNL2	92.1875
hsa-miR-1299	NM_001306070	MBNL2	92.1875
hsa-miR-1299	NM_144778	MBNL2	92.1191
hsa-miR-548ar-3p	NM_002387	MCC	97.1912
hsa-miR-548ar-3p	NM_001085377	MCC	97.1912
hsa-miR-96-5p	NM_001256378	MCMBP	91.2326
hsa-miR-1299	NM_004992	MECP2	91.4431
hsa-miR-96-5p	NM_004774	MED1	98.1372
hsa-miR-548ar-3p	NM_001301647	MFAP3L	97.6042
hsa-miR-96-5p	NM_001009554	MFAP3L	92.7786
hsa-miR-548ar-3p	NM_001301648	MFAP3L	97.6042
hsa-miR-548ar-3p	NM_021647	MFAP3L	97.6042
hsa-miR-199a-5p	NM_015241	MICAL3	94.8259
hsa-miR-548ar-3p	NM_001297598	MIER3	98.3477
hsa-miR-548ar-3p	NM_152622	MIER3	98.3477
hsa-miR-548ar-3p	NM_001297599	MIER3	98.3477
hsa-miR-96-5p	NM_001270384	MIGA1	96.2051
hsa-miR-548ar-3p	NM_001040450	MINDY2	92.144
hsa-miR-548ar-3p	NM_001040453	MINDY2	92.144
hsa-miR-1299	NM_138569	MLIP	91.1378
hsa-miR-1299	NM_001281747	MLIP	91.1378
hsa-miR-548ar-3p	NM_052845	MMAB	90.504
hsa-miR-548ar-3p	NM_004530	MMP2	93.8116
hsa-miR-548ar-3p	NM_001302508	MMP2	93.8116
hsa-miR-548ar-3p	NM_001302510	MMP2	93.8116
hsa-miR-548ar-3p	NM_001302509	MMP2	93.8116
hsa-miR-548ar-3p	NM_001127891	MMP2	93.8116
hsa-miR-548ar-3p	NM_173468	MOB1B	91.2719
hsa-miR-548ar-3p	NM_001244766	MOB1B	91.2719
hsa-miR-96-5p	NM_006791	MORF4L1	90.0971
hsa-miR-96-5p	NM_206839	MORF4L1	90.0971
hsa-miR-96-5p	NM_001265604	MORF4L1	90.0971
hsa-miR-96-5p	NM_001265605	MORF4L1	90.0971
hsa-miR-96-5p	NM_001265603	MORF4L1	90.0971
hsa-miR-96-5p	NM_001142418	MORF4L2	93.26
hsa-miR-548ar-3p	NM_022782	MPHOSPH9	94.4539
hsa-miR-548ar-3p	NM_005797	MPZL2	97.0359
hsa-miR-1299	NM_031903	MRPL32	91.3668
hsa-miR-199b-3p	NM_206938	MS4A7	90.1422
hsa-miR-199b-3p	NM_206940	MS4A7	90.1422
hsa-miR-199b-3p	NM_021201	MS4A7	90.1422
hsa-miR-199b-3p	NM_206939	MS4A7	90.1422
hsa-miR-548ar-3p	NM_002442	MSI1	91.0203
hsa-miR-548ar-3p	NM_018133	MSL2	92.1952
hsa-miR-548ar-3p	NM_001145417	MSL2	92.1952
hsa-miR-96-5p	NM_002444	MSN	95.1712
hsa-miR-548ar-3p	NM_005955	MTF1	90.4442
hsa-miR-96-5p	NM_001144978	MTHFD2L	93.7151
hsa-miR-96-5p	NM_004958	MTOR	96.8331
hsa-miR-96-5p	NM_014751	MTSS1	93.5692
hsa-miR-96-5p	NM_001282974	MTSS1	93.5692
hsa-miR-96-5p	NM_001282971	MTSS1	98.593
hsa-miR-1299	NM_001167741	MTX3	98.3712
hsa-miR-1299	NM_001010891	MTX3	98.4825
hsa-miR-532-3p	NM_001130172	MYB	99.1389
hsa-miR-1299	NM_001033082	MYCL	92.8825
hsa-miR-1299	NM_001033081	MYCL	92.8825
hsa-miR-548ar-3p	NM_001301210	MYEF2	93.4426
hsa-miR-548ar-3p	NM_001130158	MYO1B	91.4221
hsa-miR-122-5p	NM_006901	MYO9A	93.9424
hsa-miR-122-5p	NM_001146312	MYOCD	90.4399
hsa-miR-199a-5p	NM_001127392	MYRF	99.0338
hsa-miR-199a-5p	NM_013279	MYRF	94.8571
hsa-miR-96-5p	NM_001284423	MYRIP	96.6966
hsa-miR-96-5p	NM_015460	MYRIP	94.2583
hsa-miR-96-5p	NM_001284424	MYRIP	94.2583
hsa-miR-96-5p	NM_001284425	MYRIP	94.2583
hsa-miR-96-5p	NM_001284426	MYRIP	94.2583
hsa-miR-4685-3p	NM_024561	NAA16	94.2104
hsa-miR-199b-3p	NM_024953	NAA25	98.4501
hsa-miR-199a-5p	NM_024771	NAA40	94.2688
hsa-miR-199a-5p	NM_001300800	NAA40	98.8442
hsa-miR-199b-3p	NM_052876	NACC1	93.181
hsa-miR-96-5p	NM_199461	NANOS1	90.1345
hsa-miR-548ar-3p	NM_001024383	NAV3	91.5953
hsa-miR-1299	NM_032041	NCALD	95.2707
hsa-miR-1299	NM_001040625	NCALD	95.2707
hsa-miR-1299	NM_001040628	NCALD	95.2707
hsa-miR-1299	NM_001040630	NCALD	95.2707
hsa-miR-1299	NM_001040627	NCALD	95.2707
hsa-miR-1299	NM_001040629	NCALD	95.2707
hsa-miR-1299	NM_001040626	NCALD	95.2707
hsa-miR-96-5p	NM_001040624	NCALD	94.1492
hsa-miR-548ar-3p	NM_133494	NEK7	93.865
hsa-miR-548ar-3p	NM_001301732	NEMF	94.289
hsa-miR-96-5p	NM_001008537	NEXMIF	99.9266
hsa-miR-548ar-3p	NM_001128147	NF1	92.1676
hsa-miR-548ar-3p	NM_138713	NFAT5	95.4223
hsa-miR-548ar-3p	NM_138714	NFAT5	95.4223
hsa-miR-548ar-3p	NM_173214	NFAT5	95.4223
hsa-miR-548ar-3p	NM_006599	NFAT5	95.4223
hsa-miR-548ar-3p	NM_001113178	NFAT5	97.5237
hsa-miR-199a-5p	NM_001289999	NFIL3	90.6214
hsa-miR-199b-3p	NM_007361	NID2	97.5957
hsa-miR-532-3p	NM_015384	NIPBL	90.1863
hsa-miR-96-5p	NM_020795	NLGN2	96.261
hsa-miR-199b-3p	NM_001033053	NLRP1	93.6174
hsa-miR-548ar-3p	NM_012343	NNT	94.9861
hsa-miR-548ar-3p	NM_182977	NNT	94.9861
hsa-miR-199b-3p	NM_006489	NOVA1	94.0331
hsa-miR-199b-3p	NM_002515	NOVA1	97.3501
hsa-miR-96-5p	NM_002516	NOVA2	96.6349
hsa-miR-199a-5p	NM_002518	NPAS2	91.3782
hsa-miR-548ar-3p	NM_198465	NRK	98.2632
hsa-miR-96-5p	NM_001278710	NRN1	96.2207
hsa-miR-548ar-3p	NM_133334	NSD2	91.8754
hsa-miR-199a-5p	NM_001040101	NSG1	91.653
hsa-miR-96-5p	NM_021229	NTN4	94.2799
hsa-miR-4685-3p	NM_014840	NUAK1	91.8418
hsa-miR-548ar-3p	NM_031438	NUDT12	98.756
hsa-miR-548ar-3p	NM_001300741	NUDT12	98.756
hsa-miR-4685-3p	NM_001283017	NUDT13	90.4765
hsa-miR-4685-3p	NM_001283019	NUDT13	90.4765
hsa-miR-4685-3p	NM_001283016	NUDT13	90.4765
hsa-miR-4685-3p	NM_015901	NUDT13	90.4765
hsa-miR-4685-3p	NM_001283014	NUDT13	90.4765
hsa-miR-4685-3p	NM_001283015	NUDT13	90.1093
hsa-miR-1299	NM_004756	NUMBL	96.386
hsa-miR-1299	NM_001289979	NUMBL	96.386
hsa-miR-1299	NM_001289980	NUMBL	96.386
hsa-miR-548ar-3p	NM_004852	ONECUT2	93.2783
hsa-miR-548ar-3p	NM_001145279	OPRM1	90.8522
hsa-miR-548ar-3p	NM_001285524	OPRM1	90.8522
hsa-miR-548ar-3p	NM_001145280	OPRM1	90.8522
hsa-miR-548ar-3p	NM_001145281	OPRM1	90.8522
hsa-miR-548ar-3p	NM_001285522	OPRM1	90.8225
hsa-miR-548ar-3p	NM_000914	OPRM1	90.8522
hsa-miR-548ar-3p	NM_001285526	OPRM1	90.8522
hsa-miR-548ar-3p	NM_001145287	OPRM1	90.8522
hsa-miR-548ar-3p	NM_001003712	OSBPL8	91.9551
hsa-miR-548ar-3p	NM_020530	OSM	94.2164
hsa-miR-548ar-3p	NM_001319108	OSM	94.2164
hsa-miR-548ar-3p	NM_001286745	OTUD6B	94.0943
hsa-miR-548ar-3p	NM_016023	OTUD6B	94.0943
hsa-miR-548ar-3p	NM_019018	OTULINL	96.0062
hsa-miR-96-5p	NM_004561	OVOL1	94.4725
hsa-miR-96-5p	NM_005109	OXSR1	98.6613
hsa-miR-548ar-3p	NM_001303427	P3R3URF-PIK3R3	92.3865
hsa-miR-122-5p	NM_000917	P4HA1	92.8103
hsa-miR-96-5p	NM_000430	PAFAH1B1	91.5971
hsa-miR-548ar-3p	NM_018440	PAG1	96.9731
hsa-miR-548ar-3p	NM_006451	PAIP1	96.0198
hsa-miR-548ar-3p	NM_182789	PAIP1	95.171
hsa-miR-548ar-3p	NM_183323	PAIP1	95.171
hsa-miR-548ar-3p	NM_002577	PAK2	92.5308
hsa-miR-199b-3p	NM_001014831	PAK4	96.4106
hsa-miR-96-5p	NM_001166108	PALLD	97.1138
hsa-miR-548ar-3p	NM_001316943	PARP16	96.3441
hsa-miR-199b-3p	NM_002583	PAWR	96.2397
hsa-miR-199a-5p	NM_016631	PAXBP1	92.9145
hsa-miR-548ar-3p	NM_006196	PCBP1	91.2338
hsa-miR-548ar-3p	NM_001174100	PCBP4	91.2195
hsa-miR-548ar-3p	NM_001168361	PCDH11X	92.9386
hsa-miR-548ar-3p	NM_001173523	PCDH7	93.8681
hsa-miR-548ar-3p	NM_032457	PCDH7	93.8681
hsa-miR-548ar-3p	NM_032373	PCGF5	90.9805
hsa-miR-548ar-3p	NM_001256549	PCGF5	90.9805
hsa-miR-548ar-3p	NM_001257101	PCGF5	90.9805
hsa-miR-548ar-3p	NM_033026	PCLO	90.9264
hsa-miR-548ar-3p	NM_018945	PDE7B	92.8548
hsa-miR-96-5p	NM_003719	PDE8B	93.0965
hsa-miR-96-5p	NM_001029854	PDE8B	93.0965
hsa-miR-96-5p	NM_001029851	PDE8B	93.0965
hsa-miR-96-5p	NM_001029852	PDE8B	93.0965
hsa-miR-96-5p	NM_001029853	PDE8B	93.0965
hsa-miR-199a-5p	NM_001006624	PDPN	91.8987
hsa-miR-548ar-3p	NM_015032	PDS5B	93.8077
hsa-miR-1299	NM_002620	PF4V1	95.8464
hsa-miR-4678	NM_002627	PFKP	90.6691
hsa-miR-4678	NM_001323068	PFKP	90.6691
hsa-miR-4678	NM_001242339	PFKP	90.6691
hsa-miR-4678	NM_001323071	PFKP	90.6691
hsa-miR-4678	NM_001323067	PFKP	90.6691
hsa-miR-4678	NM_001323072	PFKP	90.6691
hsa-miR-4678	NM_001323069	PFKP	90.6691
hsa-miR-4678	NM_001323074	PFKP	90.6691
hsa-miR-4678	NM_001323070	PFKP	90.6691
hsa-miR-4678	NM_001323073	PFKP	90.6691
hsa-miR-548ar-3p	NM_173582	PGM2L1	92.8923
hsa-miR-1299	NM_000926	PGR	91.1339
hsa-miR-1299	NM_001202474	PGR	91.1339
hsa-miR-1299	NM_001271162	PGR	91.1339
hsa-miR-1299	NM_001271161	PGR	91.1339
hsa-miR-548ar-3p	NM_024947	PHC3	99.6329
hsa-miR-548ar-3p	NM_001308116	PHC3	99.6329
hsa-miR-96-5p	NM_016018	PHF20L1	91.3731
hsa-miR-548ar-3p	NM_198513	PHF20L1	92.1475
hsa-miR-96-5p	NM_001277196	PHF20L1	97.7898
hsa-miR-548ar-3p	NM_001290259	PHF3	95.1239
hsa-miR-96-5p	NM_017934	PHIP	97.8536
hsa-miR-199b-3p	NM_001289003	PHLPP2	95.4004
hsa-miR-96-5p	NM_001143774	PHYHIPL	95.3786
hsa-miR-548ar-3p	NM_001198773	PI4KB	90.1419
hsa-miR-548ar-3p	NM_016166	PIAS1	96.1951
hsa-miR-548ar-3p	NM_001320687	PIAS1	96.1951
hsa-miR-548ar-3p	NM_176787	PIGN	96.484
hsa-miR-548ar-3p	NM_012327	PIGN	98.1802
hsa-miR-96-5p	NM_001321380	PIK3C2A	90.0571
hsa-miR-1299	NM_006218	PIK3CA	92.3212
hsa-miR-548ar-3p	NM_181523	PIK3R1	94.1015
hsa-miR-548ar-3p	NM_181524	PIK3R1	94.1015
hsa-miR-548ar-3p	NM_181504	PIK3R1	94.1015
hsa-miR-548ar-3p	NM_001242466	PIK3R1	94.1015
hsa-miR-548ar-3p	NM_001114172	PIK3R3	92.3865
hsa-miR-548ar-3p	NM_005028	PIP4K2A	96.3431
hsa-miR-96-5p	NM_001172646	PLCB4	94.0161
hsa-miR-548ar-3p	NM_014996	PLCH1	94.4933
hsa-miR-548ar-3p	NM_001130961	PLCH1	95.0212
hsa-miR-548ar-3p	NM_001130960	PLCH1	94.4933
hsa-miR-96-5p	NM_182943	PLOD2	91.2733
hsa-miR-96-5p	NM_000935	PLOD2	94.3086
hsa-miR-548ar-3p	NM_207299	PLPPR1	94.1797
hsa-miR-548ar-3p	NM_017753	PLPPR1	98.3552
hsa-miR-96-5p	NM_014839	PLPPR4	97.6832
hsa-miR-96-5p	NM_001166252	PLPPR4	99.4797
hsa-miR-199a-5p	NM_025179	PLXNA2	90.3909
hsa-miR-199b-3p	NM_000305	PON2	90.2634
hsa-miR-4685-3p	NM_001198783	POU2F1	90.8284
hsa-miR-199a-5p	NM_005604	POU3F2	90.4223
hsa-miR-548ar-3p	NM_006237	POU4F1	92.212
hsa-miR-199a-5p	NM_013261	PPARGC1A	90.0956
hsa-miR-96-5p	NM_016059	PPIL1	92.8934
hsa-miR-1299	NM_015216	PPIP5K2	92.226
hsa-miR-1299	NM_001276277	PPIP5K2	92.226
hsa-miR-1299	NM_001281471	PPIP5K2	92.226
hsa-miR-548ar-3p	NM_001033557	PPM1B	90.4397
hsa-miR-548ar-3p	NM_003620	PPM1D	93.4952
hsa-miR-96-5p	NM_014634	PPM1F	93.4445
hsa-miR-96-5p	NM_139245	PPM1L	90.9558
hsa-miR-96-5p	NM_001317912	PPM1L	90.9558
hsa-miR-96-5p	NM_001317911	PPM1L	95.9853
hsa-miR-4678	NM_002711	PPP1R3A	91.4244
hsa-miR-199b-3p	NM_001282179	PPP2R5E	94.9057
hsa-miR-96-5p	NM_000945	PPP3R1	92.7543
hsa-miR-96-5p	NM_001284280	PPP4R3A	95.7048
hsa-miR-96-5p	NM_022114	PRDM16	92.0283
hsa-miR-96-5p	NM_178013	PRIMA1	90.3926
hsa-miR-96-5p	NM_001276289	PRKAR1A	92.1006
hsa-miR-1299	NM_002738	PRKCB	93.0547
hsa-miR-96-5p	NM_005400	PRKCE	97.164
hsa-miR-1299	NM_000949	PRLR	94.7313
hsa-miR-1299	NM_001204314	PRLR	90.4464
hsa-miR-96-5p	NM_024082	PRRG3	96.0668
hsa-miR-96-5p	NM_207351	PRRT3	93.1484
hsa-miR-96-5p	NM_173814	PRTG	99.7917
hsa-miR-548ar-3p	NM_001300989	PTBP2	95.4495
hsa-miR-548ar-3p	NM_001300986	PTBP2	95.4495
hsa-miR-548ar-3p	NM_001300985	PTBP2	97.1972
hsa-miR-548ar-3p	NM_001300988	PTBP2	95.4495
hsa-miR-548ar-3p	NM_021190	PTBP2	95.4495
hsa-miR-548ar-3p	NM_001300987	PTBP2	95.4495
hsa-miR-548ar-3p	NM_001300990	PTBP2	95.4495
hsa-miR-1299	NM_000264	PTCH1	92.4321
hsa-miR-1299	NM_001083603	PTCH1	92.4321
hsa-miR-1299	NM_001083602	PTCH1	92.4321
hsa-miR-1299	NM_001083605	PTCH1	92.4321
hsa-miR-1299	NM_001083604	PTCH1	92.4321
hsa-miR-1299	NM_001083606	PTCH1	92.4321
hsa-miR-1299	NM_001083607	PTCH1	92.4321
hsa-miR-548ar-3p	NM_001304717	PTEN	90.7687
hsa-miR-548ar-3p	NM_000314	PTEN	90.7687
hsa-miR-548ar-3p	NM_001304718	PTEN	92.6032
hsa-miR-96-5p	NM_198715	PTGER3	90.8712
hsa-miR-1299	NM_000962	PTGS1	91.6214
hsa-miR-96-5p	NM_001143984	PTPMT1	93.0073
hsa-miR-96-5p	NM_175732	PTPMT1	93.2669
hsa-miR-548ar-3p	NM_002835	PTPN12	93.9744
hsa-miR-548ar-3p	NM_001131008	PTPN12	93.9744
hsa-miR-548ar-3p	NM_001131009	PTPN12	93.9744
hsa-miR-199b-3p	NM_001145368	PTPN3	91.7071
hsa-miR-96-5p	NM_005859	PURA	93.6372
hsa-miR-548ar-3p	NM_033224	PURB	95.9451
hsa-miR-96-5p	NM_138300	PYGO2	92.8415
hsa-miR-96-5p	NM_206855	QKI	90.4382
hsa-miR-548ar-3p	NM_020673	RAB22A	95.7965
hsa-miR-96-5p	NM_004580	RAB27A	90.2596
hsa-miR-96-5p	NM_001317915	RAB3C	94.6367
hsa-miR-96-5p	NM_016530	RAB8B	97.893
hsa-miR-122-5p	NM_024718	RABL6	92.9852
hsa-miR-122-5p	NM_001173988	RABL6	92.9852
hsa-miR-548ar-3p	NM_001270362	RAD23A	94.1985
hsa-miR-199a-5p	NM_001244713	RAD23B	97.2476
hsa-miR-548ar-3p	NM_001130862	RAD51AP1	98.9908
hsa-miR-548ar-3p	NM_006479	RAD51AP1	98.9908
hsa-miR-1299	NM_001282918	RALGAPB	98.6755
hsa-miR-1299	NM_020336	RALGAPB	98.6755
hsa-miR-1299	NM_001282917	RALGAPB	99.5147
hsa-miR-96-5p	NM_001322321	RALGPS1	90.5703
hsa-miR-96-5p	NM_001322322	RALGPS1	90.5703
hsa-miR-96-5p	NM_014636	RALGPS1	93.7364
hsa-miR-96-5p	NM_001322324	RALGPS1	90.5703
hsa-miR-122-5p	NM_001323278	RANBP3L	94.6415
hsa-miR-122-5p	NM_001323279	RANBP3L	94.6415
hsa-miR-122-5p	NM_001323273	RANBP3L	95.2645
hsa-miR-122-5p	NM_145000	RANBP3L	94.6415
hsa-miR-122-5p	NM_001323275	RANBP3L	94.6415
hsa-miR-122-5p	NM_001161429	RANBP3L	94.6415
hsa-miR-4685-3p	NM_021033	RAP2A	94.6582
hsa-miR-96-5p	NM_001100397	RAPGEF4	91.9764
hsa-miR-548ar-3p	NM_012294	RAPGEF5	90.4166
hsa-miR-199b-3p	NM_213589	RAPH1	93.9019
hsa-miR-96-5p	NM_000966	RARG	91.9602
hsa-miR-1299	NM_152573	RASEF	93.9321
hsa-miR-199a-5p	NM_170774	RASSF2	95.354
hsa-miR-199a-5p	NM_178169	RASSF3	90.1635
hsa-miR-96-5p	NM_001164746	RASSF8	94.4895
hsa-miR-122-5p	NM_133452	RAVER1	91.5677
hsa-miR-199b-3p	NM_000321	RB1	92.7864
hsa-miR-199a-5p	NM_001098634	RBM47	92.6699
hsa-miR-96-5p	NM_001085400	RELL1	92.4239
hsa-miR-96-5p	NM_001037872	REV1	95.6844
hsa-miR-96-5p	NM_001321455	REV1	94.635
hsa-miR-96-5p	NM_001321458	REV1	94.635
hsa-miR-96-5p	NM_016316	REV1	94.635
hsa-miR-96-5p	NM_001321454	REV1	94.635
hsa-miR-96-5p	NM_001321460	REV1	94.635
hsa-miR-96-5p	NM_001321459	REV1	94.635
hsa-miR-199b-3p	NM_001282116	RFX3	94.3175
hsa-miR-4685-3p	NM_014059	RGCC	91.1844
hsa-miR-96-5p	NM_001024457	RGPD1	91.1025
hsa-miR-96-5p	NM_012419	RGS17	95.6868
hsa-miR-96-5p	NM_002923	RGS2	92.0412
hsa-miR-96-5p	NM_001285439	RICTOR	93.5479
hsa-miR-4685-3p	NM_001317061	RIPK1	95.8045
hsa-miR-4685-3p	NM_003804	RIPK1	95.8045
hsa-miR-1299	NM_018683	RNF114	91.4987
hsa-miR-96-5p	NM_007218	RNF139	94.5243
hsa-miR-548ar-3p	NM_022781	RNF38	93.2985
hsa-miR-4685-3p	NM_001128929	ROBO2	91.165
hsa-miR-4685-3p	NM_006915	RP2	94.2007
hsa-miR-548ar-3p	NM_006413	RPP30	95.2154
hsa-miR-96-5p	NM_014496	RPS6KA6	94.2117
hsa-miR-548ar-3p	NM_001272043	RPS6KB1	92.6627
hsa-miR-548ar-3p	NM_018364	RSBN1	97.8798
hsa-miR-1299	NM_001024455	RTL5	91.4574
hsa-miR-548ar-3p	NM_001042417	RUFY2	99.4344
hsa-miR-548ar-3p	NM_001278225	RUFY2	99.4344
hsa-miR-199b-3p	NM_001001890	RUNX1	93.7888
hsa-miR-96-5p	NM_001307922	RWDD4	90.7822
hsa-miR-1299	NM_001005861	RYK	92.6548
hsa-miR-199b-3p	NM_005063	SCD	93.9698
hsa-miR-96-5p	NM_001286408	SCML4	90.6702
hsa-miR-96-5p	NM_002998	SDC2	92.5726
hsa-miR-122-5p	NM_032970	SEC22C	93.0581
hsa-miR-199b-3p	NM_006080	SEMA3A	93.9136
hsa-miR-96-5p	NM_001174072	SERINC5	92.0904
hsa-miR-199b-3p	NM_006216	SERPINE2	96.7484
hsa-miR-199b-3p	NM_001136528	SERPINE2	97.0348
hsa-miR-199b-3p	NM_001136530	SERPINE2	96.7484
hsa-miR-548ar-3p	NM_014755	SERTAD2	96.7107
hsa-miR-96-5p	NM_001271594	SESN3	96.3074
hsa-miR-1299	NM_001160308	SETDB2	91.8604
hsa-miR-1299	NM_031915	SETDB2	91.8604
hsa-miR-1299	NM_001320699	SETDB2	91.8604
hsa-miR-1299	NM_031469	SH3BGRL2	93.7155
hsa-miR-96-5p	NM_001018009	SH3BP5	99.2367
hsa-miR-96-5p	NM_031892	SH3KBP1	95.2077
hsa-miR-96-5p	NM_001184960	SH3KBP1	95.2077
hsa-miR-96-5p	NM_001024666	SH3KBP1	96.9482
hsa-miR-1299	NM_014631	SH3PXD2A	98.3787
hsa-miR-1299	NM_024577	SH3TC2	96.7409
hsa-miR-199a-5p	NM_007373	SHOC2	91.2344
hsa-miR-96-5p	NM_001297595	SIN3B	98.3418
hsa-miR-96-5p	NM_015260	SIN3B	97.0879
hsa-miR-96-5p	NM_001297597	SIN3B	97.0879
hsa-miR-199b-3p	NM_001135811	SINHCAF	94.8339
hsa-miR-199a-5p	NM_001142498	SIRT1	92.4012
hsa-miR-548ar-3p	NM_005414	SKIL	96.0336
hsa-miR-548ar-3p	NM_001145098	SKIL	96.0336
hsa-miR-548ar-3p	NM_001145097	SKIL	99.0437
hsa-miR-548ar-3p	NM_001248008	SKIL	96.0336
hsa-miR-96-5p	NM_020846	SLAIN2	97.8991
hsa-miR-96-5p	NM_001134771	SLC12A5	92.2366
hsa-miR-96-5p	NM_001042494	SLC12A6	94.5653
hsa-miR-96-5p	NM_194298	SLC16A9	93.933
hsa-miR-96-5p	NM_004170	SLC1A1	99.0278
hsa-miR-548ar-3p	NM_001166695	SLC1A3	90.6865
hsa-miR-199b-3p	NM_001257180	SLC20A2	91.0687
hsa-miR-96-5p	NM_003060	SLC22A5	92.6502
hsa-miR-96-5p	NM_001308122	SLC22A5	94.518
hsa-miR-199a-5p	NM_020689	SLC24A3	97.5805
hsa-miR-199a-5p	NM_024103	SLC25A23	99.4505
hsa-miR-548ar-3p	NM_013386	SLC25A24	90.6636
hsa-miR-548ar-3p	NM_213651	SLC25A24	90.6636
hsa-miR-1299	NM_003645	SLC27A2	92.5383
hsa-miR-1299	NM_001159629	SLC27A2	92.5383
hsa-miR-1299	NM_003039	SLC2A5	90.6834
hsa-miR-1299	NM_013309	SLC30A4	92.2406
hsa-miR-96-5p	NM_004733	SLC33A1	94.8143
hsa-miR-96-5p	NM_001271959	SLC39A1	94.6914
hsa-miR-96-5p	NM_001271961	SLC39A1	96.8262
hsa-miR-96-5p	NM_001271960	SLC39A1	94.6914
hsa-miR-96-5p	NM_001271958	SLC39A1	94.6914
hsa-miR-96-5p	NM_001271957	SLC39A1	94.6914
hsa-miR-96-5p	NM_014437	SLC39A1	94.6914
hsa-miR-199b-3p	NM_001127257	SLC39A10	93.9586
hsa-miR-199b-3p	NM_020342	SLC39A10	90.6979
hsa-miR-96-5p	NM_001252148	SLC39A9	93.4834
hsa-miR-548ar-3p	NM_001098484	SLC4A4	98.6271
hsa-miR-548ar-3p	NM_001134742	SLC4A4	98.7104
hsa-miR-548ar-3p	NM_003759	SLC4A4	98.6271
hsa-miR-122-5p	NM_001253816	SLC52A2	90.0467
hsa-miR-122-5p	NM_001253815	SLC52A2	93.5805
hsa-miR-122-5p	NM_024531	SLC52A2	90.0467
hsa-miR-122-5p	NM_030958	SLCO5A1	92.2458
hsa-miR-122-5p	NM_001146008	SLCO5A1	91.476
hsa-miR-122-5p	NM_001146009	SLCO5A1	92.2458
hsa-miR-548ar-3p	NM_005359	SMAD4	98.7472
hsa-miR-4678	NM_001281439	SMAP1	95.6225
hsa-miR-548ar-3p	NM_005871	SMNDC1	90.3367
hsa-miR-548ar-3p	NM_006938	SNRPD1	93.6527
hsa-miR-548ar-3p	NM_001291916	SNRPD1	96.4001
hsa-miR-96-5p	NM_152836	SNX16	91.2152
hsa-miR-96-5p	NM_001012994	SNX30	98.8128
hsa-miR-548ar-3p	NM_004232	SOCS6	95.6817
hsa-miR-199a-5p	NM_006939	SOS2	91.0049
hsa-miR-548ar-3p	NM_023016	SOWAHC	91.2226
hsa-miR-96-5p	NM_001145811	SOX6	98.2127
hsa-miR-96-5p	NM_017508	SOX6	92.2707
hsa-miR-96-5p	NM_001145819	SOX6	92.2707
hsa-miR-96-5p	NM_033326	SOX6	92.2707
hsa-miR-548ar-3p	NM_000346	SOX9	93.0642
hsa-miR-548ar-3p	NM_003111	SP3	96.7758
hsa-miR-548ar-3p	NM_001172712	SP3	96.7758
hsa-miR-548ar-3p	NM_001017371	SP3	96.7758
hsa-miR-96-5p	NM_014946	SPAST	95.6217
hsa-miR-96-5p	NM_199436	SPAST	91.5295
hsa-miR-1299	NM_145207	SPATA5	93.9376
hsa-miR-4678	NM_014752	SPCS2	92.9793
hsa-miR-96-5p	NM_015001	SPEN	95.7998
hsa-miR-96-5p	NM_006717	SPIN1	99.8574
hsa-miR-548ar-3p	NM_032566	SPINK7	92.1106
hsa-miR-548ar-3p	NM_001128626	SPIRE1	95.8567
hsa-miR-548ar-3p	NM_152594	SPRED1	97.389
hsa-miR-96-5p	NM_001304990	SPRY3	95.4446
hsa-miR-96-5p	NM_005840	SPRY3	95.4446
hsa-miR-1299	NM_138288	SPTSSA	91.6783
hsa-miR-4685-3p	NM_003136	SRP54	97.4371
hsa-miR-4685-3p	NM_001146282	SRP54	97.4371
hsa-miR-96-5p	NM_005862	STAG1	96.2099
hsa-miR-1299	NM_139276	STAT3	94.3551
hsa-miR-1299	NM_003150	STAT3	94.3551
hsa-miR-1299	NM_213662	STAT3	96.9639
hsa-miR-96-5p	NM_004226	STK17B	90.3923
hsa-miR-96-5p	NM_004197	STK19	96.2637
hsa-miR-96-5p	NM_001190766	STMND1	93.6883
hsa-miR-96-5p	NM_001244666	STX5	92.8948
hsa-miR-548ar-3p	NM_139244	STXBP5	94.9503
hsa-miR-548ar-3p	NM_001127715	STXBP5	97.1645
hsa-miR-199a-5p	NM_001128204	SULF1	97.4357
hsa-miR-548ar-3p	NM_006588	SULT1C4	93.6411
hsa-miR-548ar-3p	NM_001321770	SULT1C4	93.6411
hsa-miR-1299	NM_001005849	SUMO2	93.3294
hsa-miR-548ar-3p	NM_001167580	SV2B	94.987
hsa-miR-548ar-3p	NM_001323036	SV2B	94.987
hsa-miR-548ar-3p	NM_001323040	SV2B	94.987
hsa-miR-548ar-3p	NM_014848	SV2B	94.987
hsa-miR-548ar-3p	NM_001323032	SV2B	94.987
hsa-miR-548ar-3p	NM_001323034	SV2B	94.987
hsa-miR-548ar-3p	NM_001323033	SV2B	94.987
hsa-miR-548ar-3p	NM_001323031	SV2B	94.987
hsa-miR-548ar-3p	NM_001323037	SV2B	94.987
hsa-miR-548ar-3p	NM_001323038	SV2B	94.987
hsa-miR-548ar-3p	NM_001323039	SV2B	94.987
hsa-miR-548ar-3p	NM_001105579	SYNDIG1L	91.9442
hsa-miR-532-3p	NM_001114600	SZRD1	92.624
hsa-miR-96-5p	NM_003182	TAC1	92.7536
hsa-miR-96-5p	NM_013996	TAC1	92.7536
hsa-miR-96-5p	NM_013997	TAC1	92.7536
hsa-miR-96-5p	NM_013998	TAC1	92.7536
hsa-miR-1299	NM_005644	TAF12	93.4011
hsa-miR-1299	NM_001135218	TAF12	96.1012
hsa-miR-96-5p	NM_001293725	TAF4B	94.0659
hsa-miR-4685-3p	NM_139052	TAF5	91.758
hsa-miR-4685-3p	NM_006951	TAF5	91.758
hsa-miR-548ar-3p	NM_015975	TAF9B	92.8599
hsa-miR-548ar-3p	NM_020791	TAOK1	90.0868
hsa-miR-548ar-3p	NM_025142	TAOK1	90.0868
hsa-miR-96-5p	NM_005646	TARBP1	92.0129
hsa-miR-122-5p	NM_015527	TBC1D10B	93.0412
hsa-miR-4678	NM_198881	TBC1D8B	91.8671
hsa-miR-548ar-3p	NM_001321195	TBL1XR1	93.8942
hsa-miR-548ar-3p	NM_001321193	TBL1XR1	96.5935
hsa-miR-548ar-3p	NM_024665	TBL1XR1	93.8942
hsa-miR-548ar-3p	NM_001321194	TBL1XR1	93.8942
hsa-miR-96-5p	NM_006593	TBR1	98.7929
hsa-miR-548ar-3p	NM_005650	TCF20	98.6893
hsa-miR-548ar-3p	NM_181492	TCF20	98.7074
hsa-miR-548ar-3p	NM_003211	TDG	95.5873
hsa-miR-1299	NM_001174136	TDGF1	95.3919
hsa-miR-1299	NM_003212	TDGF1	95.3919
hsa-miR-1299	NM_001163278	TENM1	94.2164
hsa-miR-1299	NM_001261844	TESPA1	94.3552
hsa-miR-1299	NM_014796	TESPA1	94.3552
hsa-miR-1299	NM_001136030	TESPA1	94.3552
hsa-miR-1299	NM_001098815	TESPA1	94.3552
hsa-miR-548ar-3p	NM_030625	TET1	94.5217
hsa-miR-548ar-3p	NM_001127208	TET2	90.4026
hsa-miR-532-3p	NM_001287491	TET3	90.9444
hsa-miR-548ar-3p	NM_001128148	TFRC	94.6913
hsa-miR-548ar-3p	NM_001313965	TFRC	94.6913
hsa-miR-548ar-3p	NM_001313966	TFRC	94.6913
hsa-miR-548ar-3p	NM_003234	TFRC	94.6913
hsa-miR-548ar-3p	NM_001195684	TGFBR3	92.9983
hsa-miR-548ar-3p	NM_001195683	TGFBR3	92.9983
hsa-miR-548ar-3p	NM_003243	TGFBR3	92.9983
hsa-miR-548ar-3p	NM_017736	THUMPD1	92.6561
hsa-miR-1299	NM_001243253	TIGD6	90.4341
hsa-miR-548ar-3p	NM_004800	TM9SF2	90.6386
hsa-miR-1299	NM_020123	TM9SF3	94.8971
hsa-miR-4685-3p	NM_031890	TMEM121B	90.3588
hsa-miR-4685-3p	NM_001163079	TMEM121B	90.3588
hsa-miR-96-5p	NM_001100829	TMEM170B	95.6081
hsa-miR-1299	NM_152774	TMEM196	91.8149
hsa-miR-96-5p	NM_001303098	TMEM198	96.1758
hsa-miR-96-5p	NM_001005209	TMEM198	96.2547
hsa-miR-548ar-3p	NM_032012	TMEM245	92.8606
hsa-miR-548ar-3p	NM_018126	TMEM33	95.676
hsa-miR-1299	NM_014548	TMOD2	97.2288
hsa-miR-1299	NM_001142885	TMOD2	97.2288
hsa-miR-1299	NM_148957	TNFRSF19	93.5632
hsa-miR-1299	NM_001204459	TNFRSF19	93.5632
hsa-miR-1299	NM_001204458	TNFRSF19	93.5632
hsa-miR-548ar-3p	NM_002270	TNPO1	99.3238
hsa-miR-548ar-3p	NM_153188	TNPO1	99.3238
hsa-miR-548ar-3p	NM_001080495	TNRC18	91.2865
hsa-miR-548ar-3p	NM_015088	TNRC6B	95.3945
hsa-miR-548ar-3p	NM_001162501	TNRC6B	95.3945
hsa-miR-548ar-3p	NM_001024843	TNRC6B	98.259
hsa-miR-96-5p	NM_022748	TNS3	95.4401
hsa-miR-4685-3p	NM_003286	TOP1	90.3238
hsa-miR-548ar-3p	NM_001068	TOP2B	94.8782
hsa-miR-4685-3p	NM_001098797	TOX2	91.1588
hsa-miR-4685-3p	NM_001098796	TOX2	93.0389
hsa-miR-4685-3p	NM_032883	TOX2	91.1588
hsa-miR-4685-3p	NM_001098798	TOX2	91.1588
hsa-miR-1299	NM_001146188	TOX3	93.3047
hsa-miR-1299	NM_001080430	TOX3	97.2379
hsa-miR-548ar-3p	NM_001141979	TP53BP1	92.4761
hsa-miR-548ar-3p	NM_001135733	TP53INP1	91.2908
hsa-miR-548ar-3p	NM_006670	TPBG	94.7598
hsa-miR-548ar-3p	NM_001166392	TPBG	97.2002
hsa-miR-199b-3p	NM_007030	TPPP	91.9065
hsa-miR-199a-5p	NM_003292	TPR	90.727
hsa-miR-548ar-3p	NM_014939	TRAPPC8	95.3116
hsa-miR-96-5p	NM_001301188	TRIB3	91.0317
hsa-miR-96-5p	NM_015163	TRIM9	92.6313
hsa-miR-548ar-3p	NM_001301212	TRPM7	90.508
hsa-miR-548ar-3p	NM_001308315	TSPAN2	93.1307
hsa-miR-199a-5p	NM_001278740	TSPAN6	92.8238
hsa-miR-548ar-3p	NM_139246	TSTD2	90.047
hsa-miR-548ar-3p	NM_001168339	TTC39B	97.276
hsa-miR-548ar-3p	NM_152574	TTC39B	97.276
hsa-miR-548ar-3p	NM_001168341	TTC39B	97.276
hsa-miR-548ar-3p	NM_001168340	TTC39B	97.276
hsa-miR-548ar-3p	NM_001168342	TTC39B	97.276
hsa-miR-96-5p	NM_025250	TTYH3	96.0142
hsa-miR-199a-5p	NM_001070	TUBG1	92.5512
hsa-miR-199b-3p	NM_006322	TUBGCP3	95.2042
hsa-miR-199b-3p	NM_001286277	TUBGCP3	95.2042
hsa-miR-96-5p	NM_001009881	TUT4	93.4768
hsa-miR-1299	NM_145301	TVP23C	93.6263
hsa-miR-1299	NM_020648	TWSG1	90.8157
hsa-miR-199a-5p	NM_004786	TXNL1	90.3529
hsa-miR-548ar-3p	NM_001093771	TXNRD1	99.1701
hsa-miR-548ar-3p	NM_182742	TXNRD1	98.8787
hsa-miR-548ar-3p	NM_182729	TXNRD1	98.8787
hsa-miR-548ar-3p	NM_182743	TXNRD1	98.8787
hsa-miR-548ar-3p	NM_001261445	TXNRD1	98.8787
hsa-miR-548ar-3p	NM_003330	TXNRD1	98.8787
hsa-miR-548ar-3p	NM_001261446	TXNRD1	98.8787
hsa-miR-96-5p	NM_003342	UBE2G1	98.7833
hsa-miR-4678	NM_007106	UBL3	94.8701
hsa-miR-548ar-3p	NM_015255	UBR2	95.2779
hsa-miR-1299	NM_152277	UBTD2	94.1765
hsa-miR-122-5p	NM_015562	UBXN7	92.6221
hsa-miR-548ar-3p	NM_020120	UGGT1	90.8373
hsa-miR-96-5p	NM_001080534	UNC13C	96.3522
hsa-miR-548ar-3p	NM_032557	USP38	96.8593
hsa-miR-548ar-3p	NM_001290326	USP38	96.8593
hsa-miR-4678	NM_032147	USP44	91.4559
hsa-miR-4678	NM_001042403	USP44	97.5929
hsa-miR-4678	NM_001278393	USP44	91.4559
hsa-miR-548ar-3p	NM_001032730	USP48	91.3076
hsa-miR-96-5p	NM_004781	VAMP3	98.2136
hsa-miR-96-5p	NM_006373	VAT1	93.9958
hsa-miR-96-5p	NM_020927	VAT1L	96.057
hsa-miR-199a-5p	NM_001035260	VPS26A	92.0967
hsa-miR-548ar-3p	NM_152415	VPS37A	91.35
hsa-miR-548ar-3p	NM_001145152	VPS37A	91.35
hsa-miR-548ar-3p	NM_001318328	WAPL	91.0533
hsa-miR-548ar-3p	NM_015045	WAPL	91.0533
hsa-miR-4678	NM_014991	WDFY3	94.6536
hsa-miR-532-3p	NM_139281	WDR36	90.7712
hsa-miR-548ar-3p	NM_001142550	WDR47	99.0407
hsa-miR-548ar-3p	NM_001142551	WDR47	98.1602
hsa-miR-548ar-3p	NM_014969	WDR47	98.1602
hsa-miR-1299	NM_001303402	WDR48	91.6062
hsa-miR-548ar-3p	NM_001276252	WDTC1	91.3163
hsa-miR-548ar-3p	NM_015023	WDTC1	91.3163
hsa-miR-199b-3p	NM_181510	WFDC8	93.1857
hsa-miR-96-5p	NM_001033518	WIPI2	95.3973
hsa-miR-96-5p	NM_052898	XKR4	90.6543
hsa-miR-548ar-3p	NM_001317960	XRN2	92.7894
hsa-miR-96-5p	NM_032312	YIPF4	94.4034
hsa-miR-96-5p	NM_012479	YWHAG	92.0826
hsa-miR-1299	NM_003403	YY1	92.5529
hsa-miR-548ar-3p	NM_003409	ZBTB14	95.361
hsa-miR-548ar-3p	NM_001143823	ZBTB14	95.361
hsa-miR-548ar-3p	NM_001243702	ZBTB14	95.361
hsa-miR-548ar-3p	NM_001243704	ZBTB14	95.361
hsa-miR-548ar-3p	NM_015642	ZBTB20	97.0295
hsa-miR-548ar-3p	NM_001164343	ZBTB20	97.0295
hsa-miR-548ar-3p	NM_001164346	ZBTB20	97.0295
hsa-miR-548ar-3p	NM_001164347	ZBTB20	97.0295
hsa-miR-548ar-3p	NM_001164345	ZBTB20	97.0295
hsa-miR-548ar-3p	NM_001164342	ZBTB20	97.0295
hsa-miR-548ar-3p	NM_001164344	ZBTB20	97.0295
hsa-miR-96-5p	NM_194314	ZBTB41	96.6976
hsa-miR-548ar-3p	NM_033390	ZC3H12C	90.4052
hsa-miR-96-5p	NM_033089	ZCCHC3	96.542
hsa-miR-548ar-3p	NM_178566	ZDHHC21	93.7643
hsa-miR-1299	NM_001323638	ZEB1	91.4858
hsa-miR-1299	NM_030751	ZEB1	91.4858
hsa-miR-1299	NM_001323677	ZEB1	91.4858
hsa-miR-1299	NM_001323641	ZEB1	91.4858
hsa-miR-1299	NM_001323654	ZEB1	91.4858
hsa-miR-1299	NM_001323651	ZEB1	91.4858
hsa-miR-1299	NM_001323650	ZEB1	91.4858
hsa-miR-1299	NM_001323653	ZEB1	91.4858
hsa-miR-1299	NM_001323655	ZEB1	91.4858
hsa-miR-1299	NM_001323652	ZEB1	91.4858
hsa-miR-1299	NM_001323649	ZEB1	91.4858
hsa-miR-1299	NM_001323647	ZEB1	91.4858
hsa-miR-1299	NM_001323648	ZEB1	91.4858
hsa-miR-1299	NM_001174093	ZEB1	91.4858
hsa-miR-1299	NM_001323674	ZEB1	91.4858
hsa-miR-1299	NM_001323657	ZEB1	91.4858
hsa-miR-1299	NM_001323656	ZEB1	91.4858
hsa-miR-1299	NM_001323659	ZEB1	91.4858
hsa-miR-1299	NM_001323660	ZEB1	91.4858
hsa-miR-1299	NM_001323666	ZEB1	91.4858
hsa-miR-1299	NM_001323675	ZEB1	91.4858
hsa-miR-1299	NM_001323643	ZEB1	91.4858
hsa-miR-1299	NM_001323646	ZEB1	91.4858
hsa-miR-1299	NM_001323642	ZEB1	91.4858
hsa-miR-1299	NM_001323645	ZEB1	91.4858
hsa-miR-1299	NM_001174096	ZEB1	91.4858
hsa-miR-1299	NM_001323661	ZEB1	91.4858
hsa-miR-1299	NM_001323672	ZEB1	91.4858
hsa-miR-1299	NM_001323671	ZEB1	91.4858
hsa-miR-1299	NM_001323673	ZEB1	91.4858
hsa-miR-1299	NM_001323676	ZEB1	91.4858
hsa-miR-1299	NM_001323644	ZEB1	91.4858
hsa-miR-1299	NM_001174095	ZEB1	91.4858
hsa-miR-1299	NM_001323658	ZEB1	91.4858
hsa-miR-1299	NM_001323663	ZEB1	91.4858
hsa-miR-1299	NM_001323662	ZEB1	91.4858
hsa-miR-1299	NM_001323664	ZEB1	91.4858
hsa-miR-1299	NM_001323665	ZEB1	91.4858
hsa-miR-96-5p	NM_001128128	ZEB1	97.1681
hsa-miR-1299	NM_001174094	ZEB1	91.4858
hsa-miR-1299	NM_001323678	ZEB1	91.4858
hsa-miR-548ar-3p	NM_174890	ZFAND4	91.6076
hsa-miR-548ar-3p	NM_001128324	ZFAND4	91.6076
hsa-miR-548ar-3p	NM_001282906	ZFAND4	91.6076
hsa-miR-548ar-3p	NM_001282905	ZFAND4	91.6076
hsa-miR-96-5p	NM_001102420	ZFAND5	92.8058
hsa-miR-96-5p	NM_144982	ZFC3H1	92.4547
hsa-miR-548ar-3p	NM_006885	ZFHX3	99.4986
hsa-miR-548ar-3p	NM_001164766	ZFHX3	99.8542
hsa-miR-96-5p	NM_024721	ZFHX4	91.9422
hsa-miR-96-5p	NM_004926	ZFP36L1	97.6641
hsa-miR-96-5p	NM_001244701	ZFP36L1	96.0899
hsa-miR-532-3p	NM_001305207	ZFP90	97.7938
hsa-miR-532-3p	NM_001197051	ZFP91	91.1196
hsa-miR-548ar-3p	NM_012082	ZFPM2	94.8577
hsa-miR-548ar-3p	NM_001178086	ZFX	92.4197
hsa-miR-548ar-3p	NM_001178085	ZFX	92.4197
hsa-miR-548ar-3p	NM_003410	ZFX	92.4197
hsa-miR-548ar-3p	NM_001178095	ZFX	92.3347
hsa-miR-548ar-3p	NM_001178084	ZFX	92.4197
hsa-miR-199a-5p	NM_001002261	ZFYVE27	93.3587
hsa-miR-548ar-3p	NM_001172656	ZFYVE28	93.8167
hsa-miR-96-5p	NM_001017926	ZHX1	93.8901
hsa-miR-199b-3p	NM_007222	ZHX1	93.6093
hsa-miR-548ar-3p	NM_138462	ZMYND19	91.1694
hsa-miR-548ar-3p	NM_021964	ZNF148	91.1893
hsa-miR-199a-5p	NM_001278240	ZNF189	96.3857
hsa-miR-548ar-3p	NM_001278510	ZNF229	93.1441
hsa-miR-548ar-3p	NM_014518	ZNF229	93.1441
hsa-miR-548ar-3p	NM_003417	ZNF264	90.0752
hsa-miR-548ar-3p	NM_017666	ZNF280C	95.8859
hsa-miR-199a-5p	NM_001318056	ZNF426	94.6983
hsa-miR-199a-5p	NM_152262	ZNF439	95.1487
hsa-miR-199a-5p	NM_152357	ZNF440	93.3032
hsa-miR-199a-5p	NM_014643	ZNF516	92.6704
hsa-miR-532-3p	NM_213598	ZNF543	91.3308
hsa-miR-199a-5p	NM_001320787	ZNF544	94.033
hsa-miR-199a-5p	NM_001320786	ZNF544	94.033
hsa-miR-199a-5p	NM_001320777	ZNF544	94.033
hsa-miR-199a-5p	NM_001320785	ZNF544	94.033
hsa-miR-199a-5p	NM_145276	ZNF563	91.1818
hsa-miR-4685-3p	NM_001321866	ZNF600	90.8879
hsa-miR-4685-3p	NM_198457	ZNF600	90.8879
hsa-miR-4685-3p	NM_001321867	ZNF600	90.8879
hsa-miR-548ar-3p	NM_138286	ZNF681	91.7633
hsa-miR-4678	NM_020394	ZNF695	90.9391
hsa-miR-96-5p	NM_001033723	ZNF704	94.6648
hsa-miR-199a-5p	NM_001012753	ZNF763	98.7583
hsa-miR-199a-5p	NM_001304336	ZNF773	95.0419
hsa-miR-122-5p	NM_178835	ZNF827	96.4849
hsa-miR-1299	NM_001193552	ZNF850	94.4639
hsa-miR-1299	NM_001267779	ZNF850	94.4639
hsa-miR-548ar-3p	NM_003430	ZNF91	98.5262
hsa-miR-548ar-3p	NM_001300951	ZNF91	98.5262
hsa-miR-548ar-3p	NM_175056	ZPLD1	93.7466
hsa-miR-1299	NM_181877	ZSCAN2	94.0285
hsa-miR-548ar-3p	NM_024646	ZYG11B	90.7471
