# Supplementary material for: Transgenerational transmission of reproductive and metabolic dysfunction in the male progeny of polycystic ovary syndrome
Source: Cell Rep Med. 2023 May 5;4(5):101035. doi: 10.1016/j.xcrm.2023.101035 (PMC10213875; doi:10.1016/j.xcrm.2023.101035)
Supplement: Data S3. DEmiRNA target gene enrichment in sons of women with PCOS, related to Figure 1J [file mmc4.xlsx]

## Sheet: Data S3
Data S3: DEmiRNA target gene enrichment in sons of women of PCOS. Related to Figure 1J.
GroupID	Category	Term	Description	LogP	Log(q-value)	InTerm_InList	Genes	Symbols
1_Summary	GO Biological Processes	GO:0000902	cell morphogenesis	-17.1251	-12.8627	63/694	288,334,780,1272,1630,1889,1906,1952,2017,2042,2045,2241,2637,3685,3708,3897,3915,4036,4089,4130,5048,5295,5362,5457,5469,5727,5728,5925,6092,6259,6383,6507,6683,7155,7162,8322,8452,9113,9211,9253,9331,9341,9890,10160,10371,10630,10979,23022,23405,26033,26047,26053,28316,51062,51299,56956,57551,59277,65059,84079,203447,222662,440193,4204,4313,5062,10100,10251,10298,29967,57468,118813,401236,44154…	ANK3,APLP2,DDR1,CNTN1,DCC,ECE1,EDN1,CELSR2,CTTN,EPHA3,EPHA7,FER,GBX2,ITGAV,ITPR1,L1CAM,LAMC1,LRP2,SMAD4,MAP1A,PAFAH1B1,PIK3R1,PLXNA2,POU4F1,MED1,PTCH1,PTEN,RB1,ROBO2,RYK,SDC2,SLC1A3,SPAST,TOP2B,TPBG,FZD4,CUL3,LATS1,LGI1,NUMBL,B4GALT6,VAMP3,PLPPR4,FARP1,SEMA3A,PDPN,FERMT2,PALLD,DICER1,ATRNL1,CNTNAP2,AUTS2,CDH20,ATL1,NRN1,LHX9,TAOK1,NTN4,RAPH1,ANKRD27,NRK,LHFPL5,CCDC88C,MECP2,MMP2,PAK2,TSPAN2,SPRY3…
1_Member	GO Biological Processes	GO:0000902	cell morphogenesis	-17.1251	-12.8627	63/694	288,334,780,1272,1630,1889,1906,1952,2017,2042,2045,2241,2637,3685,3708,3897,3915,4036,4089,4130,5048,5295,5362,5457,5469,5727,5728,5925,6092,6259,6383,6507,6683,7155,7162,8322,8452,9113,9211,9253,9331,9341,9890,10160,10371,10630,10979,23022,23405,26033,26047,26053,28316,51062,51299,56956,57551,59277,65059,84079,203447,222662,440193	ANK3,APLP2,DDR1,CNTN1,DCC,ECE1,EDN1,CELSR2,CTTN,EPHA3,EPHA7,FER,GBX2,ITGAV,ITPR1,L1CAM,LAMC1,LRP2,SMAD4,MAP1A,PAFAH1B1,PIK3R1,PLXNA2,POU4F1,MED1,PTCH1,PTEN,RB1,ROBO2,RYK,SDC2,SLC1A3,SPAST,TOP2B,TPBG,FZD4,CUL3,LATS1,LGI1,NUMBL,B4GALT6,VAMP3,PLPPR4,FARP1,SEMA3A,PDPN,FERMT2,PALLD,DICER1,ATRNL1,CNTNAP2,AUTS2,CDH20,ATL1,NRN1,LHX9,TAOK1,NTN4,RAPH1,ANKRD27,NRK,LHFPL5,CCDC88C
1_Member	GO Biological Processes	GO:0031175	neuron projection development	-14.5474	-10.586	57/661	288,334,780,1272,1630,1889,1906,1952,2017,2042,2045,2637,3897,4036,4089,4130,4204,4313,5048,5062,5362,5457,5727,5728,5925,6092,6259,6383,6683,7155,7162,9211,9253,9331,9890,10100,10160,10251,10298,10371,23022,23405,26047,26053,29967,51062,51299,56956,57468,57551,65059,84079,118813,203447,222662,401236,441549	ANK3,APLP2,DDR1,CNTN1,DCC,ECE1,EDN1,CELSR2,CTTN,EPHA3,EPHA7,GBX2,L1CAM,LRP2,SMAD4,MAP1A,MECP2,MMP2,PAFAH1B1,PAK2,PLXNA2,POU4F1,PTCH1,PTEN,RB1,ROBO2,RYK,SDC2,SPAST,TOP2B,TPBG,LGI1,NUMBL,B4GALT6,PLPPR4,TSPAN2,FARP1,SPRY3,PAK4,SEMA3A,PALLD,DICER1,CNTNAP2,AUTS2,LRP12,ATL1,NRN1,LHX9,SLC12A5,TAOK1,RAPH1,ANKRD27,ZFYVE27,NRK,LHFPL5,STMND1,CDNF
1_Member	GO Biological Processes	GO:0000904	cell morphogenesis involved in differentiation	-13.8874	-10.1021	50/544	288,334,1272,1630,1889,1906,1952,2042,2045,2241,2637,3685,3897,3915,4089,4130,5048,5295,5362,5457,5727,5728,5925,6092,6259,6383,6507,6683,7155,7162,8322,8452,9113,9211,9253,9331,9341,9890,10160,10371,10979,23022,26033,26053,51062,56956,59277,65059,222662,440193	ANK3,APLP2,CNTN1,DCC,ECE1,EDN1,CELSR2,EPHA3,EPHA7,FER,GBX2,ITGAV,L1CAM,LAMC1,SMAD4,MAP1A,PAFAH1B1,PIK3R1,PLXNA2,POU4F1,PTCH1,PTEN,RB1,ROBO2,RYK,SDC2,SLC1A3,SPAST,TOP2B,TPBG,FZD4,CUL3,LATS1,LGI1,NUMBL,B4GALT6,VAMP3,PLPPR4,FARP1,SEMA3A,FERMT2,PALLD,ATRNL1,AUTS2,ATL1,LHX9,NTN4,RAPH1,LHFPL5,CCDC88C
1_Member	GO Biological Processes	GO:0048812	neuron projection morphogenesis	-12.5922	-9.10799	44/469	288,334,780,1272,1630,1889,1906,1952,2017,2042,2045,2637,3897,4036,4089,4130,5048,5362,5457,5727,5728,6092,6259,6383,6683,7155,7162,9211,9253,9331,9890,10160,10371,23022,23405,26047,26053,51062,51299,56956,57551,65059,84079,203447	ANK3,APLP2,DDR1,CNTN1,DCC,ECE1,EDN1,CELSR2,CTTN,EPHA3,EPHA7,GBX2,L1CAM,LRP2,SMAD4,MAP1A,PAFAH1B1,PLXNA2,POU4F1,PTCH1,PTEN,ROBO2,RYK,SDC2,SPAST,TOP2B,TPBG,LGI1,NUMBL,B4GALT6,PLPPR4,FARP1,SEMA3A,PALLD,DICER1,CNTNAP2,AUTS2,ATL1,NRN1,LHX9,TAOK1,RAPH1,ANKRD27,NRK
1_Member	GO Biological Processes	GO:0120039	plasma membrane bounded cell projection morphogenesis	-12.4329	-9.09705	44/474	288,334,780,1272,1630,1889,1906,1952,2017,2042,2045,2637,3897,4036,4089,4130,5048,5362,5457,5727,5728,6092,6259,6383,6683,7155,7162,9211,9253,9331,9890,10160,10371,23022,23405,26047,26053,51062,51299,56956,57551,65059,84079,203447	ANK3,APLP2,DDR1,CNTN1,DCC,ECE1,EDN1,CELSR2,CTTN,EPHA3,EPHA7,GBX2,L1CAM,LRP2,SMAD4,MAP1A,PAFAH1B1,PLXNA2,POU4F1,PTCH1,PTEN,ROBO2,RYK,SDC2,SPAST,TOP2B,TPBG,LGI1,NUMBL,B4GALT6,PLPPR4,FARP1,SEMA3A,PALLD,DICER1,CNTNAP2,AUTS2,ATL1,NRN1,LHX9,TAOK1,RAPH1,ANKRD27,NRK
1_Member	GO Biological Processes	GO:0032989	cellular component morphogenesis	-12.4205	-9.09705	50/594	20,288,334,780,1272,1630,1889,1906,1952,2017,2042,2045,2068,2637,3897,4036,4089,4130,5048,5362,5457,5573,5727,5728,6092,6259,6383,6683,7155,7162,8837,9211,9253,9331,9890,10160,10371,11076,23022,23405,26047,26053,29767,51062,51299,56956,57551,65059,84079,203447	ABCA2,ANK3,APLP2,DDR1,CNTN1,DCC,ECE1,EDN1,CELSR2,CTTN,EPHA3,EPHA7,ERCC2,GBX2,L1CAM,LRP2,SMAD4,MAP1A,PAFAH1B1,PLXNA2,POU4F1,PRKAR1A,PTCH1,PTEN,ROBO2,RYK,SDC2,SPAST,TOP2B,TPBG,CFLAR,LGI1,NUMBL,B4GALT6,PLPPR4,FARP1,SEMA3A,TPPP,PALLD,DICER1,CNTNAP2,AUTS2,TMOD2,ATL1,NRN1,LHX9,TAOK1,RAPH1,ANKRD27,NRK
1_Member	GO Biological Processes	GO:0048858	cell projection morphogenesis	-12.2758	-9.0134	44/479	288,334,780,1272,1630,1889,1906,1952,2017,2042,2045,2637,3897,4036,4089,4130,5048,5362,5457,5727,5728,6092,6259,6383,6683,7155,7162,9211,9253,9331,9890,10160,10371,23022,23405,26047,26053,51062,51299,56956,57551,65059,84079,203447	ANK3,APLP2,DDR1,CNTN1,DCC,ECE1,EDN1,CELSR2,CTTN,EPHA3,EPHA7,GBX2,L1CAM,LRP2,SMAD4,MAP1A,PAFAH1B1,PLXNA2,POU4F1,PTCH1,PTEN,ROBO2,RYK,SDC2,SPAST,TOP2B,TPBG,LGI1,NUMBL,B4GALT6,PLPPR4,FARP1,SEMA3A,PALLD,DICER1,CNTNAP2,AUTS2,ATL1,NRN1,LHX9,TAOK1,RAPH1,ANKRD27,NRK
1_Member	GO Biological Processes	GO:0032990	cell part morphogenesis	-11.6995	-8.51627	44/498	288,334,780,1272,1630,1889,1906,1952,2017,2042,2045,2637,3897,4036,4089,4130,5048,5362,5457,5727,5728,6092,6259,6383,6683,7155,7162,9211,9253,9331,9890,10160,10371,23022,23405,26047,26053,51062,51299,56956,57551,65059,84079,203447	ANK3,APLP2,DDR1,CNTN1,DCC,ECE1,EDN1,CELSR2,CTTN,EPHA3,EPHA7,GBX2,L1CAM,LRP2,SMAD4,MAP1A,PAFAH1B1,PLXNA2,POU4F1,PTCH1,PTEN,ROBO2,RYK,SDC2,SPAST,TOP2B,TPBG,LGI1,NUMBL,B4GALT6,PLPPR4,FARP1,SEMA3A,PALLD,DICER1,CNTNAP2,AUTS2,ATL1,NRN1,LHX9,TAOK1,RAPH1,ANKRD27,NRK
1_Member	GO Biological Processes	GO:0048667	cell morphogenesis involved in neuron differentiation	-10.2463	-7.30608	38/428	288,334,1272,1630,1889,1906,1952,2042,2045,2637,3897,4089,4130,5048,5362,5457,5727,5728,5925,6092,6259,6383,6507,6683,7155,7162,9211,9253,9331,9890,10160,10371,23022,26053,51062,56956,65059,222662	ANK3,APLP2,CNTN1,DCC,ECE1,EDN1,CELSR2,EPHA3,EPHA7,GBX2,L1CAM,SMAD4,MAP1A,PAFAH1B1,PLXNA2,POU4F1,PTCH1,PTEN,RB1,ROBO2,RYK,SDC2,SLC1A3,SPAST,TOP2B,TPBG,LGI1,NUMBL,B4GALT6,PLPPR4,FARP1,SEMA3A,PALLD,AUTS2,ATL1,LHX9,RAPH1,LHFPL5
1_Member	GO Biological Processes	GO:0061564	axon development	-9.40374	-6.65985	35/397	288,334,780,1272,1630,1889,1906,2042,2045,2637,3897,4089,4130,4313,5048,5362,5457,5727,5728,6092,6259,6683,7155,9211,9253,9331,9890,10100,10251,10371,23022,26053,51062,56956,65059	ANK3,APLP2,DDR1,CNTN1,DCC,ECE1,EDN1,EPHA3,EPHA7,GBX2,L1CAM,SMAD4,MAP1A,MMP2,PAFAH1B1,PLXNA2,POU4F1,PTCH1,PTEN,ROBO2,RYK,SPAST,TOP2B,LGI1,NUMBL,B4GALT6,PLPPR4,TSPAN2,SPRY3,SEMA3A,PALLD,AUTS2,ATL1,LHX9,RAPH1
1_Member	GO Biological Processes	GO:0007409	axonogenesis	-8.24535	-5.77239	31/357	288,334,1272,1630,1889,1906,2042,2045,2637,3897,4089,4130,5048,5362,5457,5727,5728,6092,6259,6683,7155,9211,9253,9331,9890,10371,23022,26053,51062,56956,65059	ANK3,APLP2,CNTN1,DCC,ECE1,EDN1,EPHA3,EPHA7,GBX2,L1CAM,SMAD4,MAP1A,PAFAH1B1,PLXNA2,POU4F1,PTCH1,PTEN,ROBO2,RYK,SPAST,TOP2B,LGI1,NUMBL,B4GALT6,PLPPR4,SEMA3A,PALLD,AUTS2,ATL1,LHX9,RAPH1
1_Member	KEGG Pathway	hsa04360	Axon guidance	-5.85635	-3.79534	18/182	659,1630,2042,2045,3897,5062,5290,5295,5362,5534,5727,6092,6259,7852,8503,10298,10371,59277	BMPR2,DCC,EPHA3,EPHA7,L1CAM,PAK2,PIK3CA,PIK3R1,PLXNA2,PPP3R1,PTCH1,ROBO2,RYK,CXCR4,PIK3R3,PAK4,SEMA3A,NTN4
1_Member	Reactome Gene Sets	R-HSA-9675108	Nervous system development	-5.01735	-3.15138	34/577	102,288,785,1272,1630,1793,2042,2045,2885,3685,3897,3915,4313,4440,4478,5062,5290,5295,5362,5454,6092,6383,6655,7852,8503,10298,10371,10818,23122,27330,30011,56956,59277,100133941	ADAM10,ANK3,CACNB4,CNTN1,DCC,DOCK1,EPHA3,EPHA7,GRB2,ITGAV,L1CAM,LAMC1,MMP2,MSI1,MSN,PAK2,PIK3CA,PIK3R1,PLXNA2,POU3F2,ROBO2,SDC2,SOS2,CXCR4,PIK3R3,PAK4,SEMA3A,FRS2,CLASP2,RPS6KA6,SH3KBP1,LHX9,NTN4,CD24
1_Member	Reactome Gene Sets	R-HSA-422475	Axon guidance	-5.01584	-3.15138	33/552	102,288,785,1272,1630,1793,2042,2045,2885,3685,3897,3915,4313,4440,4478,5062,5290,5295,5362,6092,6383,6655,7852,8503,10298,10371,10818,23122,27330,30011,56956,59277,100133941	ADAM10,ANK3,CACNB4,CNTN1,DCC,DOCK1,EPHA3,EPHA7,GRB2,ITGAV,L1CAM,LAMC1,MMP2,MSI1,MSN,PAK2,PIK3CA,PIK3R1,PLXNA2,ROBO2,SDC2,SOS2,CXCR4,PIK3R3,PAK4,SEMA3A,FRS2,CLASP2,RPS6KA6,SH3KBP1,LHX9,NTN4,CD24
1_Member	GO Biological Processes	GO:0040011	locomotion	-4.18158	-2.47915	30/530	1272,1630,1839,1889,1906,2042,2045,2241,2637,3685,3897,4089,4313,5168,5197,5362,5727,6092,6259,6729,7162,7852,8322,9211,9420,10371,23022,29967,56477,56956	CNTN1,DCC,HBEGF,ECE1,EDN1,EPHA3,EPHA7,FER,GBX2,ITGAV,L1CAM,SMAD4,MMP2,ENPP2,PF4V1,PLXNA2,PTCH1,ROBO2,RYK,SRP54,TPBG,CXCR4,FZD4,LGI1,CYP7B1,SEMA3A,PALLD,LRP12,CCL28,LHX9
1_Member	GO Biological Processes	GO:0007411	axon guidance	-3.97549	-2.32798	17/228	1272,1630,1889,1906,2042,2045,2637,3897,4089,5362,5727,6092,6259,9211,10371,23022,56956	CNTN1,DCC,ECE1,EDN1,EPHA3,EPHA7,GBX2,L1CAM,SMAD4,PLXNA2,PTCH1,ROBO2,RYK,LGI1,SEMA3A,PALLD,LHX9
1_Member	GO Biological Processes	GO:0097485	neuron projection guidance	-3.95238	-2.31752	17/229	1272,1630,1889,1906,2042,2045,2637,3897,4089,5362,5727,6092,6259,9211,10371,23022,56956	CNTN1,DCC,ECE1,EDN1,EPHA3,EPHA7,GBX2,L1CAM,SMAD4,PLXNA2,PTCH1,ROBO2,RYK,LGI1,SEMA3A,PALLD,LHX9
1_Member	GO Biological Processes	GO:0006935	chemotaxis	-3.72368	-2.15676	28/510	1272,1630,1839,1889,1906,2042,2045,2241,2637,3685,3897,4089,4313,5168,5197,5362,5727,6092,6259,6729,7162,7852,9211,9420,10371,23022,56477,56956	CNTN1,DCC,HBEGF,ECE1,EDN1,EPHA3,EPHA7,FER,GBX2,ITGAV,L1CAM,SMAD4,MMP2,ENPP2,PF4V1,PLXNA2,PTCH1,ROBO2,RYK,SRP54,TPBG,CXCR4,LGI1,CYP7B1,SEMA3A,PALLD,CCL28,LHX9
1_Member	GO Biological Processes	GO:0042330	taxis	-3.69588	-2.13677	28/512	1272,1630,1839,1889,1906,2042,2045,2241,2637,3685,3897,4089,4313,5168,5197,5362,5727,6092,6259,6729,7162,7852,9211,9420,10371,23022,56477,56956	CNTN1,DCC,HBEGF,ECE1,EDN1,EPHA3,EPHA7,FER,GBX2,ITGAV,L1CAM,SMAD4,MMP2,ENPP2,PF4V1,PLXNA2,PTCH1,ROBO2,RYK,SRP54,TPBG,CXCR4,LGI1,CYP7B1,SEMA3A,PALLD,CCL28,LHX9
2_Summary	GO Biological Processes	GO:0043549	regulation of kinase activity	-13.4594	-9.79904	61/786	93,238,659,780,959,1022,1647,1654,1839,1906,2042,2045,2066,2475,3192,4216,4217,4296,4763,5062,5290,5295,5305,5573,5608,5618,5728,5925,5997,6259,6505,6997,7532,8322,8503,8754,9052,9113,9306,9467,9647,9770,10178,10251,10979,23411,28984,54956,55294,57018,57551,57732,57761,64798,80829,92597,93649,114882,161742,253260,100133941,8945,54165,123879,140609,256987,92,1272,1464,3572,4089,5008,5168,5911,6662…	ACVR2B,ALK,BMPR2,DDR1,CD40LG,CDK7,GADD45A,DDX3X,HBEGF,EDN1,EPHA3,EPHA7,ERBB4,MTOR,HNRNPU,MAP3K4,MAP3K5,MAP3K11,NF1,PAK2,PIK3CA,PIK3R1,PIP4K2A,PRKAR1A,MAP2K6,PRLR,PTEN,RB1,RGS2,RYK,SLC1A1,TDGF1,YWHAG,FZD4,PIK3R3,ADAM9,GPRC5A,LATS1,SOCS6,SH3BP5,PPM1F,RASSF2,TENM1,SPRY3,FERMT2,SIRT1,RGCC,PARP16,FBXW7,CCNL1,TAOK1,ZFYVE28,TRIB3,DEPTOR,ZFP91,MOB1B,MYOCD,OSBPL8,SPRED1,RICTOR,CD24,BTRC,DCUN1D1,DCUN1D3,NE…
2_Member	GO Biological Processes	GO:0043549	regulation of kinase activity	-13.4594	-9.79904	61/786	93,238,659,780,959,1022,1647,1654,1839,1906,2042,2045,2066,2475,3192,4216,4217,4296,4763,5062,5290,5295,5305,5573,5608,5618,5728,5925,5997,6259,6505,6997,7532,8322,8503,8754,9052,9113,9306,9467,9647,9770,10178,10251,10979,23411,28984,54956,55294,57018,57551,57732,57761,64798,80829,92597,93649,114882,161742,253260,100133941	ACVR2B,ALK,BMPR2,DDR1,CD40LG,CDK7,GADD45A,DDX3X,HBEGF,EDN1,EPHA3,EPHA7,ERBB4,MTOR,HNRNPU,MAP3K4,MAP3K5,MAP3K11,NF1,PAK2,PIK3CA,PIK3R1,PIP4K2A,PRKAR1A,MAP2K6,PRLR,PTEN,RB1,RGS2,RYK,SLC1A1,TDGF1,YWHAG,FZD4,PIK3R3,ADAM9,GPRC5A,LATS1,SOCS6,SH3BP5,PPM1F,RASSF2,TENM1,SPRY3,FERMT2,SIRT1,RGCC,PARP16,FBXW7,CCNL1,TAOK1,ZFYVE28,TRIB3,DEPTOR,ZFP91,MOB1B,MYOCD,OSBPL8,SPRED1,RICTOR,CD24
2_Member	GO Biological Processes	GO:0045859	regulation of protein kinase activity	-11.4921	-8.42643	52/672	93,238,659,959,1022,1647,1654,1839,1906,2066,2475,4216,4217,4296,4763,5062,5290,5573,5608,5618,5728,5925,5997,6505,6997,7532,8322,8754,9052,9113,9467,9647,9770,10178,10251,10979,23411,28984,54956,55294,57018,57551,57732,57761,64798,80829,92597,93649,114882,161742,253260,100133941	ACVR2B,ALK,BMPR2,CD40LG,CDK7,GADD45A,DDX3X,HBEGF,EDN1,ERBB4,MTOR,MAP3K4,MAP3K5,MAP3K11,NF1,PAK2,PIK3CA,PRKAR1A,MAP2K6,PRLR,PTEN,RB1,RGS2,SLC1A1,TDGF1,YWHAG,FZD4,ADAM9,GPRC5A,LATS1,SH3BP5,PPM1F,RASSF2,TENM1,SPRY3,FERMT2,SIRT1,RGCC,PARP16,FBXW7,CCNL1,TAOK1,ZFYVE28,TRIB3,DEPTOR,ZFP91,MOB1B,MYOCD,OSBPL8,SPRED1,RICTOR,CD24
2_Member	GO Biological Processes	GO:0051347	positive regulation of transferase activity	-9.90965	-7.04519	45/586	93,238,659,780,959,1654,1839,1906,2042,2045,2066,2475,4216,4217,4296,5062,5290,5608,5618,5728,6259,6505,6997,8322,8754,8945,9052,9770,10178,10979,23411,28984,54165,54956,55294,57551,57761,80829,92597,114882,123879,140609,253260,256987,100133941	ACVR2B,ALK,BMPR2,DDR1,CD40LG,DDX3X,HBEGF,EDN1,EPHA3,EPHA7,ERBB4,MTOR,MAP3K4,MAP3K5,MAP3K11,PAK2,PIK3CA,MAP2K6,PRLR,PTEN,RYK,SLC1A1,TDGF1,FZD4,ADAM9,BTRC,GPRC5A,RASSF2,TENM1,FERMT2,SIRT1,RGCC,DCUN1D1,PARP16,FBXW7,TAOK1,TRIB3,ZFP91,MOB1B,OSBPL8,DCUN1D3,NEK7,RICTOR,SERINC5,CD24
2_Member	GO Biological Processes	GO:0001934	positive regulation of protein phosphorylation	-9.29652	-6.5656	51/749	92,93,238,659,959,1272,1464,1654,1839,1906,2045,2066,2475,3572,4089,4216,4217,4296,5008,5062,5168,5290,5608,5618,5911,6505,6662,6997,7037,8322,8412,8503,8737,8754,9052,9113,9770,10178,10979,23411,28984,54956,55294,57045,57551,80829,92597,114882,133396,253260,100133941	ACVR2A,ACVR2B,ALK,BMPR2,CD40LG,CNTN1,CSPG4,DDX3X,HBEGF,EDN1,EPHA7,ERBB4,MTOR,IL6ST,SMAD4,MAP3K4,MAP3K5,MAP3K11,OSM,PAK2,ENPP2,PIK3CA,MAP2K6,PRLR,RAP2A,SLC1A1,SOX9,TDGF1,TFRC,FZD4,BCAR3,PIK3R3,RIPK1,ADAM9,GPRC5A,LATS1,RASSF2,TENM1,FERMT2,SIRT1,RGCC,PARP16,FBXW7,TWSG1,TAOK1,ZFP91,MOB1B,OSBPL8,IL31RA,RICTOR,CD24
2_Member	GO Biological Processes	GO:0033674	positive regulation of kinase activity	-8.48075	-5.91732	38/494	93,238,659,780,959,1654,1839,1906,2042,2045,2066,2475,4216,4217,4296,5062,5290,5608,5618,6259,6505,6997,8322,8754,9052,9770,10178,10979,23411,28984,54956,55294,57551,80829,92597,114882,253260,100133941	ACVR2B,ALK,BMPR2,DDR1,CD40LG,DDX3X,HBEGF,EDN1,EPHA3,EPHA7,ERBB4,MTOR,MAP3K4,MAP3K5,MAP3K11,PAK2,PIK3CA,MAP2K6,PRLR,RYK,SLC1A1,TDGF1,FZD4,ADAM9,GPRC5A,RASSF2,TENM1,FERMT2,SIRT1,RGCC,PARP16,FBXW7,TAOK1,ZFP91,MOB1B,OSBPL8,RICTOR,CD24
2_Member	GO Biological Processes	GO:0045860	positive regulation of protein kinase activity	-8.25605	-5.77239	34/418	93,238,659,959,1654,1839,1906,2066,2475,4216,4217,4296,5062,5290,5608,5618,6505,6997,8322,8754,9052,9770,10178,10979,23411,28984,54956,55294,57551,80829,92597,114882,253260,100133941	ACVR2B,ALK,BMPR2,CD40LG,DDX3X,HBEGF,EDN1,ERBB4,MTOR,MAP3K4,MAP3K5,MAP3K11,PAK2,PIK3CA,MAP2K6,PRLR,SLC1A1,TDGF1,FZD4,ADAM9,GPRC5A,RASSF2,TENM1,FERMT2,SIRT1,RGCC,PARP16,FBXW7,TAOK1,ZFP91,MOB1B,OSBPL8,RICTOR,CD24
2_Member	GO Biological Processes	GO:0071900	regulation of protein serine/threonine kinase activity	-7.22975	-4.96735	31/395	659,959,1022,1647,1654,1906,4216,4217,4296,4763,5573,5608,5728,5925,5997,6997,8322,8754,9113,10178,10251,10979,23411,28984,54956,57018,57551,57761,93649,253260,100133941	BMPR2,CD40LG,CDK7,GADD45A,DDX3X,EDN1,MAP3K4,MAP3K5,MAP3K11,NF1,PRKAR1A,MAP2K6,PTEN,RB1,RGS2,TDGF1,FZD4,ADAM9,LATS1,TENM1,SPRY3,FERMT2,SIRT1,RGCC,PARP16,CCNL1,TAOK1,TRIB3,MYOCD,RICTOR,CD24
2_Member	GO Biological Processes	GO:0071902	positive regulation of protein serine/threonine kinase activity	-5.01748	-3.15138	19/229	659,959,1654,1906,4216,4217,4296,5608,6997,8322,8754,10178,10979,23411,28984,54956,57551,253260,100133941	BMPR2,CD40LG,DDX3X,EDN1,MAP3K4,MAP3K5,MAP3K11,MAP2K6,TDGF1,FZD4,ADAM9,TENM1,FERMT2,SIRT1,RGCC,PARP16,TAOK1,RICTOR,CD24
2_Member	GO Biological Processes	GO:0043405	regulation of MAP kinase activity	-3.41983	-1.93239	14/186	1906,4216,4217,4296,4763,5608,5997,6997,8322,8754,10178,10251,57761,100133941	EDN1,MAP3K4,MAP3K5,MAP3K11,NF1,MAP2K6,RGS2,TDGF1,FZD4,ADAM9,TENM1,SPRY3,TRIB3,CD24
2_Member	GO Biological Processes	GO:0043406	positive regulation of MAP kinase activity	-3.01618	-1.63287	10/117	1906,4216,4217,4296,5608,6997,8322,8754,10178,100133941	EDN1,MAP3K4,MAP3K5,MAP3K11,MAP2K6,TDGF1,FZD4,ADAM9,TENM1,CD24
2_Member	GO Biological Processes	GO:0043507	positive regulation of JUN kinase activity	-2.30529	-1.10921	5/43	1906,4216,4217,4296,8322	EDN1,MAP3K4,MAP3K5,MAP3K11,FZD4
3_Summary	GO Biological Processes	GO:0070848	response to growth factor	-12.8489	-9.28547	47/519	92,93,463,659,677,1783,1848,1906,2066,2241,2309,2651,2885,3037,3696,3746,4036,4089,4988,5062,5290,5469,5782,6198,6498,6662,6774,6863,6935,6997,7049,7175,8036,8737,8754,8837,8895,9365,9480,10818,10979,23411,26060,50515,55553,57045,118813,3675,9113,58516,63976,80312,84312,93649,161742,5579,8322,9508,10251,23213,64399,151742	ACVR2A,ACVR2B,ZFHX3,BMPR2,ZFP36L1,DYNC1LI2,DUSP6,EDN1,ERBB4,FER,FOXO3,GCNT2,GRB2,HAS2,ITGB8,KCNC1,LRP2,SMAD4,OPRM1,PAK2,PIK3CA,MED1,PTPN12,RPS6KB1,SKIL,SOX9,STAT3,TAC1,ZEB1,TDGF1,TGFBR3,TPR,SHOC2,RIPK1,ADAM9,CFLAR,CPNE3,KL,ONECUT2,FRS2,FERMT2,SIRT1,APPL1,CHST11,SOX6,TWSG1,ZFYVE27,ITGA3,LATS1,SINHCAF,PRDM16,TET1,BRMS1L,MYOCD,SPRED1,PRKCB,FZD4,ADAMTS3,SPRY3,SULF1,HHIP,PPM1L
3_Member	GO Biological Processes	GO:0070848	response to growth factor	-12.8489	-9.28547	47/519	92,93,463,659,677,1783,1848,1906,2066,2241,2309,2651,2885,3037,3696,3746,4036,4089,4988,5062,5290,5469,5782,6198,6498,6662,6774,6863,6935,6997,7049,7175,8036,8737,8754,8837,8895,9365,9480,10818,10979,23411,26060,50515,55553,57045,118813	ACVR2A,ACVR2B,ZFHX3,BMPR2,ZFP36L1,DYNC1LI2,DUSP6,EDN1,ERBB4,FER,FOXO3,GCNT2,GRB2,HAS2,ITGB8,KCNC1,LRP2,SMAD4,OPRM1,PAK2,PIK3CA,MED1,PTPN12,RPS6KB1,SKIL,SOX9,STAT3,TAC1,ZEB1,TDGF1,TGFBR3,TPR,SHOC2,RIPK1,ADAM9,CFLAR,CPNE3,KL,ONECUT2,FRS2,FERMT2,SIRT1,APPL1,CHST11,SOX6,TWSG1,ZFYVE27
3_Member	GO Biological Processes	GO:0071363	cellular response to growth factor stimulus	-10.2596	-7.30608	41/488	92,93,659,677,1783,1906,2066,2309,2651,2885,3037,3696,4036,4089,5062,5290,5469,5782,6198,6498,6662,6774,6863,6935,6997,7049,8036,8737,8754,8837,8895,9365,9480,10818,10979,23411,26060,50515,55553,57045,118813	ACVR2A,ACVR2B,BMPR2,ZFP36L1,DYNC1LI2,EDN1,ERBB4,FOXO3,GCNT2,GRB2,HAS2,ITGB8,LRP2,SMAD4,PAK2,PIK3CA,MED1,PTPN12,RPS6KB1,SKIL,SOX9,STAT3,TAC1,ZEB1,TDGF1,TGFBR3,SHOC2,RIPK1,ADAM9,CFLAR,CPNE3,KL,ONECUT2,FRS2,FERMT2,SIRT1,APPL1,CHST11,SOX6,TWSG1,ZFYVE27
3_Member	GO Biological Processes	GO:0071559	response to transforming growth factor beta	-7.77535	-5.43723	20/168	463,677,1906,2651,3696,4089,5062,6498,6662,6774,6935,7049,8754,9480,10979,23411,26060,50515,55553,57045	ZFHX3,ZFP36L1,EDN1,GCNT2,ITGB8,SMAD4,PAK2,SKIL,SOX9,STAT3,ZEB1,TGFBR3,ADAM9,ONECUT2,FERMT2,SIRT1,APPL1,CHST11,SOX6,TWSG1
3_Member	GO Biological Processes	GO:0071560	cellular response to transforming growth factor beta stimulus	-7.35746	-5.08183	19/161	677,1906,2651,3696,4089,5062,6498,6662,6774,6935,7049,8754,9480,10979,23411,26060,50515,55553,57045	ZFP36L1,EDN1,GCNT2,ITGB8,SMAD4,PAK2,SKIL,SOX9,STAT3,ZEB1,TGFBR3,ADAM9,ONECUT2,FERMT2,SIRT1,APPL1,CHST11,SOX6,TWSG1
3_Member	GO Biological Processes	GO:1903844	regulation of cellular response to transforming growth factor beta stimulus	-5.70533	-3.67592	16/150	3675,4089,6498,6935,7049,8837,9113,9480,23411,50515,58516,63976,80312,84312,93649,161742	ITGA3,SMAD4,SKIL,ZEB1,TGFBR3,CFLAR,LATS1,ONECUT2,SIRT1,CHST11,SINHCAF,PRDM16,TET1,BRMS1L,MYOCD,SPRED1
3_Member	GO Biological Processes	GO:0007179	transforming growth factor beta receptor signaling pathway	-5.65884	-3.63699	13/101	2651,3696,4089,6498,6774,7049,8754,9480,10979,23411,26060,50515,57045	GCNT2,ITGB8,SMAD4,SKIL,STAT3,TGFBR3,ADAM9,ONECUT2,FERMT2,SIRT1,APPL1,CHST11,TWSG1
3_Member	GO Biological Processes	GO:0090287	regulation of cellular response to growth factor stimulus	-5.49174	-3.5035	25/338	659,3675,4036,4089,5579,6498,6935,7049,8322,8837,9113,9480,9508,10251,23213,23411,50515,57045,58516,63976,64399,80312,84312,93649,161742	BMPR2,ITGA3,LRP2,SMAD4,PRKCB,SKIL,ZEB1,TGFBR3,FZD4,CFLAR,LATS1,ONECUT2,ADAMTS3,SPRY3,SULF1,SIRT1,CHST11,TWSG1,SINHCAF,PRDM16,HHIP,TET1,BRMS1L,MYOCD,SPRED1
3_Member	GO Biological Processes	GO:0017015	regulation of transforming growth factor beta receptor signaling pathway	-5.15008	-3.24179	15/147	3675,4089,6498,6935,7049,9113,9480,23411,50515,58516,63976,80312,84312,93649,161742	ITGA3,SMAD4,SKIL,ZEB1,TGFBR3,LATS1,ONECUT2,SIRT1,CHST11,SINHCAF,PRDM16,TET1,BRMS1L,MYOCD,SPRED1
3_Member	GO Biological Processes	GO:0007178	transmembrane receptor protein serine/threonine kinase signaling pathway	-5.06484	-3.18983	18/207	92,93,659,2651,3696,4089,6498,6774,6997,7049,8754,9480,10979,23411,26060,50515,57045,151742	ACVR2A,ACVR2B,BMPR2,GCNT2,ITGB8,SMAD4,SKIL,STAT3,TDGF1,TGFBR3,ADAM9,ONECUT2,FERMT2,SIRT1,APPL1,CHST11,TWSG1,PPM1L
3_Member	GO Biological Processes	GO:0090092	regulation of transmembrane receptor protein serine/threonine kinase signaling pathway	-4.57746	-2.79722	21/290	92,93,659,3675,4036,4089,6498,6935,7049,9113,9480,23213,23411,50515,57045,58516,63976,80312,84312,93649,161742	ACVR2A,ACVR2B,BMPR2,ITGA3,LRP2,SMAD4,SKIL,ZEB1,TGFBR3,LATS1,ONECUT2,SULF1,SIRT1,CHST11,TWSG1,SINHCAF,PRDM16,TET1,BRMS1L,MYOCD,SPRED1
3_Member	GO Biological Processes	GO:0030512	negative regulation of transforming growth factor beta receptor signaling pathway	-3.59342	-2.06099	10/99	6498,7049,9480,23411,50515,58516,63976,80312,84312,161742	SKIL,TGFBR3,ONECUT2,SIRT1,CHST11,SINHCAF,PRDM16,TET1,BRMS1L,SPRED1
3_Member	GO Biological Processes	GO:0090101	negative regulation of transmembrane receptor protein serine/threonine kinase signaling pathway	-3.04686	-1.6572	12/158	4036,6498,7049,9480,23411,50515,57045,58516,63976,80312,84312,161742	LRP2,SKIL,TGFBR3,ONECUT2,SIRT1,CHST11,TWSG1,SINHCAF,PRDM16,TET1,BRMS1L,SPRED1
4_Summary	GO Biological Processes	GO:0007167	enzyme-linked receptor protein signaling pathway	-12.4052	-9.09705	52/636	92,93,238,659,780,1176,1464,1839,2042,2045,2066,2241,2308,2651,2885,3572,3696,4089,4313,5062,5286,5290,5295,5618,6259,6498,6662,6774,6997,7049,7763,8036,8412,8503,8754,8895,9365,9480,9770,9788,10818,10979,23213,23411,26060,50515,55023,55914,57045,118813,133396,151742,677,5925,6198,7532,8837,9663,23038,57761,64506,2475,143686,20,112,687,1906,1977,2309,2560,3192,3675,4036,4440,5241,5469,5581,5916,6…	ACVR2A,ACVR2B,ALK,BMPR2,DDR1,AP3S1,CSPG4,HBEGF,EPHA3,EPHA7,ERBB4,FER,FOXO1,GCNT2,GRB2,IL6ST,ITGB8,SMAD4,MMP2,PAK2,PIK3C2A,PIK3CA,PIK3R1,PRLR,RYK,SKIL,SOX9,STAT3,TDGF1,TGFBR3,ZFAND5,SHOC2,BCAR3,PIK3R3,ADAM9,CPNE3,KL,ONECUT2,RASSF2,MTSS1,FRS2,FERMT2,SULF1,SIRT1,APPL1,CHST11,PHIP,ERBIN,TWSG1,ZFYVE27,IL31RA,PPM1L,ZFP36L1,RB1,RPS6KB1,YWHAG,CFLAR,LPIN2,WDTC1,TRIB3,CPEB1,MTOR,SESN3,ABCA2,ADCY6,KLF9,EDN1…
4_Member	GO Biological Processes	GO:0007167	enzyme-linked receptor protein signaling pathway	-12.4052	-9.09705	52/636	92,93,238,659,780,1176,1464,1839,2042,2045,2066,2241,2308,2651,2885,3572,3696,4089,4313,5062,5286,5290,5295,5618,6259,6498,6662,6774,6997,7049,7763,8036,8412,8503,8754,8895,9365,9480,9770,9788,10818,10979,23213,23411,26060,50515,55023,55914,57045,118813,133396,151742	ACVR2A,ACVR2B,ALK,BMPR2,DDR1,AP3S1,CSPG4,HBEGF,EPHA3,EPHA7,ERBB4,FER,FOXO1,GCNT2,GRB2,IL6ST,ITGB8,SMAD4,MMP2,PAK2,PIK3C2A,PIK3CA,PIK3R1,PRLR,RYK,SKIL,SOX9,STAT3,TDGF1,TGFBR3,ZFAND5,SHOC2,BCAR3,PIK3R3,ADAM9,CPNE3,KL,ONECUT2,RASSF2,MTSS1,FRS2,FERMT2,SULF1,SIRT1,APPL1,CHST11,PHIP,ERBIN,TWSG1,ZFYVE27,IL31RA,PPM1L
4_Member	GO Biological Processes	GO:0032869	cellular response to insulin stimulus	-9.54087	-6.76982	21/148	677,1176,2241,2308,2885,5286,5290,5295,5925,6198,7532,8412,8503,8837,9365,9663,23038,26060,55023,57761,64506	ZFP36L1,AP3S1,FER,FOXO1,GRB2,PIK3C2A,PIK3CA,PIK3R1,RB1,RPS6KB1,YWHAG,BCAR3,PIK3R3,CFLAR,KL,LPIN2,WDTC1,APPL1,PHIP,TRIB3,CPEB1
4_Member	GO Biological Processes	GO:0007169	transmembrane receptor protein tyrosine kinase signaling pathway	-8.75454	-6.1256	35/420	238,780,1176,1464,1839,2042,2045,2066,2241,2308,2885,4313,5062,5286,5290,5295,5618,6259,6662,6774,7763,8036,8412,8503,8895,9365,9770,9788,10818,23213,26060,55023,55914,118813,133396	ALK,DDR1,AP3S1,CSPG4,HBEGF,EPHA3,EPHA7,ERBB4,FER,FOXO1,GRB2,MMP2,PAK2,PIK3C2A,PIK3CA,PIK3R1,PRLR,RYK,SOX9,STAT3,ZFAND5,SHOC2,BCAR3,PIK3R3,CPNE3,KL,RASSF2,MTSS1,FRS2,SULF1,APPL1,PHIP,ERBIN,ZFYVE27,IL31RA
4_Member	GO Biological Processes	GO:0032868	response to insulin	-8.67091	-6.05196	24/214	677,1176,2241,2308,2475,2885,5286,5290,5295,5925,6198,7532,8412,8503,8837,9365,9663,23038,23411,26060,55023,57761,64506,143686	ZFP36L1,AP3S1,FER,FOXO1,MTOR,GRB2,PIK3C2A,PIK3CA,PIK3R1,RB1,RPS6KB1,YWHAG,BCAR3,PIK3R3,CFLAR,KL,LPIN2,WDTC1,SIRT1,APPL1,PHIP,TRIB3,CPEB1,SESN3
4_Member	GO Biological Processes	GO:0009725	response to hormone	-8.55015	-5.96896	50/764	20,112,677,687,1176,1906,1977,2241,2308,2309,2475,2560,2885,3192,3675,4036,4313,4440,5241,5286,5290,5295,5469,5581,5618,5916,5925,6092,6198,6774,7049,7528,7532,8085,8412,8503,8754,8837,9113,9365,9420,9663,23038,23411,26060,55023,57761,64506,143686,100133941	ABCA2,ADCY6,ZFP36L1,KLF9,AP3S1,EDN1,EIF4E,FER,FOXO1,FOXO3,MTOR,GABRB1,GRB2,HNRNPU,ITGA3,LRP2,MMP2,MSI1,PGR,PIK3C2A,PIK3CA,PIK3R1,MED1,PRKCE,PRLR,RARG,RB1,ROBO2,RPS6KB1,STAT3,TGFBR3,YY1,YWHAG,KMT2D,BCAR3,PIK3R3,ADAM9,CFLAR,LATS1,KL,CYP7B1,LPIN2,WDTC1,SIRT1,APPL1,PHIP,TRIB3,CPEB1,SESN3,CD24
4_Member	GO Biological Processes	GO:0032870	cellular response to hormone stimulus	-8.20184	-5.7534	37/484	112,677,687,1176,1906,1977,2241,2308,2309,2885,3192,5241,5286,5290,5295,5469,5581,5618,5916,5925,6092,6198,6774,7532,8412,8503,8837,9113,9365,9420,9663,23038,23411,26060,55023,57761,64506	ADCY6,ZFP36L1,KLF9,AP3S1,EDN1,EIF4E,FER,FOXO1,FOXO3,GRB2,HNRNPU,PGR,PIK3C2A,PIK3CA,PIK3R1,MED1,PRKCE,PRLR,RARG,RB1,ROBO2,RPS6KB1,STAT3,YWHAG,BCAR3,PIK3R3,CFLAR,LATS1,KL,CYP7B1,LPIN2,WDTC1,SIRT1,APPL1,PHIP,TRIB3,CPEB1
4_Member	GO Biological Processes	GO:0071375	cellular response to peptide hormone stimulus	-7.65088	-5.33296	24/241	112,677,1176,1906,2241,2308,2885,5286,5290,5295,5925,6198,6774,7532,8412,8503,8837,9365,9663,23038,26060,55023,57761,64506	ADCY6,ZFP36L1,AP3S1,EDN1,FER,FOXO1,GRB2,PIK3C2A,PIK3CA,PIK3R1,RB1,RPS6KB1,STAT3,YWHAG,BCAR3,PIK3R3,CFLAR,KL,LPIN2,WDTC1,APPL1,PHIP,TRIB3,CPEB1
4_Member	GO Biological Processes	GO:1901699	cellular response to nitrogen compound	-7.6427	-5.32969	43/646	112,546,677,1176,1788,1906,2241,2308,2309,2475,2560,2885,4217,4313,4988,5286,5290,5295,5925,6198,6505,6507,6662,6774,6935,7532,7852,8412,8503,8837,9365,9663,10021,23038,23304,26060,27065,55023,57724,57761,64506,85364,143686	ADCY6,ATRX,ZFP36L1,AP3S1,DNMT3A,EDN1,FER,FOXO1,FOXO3,MTOR,GABRB1,GRB2,MAP3K5,MMP2,OPRM1,PIK3C2A,PIK3CA,PIK3R1,RB1,RPS6KB1,SLC1A1,SLC1A3,SOX9,STAT3,ZEB1,YWHAG,CXCR4,BCAR3,PIK3R3,CFLAR,KL,LPIN2,HCN4,WDTC1,UBR2,APPL1,NSG1,PHIP,EPG5,TRIB3,CPEB1,ZCCHC3,SESN3
4_Member	GO Biological Processes	GO:0008286	insulin receptor signaling pathway	-7.24799	-4.98123	12/62	1176,2241,2308,2885,5286,5290,5295,8412,8503,9365,26060,55023	AP3S1,FER,FOXO1,GRB2,PIK3C2A,PIK3CA,PIK3R1,BCAR3,PIK3R3,KL,APPL1,PHIP
4_Member	GO Biological Processes	GO:0071417	cellular response to organonitrogen compound	-6.94742	-4.7144	39/588	112,677,1176,1788,1906,2241,2308,2309,2475,2560,2885,4313,4988,5286,5290,5295,5925,6198,6505,6507,6662,6774,6935,7532,7852,8412,8503,8837,9365,9663,10021,23038,23304,26060,27065,55023,57761,64506,143686	ADCY6,ZFP36L1,AP3S1,DNMT3A,EDN1,FER,FOXO1,FOXO3,MTOR,GABRB1,GRB2,MMP2,OPRM1,PIK3C2A,PIK3CA,PIK3R1,RB1,RPS6KB1,SLC1A1,SLC1A3,SOX9,STAT3,ZEB1,YWHAG,CXCR4,BCAR3,PIK3R3,CFLAR,KL,LPIN2,HCN4,WDTC1,UBR2,APPL1,NSG1,PHIP,TRIB3,CPEB1,SESN3
4_Member	GO Biological Processes	GO:1901652	response to peptide	-6.44741	-4.28881	32/451	112,677,1176,1906,2241,2308,2309,2475,2885,4313,5286,5290,5295,5925,6198,6774,7049,7532,8412,8503,8837,9365,9663,22861,23038,23411,26060,55023,55914,57761,64506,143686	ADCY6,ZFP36L1,AP3S1,EDN1,FER,FOXO1,FOXO3,MTOR,GRB2,MMP2,PIK3C2A,PIK3CA,PIK3R1,RB1,RPS6KB1,STAT3,TGFBR3,YWHAG,BCAR3,PIK3R3,CFLAR,KL,LPIN2,NLRP1,WDTC1,SIRT1,APPL1,PHIP,ERBIN,TRIB3,CPEB1,SESN3
4_Member	GO Biological Processes	GO:0043434	response to peptide hormone	-6.43935	-4.28416	28/363	112,677,1176,1906,2241,2308,2475,2885,5286,5290,5295,5925,6198,6774,7049,7532,8412,8503,8837,9365,9663,23038,23411,26060,55023,57761,64506,143686	ADCY6,ZFP36L1,AP3S1,EDN1,FER,FOXO1,MTOR,GRB2,PIK3C2A,PIK3CA,PIK3R1,RB1,RPS6KB1,STAT3,TGFBR3,YWHAG,BCAR3,PIK3R3,CFLAR,KL,LPIN2,WDTC1,SIRT1,APPL1,PHIP,TRIB3,CPEB1,SESN3
4_Member	GO Biological Processes	GO:1901653	cellular response to peptide	-6.22329	-4.11622	25/308	112,677,1176,1906,2241,2308,2309,2885,5286,5290,5295,5925,6198,6774,7532,8412,8503,8837,9365,9663,23038,26060,55023,57761,64506	ADCY6,ZFP36L1,AP3S1,EDN1,FER,FOXO1,FOXO3,GRB2,PIK3C2A,PIK3CA,PIK3R1,RB1,RPS6KB1,STAT3,YWHAG,BCAR3,PIK3R3,CFLAR,KL,LPIN2,WDTC1,APPL1,PHIP,TRIB3,CPEB1
5_Summary	GO Biological Processes	GO:0006468	protein phosphorylation	-11.8387	-8.61768	54/701	92,93,102,238,659,780,1021,1022,1906,2042,2045,2066,2078,2241,2475,4215,4216,4217,4296,5062,5128,5295,5579,5581,5608,5618,6198,6505,6662,6792,6875,6877,6883,6997,7049,7150,8621,8737,8859,9113,9262,9578,9891,9943,10298,26249,27330,54822,57551,57761,114783,140609,203447,253260	ACVR2A,ACVR2B,ADAM10,ALK,BMPR2,DDR1,CDK6,CDK7,EDN1,EPHA3,EPHA7,ERBB4,ERG,FER,MTOR,MAP3K3,MAP3K4,MAP3K5,MAP3K11,PAK2,CDK17,PIK3R1,PRKCB,PRKCE,MAP2K6,PRLR,RPS6KB1,SLC1A1,SOX9,CDKL5,TAF4B,TAF5,TAF12,TDGF1,TGFBR3,TOP1,CDK13,RIPK1,STK19,LATS1,STK17B,CDC42BPB,NUAK1,OXSR1,PAK4,KLHL3,RPS6KA6,TRPM7,TAOK1,TRIB3,LMTK3,NEK7,NRK,RICTOR
5_Member	GO Biological Processes	GO:0006468	protein phosphorylation	-11.8387	-8.61768	54/701	92,93,102,238,659,780,1021,1022,1906,2042,2045,2066,2078,2241,2475,4215,4216,4217,4296,5062,5128,5295,5579,5581,5608,5618,6198,6505,6662,6792,6875,6877,6883,6997,7049,7150,8621,8737,8859,9113,9262,9578,9891,9943,10298,26249,27330,54822,57551,57761,114783,140609,203447,253260	ACVR2A,ACVR2B,ADAM10,ALK,BMPR2,DDR1,CDK6,CDK7,EDN1,EPHA3,EPHA7,ERBB4,ERG,FER,MTOR,MAP3K3,MAP3K4,MAP3K5,MAP3K11,PAK2,CDK17,PIK3R1,PRKCB,PRKCE,MAP2K6,PRLR,RPS6KB1,SLC1A1,SOX9,CDKL5,TAF4B,TAF5,TAF12,TDGF1,TGFBR3,TOP1,CDK13,RIPK1,STK19,LATS1,STK17B,CDC42BPB,NUAK1,OXSR1,PAK4,KLHL3,RPS6KA6,TRPM7,TAOK1,TRIB3,LMTK3,NEK7,NRK,RICTOR
5_Member	GO Biological Processes	GO:0046777	protein autophosphorylation	-3.3963	-1.91421	14/187	238,780,2066,2241,2475,4215,4296,5062,6792,8737,9262,9943,54822,57551	ALK,DDR1,ERBB4,FER,MTOR,MAP3K3,MAP3K11,PAK2,CDKL5,RIPK1,STK17B,OXSR1,TRPM7,TAOK1
6_Summary	GO Biological Processes	GO:0040008	regulation of growth	-11.6232	-8.47477	50/624	102,659,780,861,1630,1654,1839,1848,1906,2017,2045,2066,2475,3897,4089,5048,5270,5290,5454,5727,5728,5925,5997,6198,6259,6774,6792,7049,7528,7852,9113,9211,9306,9647,9792,10298,10371,23411,23414,25836,27185,29967,51009,51616,57678,93649,118813,123879,253260,340719,577,745,2637,3572,4036,4204,4763,4988,5362,5457,5916,6092,6498,7162,9253,11076,23013,23405,29956,57555,58190,84079,84376,283659,347731…	ADAM10,BMPR2,DDR1,RUNX1,DCC,DDX3X,HBEGF,DUSP6,EDN1,CTTN,EPHA7,ERBB4,MTOR,L1CAM,SMAD4,PAFAH1B1,SERPINE2,PIK3CA,POU3F2,PTCH1,PTEN,RB1,RGS2,RPS6KB1,RYK,STAT3,CDKL5,TGFBR3,YY1,CXCR4,LATS1,LGI1,SOCS6,PPM1F,SERTAD2,PAK4,SEMA3A,SIRT1,ZFPM2,NIPBL,DISC1,LRP12,DERL2,TAF9B,GPAM,MYOCD,ZFYVE27,DCUN1D3,RICTOR,NANOS1,ADGRB3,MYRF,GBX2,IL6ST,LRP2,MECP2,NF1,OPRM1,PLXNA2,POU4F1,RARG,ROBO2,SKIL,TPBG,NUMBL,TPPP,SPEN,…
6_Member	GO Biological Processes	GO:0040008	regulation of growth	-11.6232	-8.47477	50/624	102,659,780,861,1630,1654,1839,1848,1906,2017,2045,2066,2475,3897,4089,5048,5270,5290,5454,5727,5728,5925,5997,6198,6259,6774,6792,7049,7528,7852,9113,9211,9306,9647,9792,10298,10371,23411,23414,25836,27185,29967,51009,51616,57678,93649,118813,123879,253260,340719	ADAM10,BMPR2,DDR1,RUNX1,DCC,DDX3X,HBEGF,DUSP6,EDN1,CTTN,EPHA7,ERBB4,MTOR,L1CAM,SMAD4,PAFAH1B1,SERPINE2,PIK3CA,POU3F2,PTCH1,PTEN,RB1,RGS2,RPS6KB1,RYK,STAT3,CDKL5,TGFBR3,YY1,CXCR4,LATS1,LGI1,SOCS6,PPM1F,SERTAD2,PAK4,SEMA3A,SIRT1,ZFPM2,NIPBL,DISC1,LRP12,DERL2,TAF9B,GPAM,MYOCD,ZFYVE27,DCUN1D3,RICTOR,NANOS1
6_Member	GO Biological Processes	GO:0051960	regulation of nervous system development	-10.5927	-7.58553	40/456	577,659,745,1630,2045,2475,2637,3572,3897,4036,4204,4763,4988,5048,5270,5362,5457,5728,5916,5925,6092,6259,6498,6792,7162,7852,9253,10371,11076,23013,23405,27185,29956,57555,58190,84079,84376,118813,283659,347731	ADGRB3,BMPR2,MYRF,DCC,EPHA7,MTOR,GBX2,IL6ST,L1CAM,LRP2,MECP2,NF1,OPRM1,PAFAH1B1,SERPINE2,PLXNA2,POU4F1,PTEN,RARG,RB1,ROBO2,RYK,SKIL,CDKL5,TPBG,CXCR4,NUMBL,SEMA3A,TPPP,SPEN,DICER1,DISC1,CERS2,NLGN2,CTDSP1,ANKRD27,HOOK3,ZFYVE27,PRTG,LRRTM3
6_Member	GO Biological Processes	GO:0090066	regulation of anatomical structure size	-9.70089	-6.87908	41/509	112,659,1182,1630,1889,1906,2017,2045,2241,2266,2475,2885,3897,4313,4478,5048,5286,5290,5581,5728,5916,5997,6259,6792,9113,9990,10178,10371,23038,27185,29767,51571,57403,57468,64798,80005,81553,81873,118813,253260,340481	ADCY6,BMPR2,CLCN3,DCC,ECE1,EDN1,CTTN,EPHA7,FER,FGG,MTOR,GRB2,L1CAM,MMP2,MSN,PAFAH1B1,PIK3C2A,PIK3CA,PRKCE,PTEN,RARG,RGS2,RYK,CDKL5,LATS1,SLC12A6,TENM1,SEMA3A,WDTC1,DISC1,TMOD2,CYRIB,RAB22A,SLC12A5,DEPTOR,DOCK5,CYRIA,ARPC5L,ZFYVE27,RICTOR,ZDHHC21
6_Member	GO Biological Processes	GO:0060284	regulation of cell development	-9.52211	-6.76486	41/516	659,1630,1793,2045,2266,2475,3037,3572,3897,4036,4089,4204,4763,4988,5048,5270,5362,5457,5728,5925,5991,6092,6259,6498,6792,7852,9253,10371,10979,23013,23405,27185,29956,55294,58190,80005,84079,84376,118813,283659,340481	BMPR2,DCC,DOCK1,EPHA7,FGG,MTOR,HAS2,IL6ST,L1CAM,LRP2,SMAD4,MECP2,NF1,OPRM1,PAFAH1B1,SERPINE2,PLXNA2,POU4F1,PTEN,RB1,RFX3,ROBO2,RYK,SKIL,CDKL5,CXCR4,NUMBL,SEMA3A,FERMT2,SPEN,DICER1,DISC1,CERS2,FBXW7,CTDSP1,DOCK5,ANKRD27,HOOK3,ZFYVE27,PRTG,ZDHHC21
6_Member	GO Biological Processes	GO:0032535	regulation of cellular component size	-9.12042	-6.42622	33/367	659,1182,1630,1906,2017,2045,2241,2475,2885,3897,4478,5048,5290,5581,5728,5916,6259,6792,9113,9990,10178,10371,23038,27185,29767,51571,57403,57468,64798,81553,81873,118813,253260	BMPR2,CLCN3,DCC,EDN1,CTTN,EPHA7,FER,MTOR,GRB2,L1CAM,MSN,PAFAH1B1,PIK3CA,PRKCE,PTEN,RARG,RYK,CDKL5,LATS1,SLC12A6,TENM1,SEMA3A,WDTC1,DISC1,TMOD2,CYRIB,RAB22A,SLC12A5,DEPTOR,CYRIA,ARPC5L,ZFYVE27,RICTOR
6_Member	GO Biological Processes	GO:0050767	regulation of neurogenesis	-8.25063	-5.77239	32/377	659,1630,2045,2475,3572,3897,4036,4204,4763,4988,5048,5270,5362,5457,5728,5925,6092,6259,6498,6792,7852,9253,10371,23013,23405,27185,29956,58190,84079,84376,118813,283659	BMPR2,DCC,EPHA7,MTOR,IL6ST,L1CAM,LRP2,MECP2,NF1,OPRM1,PAFAH1B1,SERPINE2,PLXNA2,POU4F1,PTEN,RB1,ROBO2,RYK,SKIL,CDKL5,CXCR4,NUMBL,SEMA3A,SPEN,DICER1,DISC1,CERS2,CTDSP1,ANKRD27,HOOK3,ZFYVE27,PRTG
6_Member	GO Biological Processes	GO:0008361	regulation of cell size	-7.84584	-5.49192	21/183	659,1182,1630,1906,2017,2045,2475,3897,4478,5048,5728,5916,6259,6792,9990,10371,23038,27185,57468,64798,118813	BMPR2,CLCN3,DCC,EDN1,CTTN,EPHA7,MTOR,L1CAM,MSN,PAFAH1B1,PTEN,RARG,RYK,CDKL5,SLC12A6,SEMA3A,WDTC1,DISC1,SLC12A5,DEPTOR,ZFYVE27
6_Member	GO Biological Processes	GO:0048638	regulation of developmental growth	-7.81174	-5.46315	29/332	659,861,1630,1848,1906,2017,2045,2066,3897,5048,5290,5454,5727,5728,5997,6198,6259,6774,6792,7049,7528,7852,9113,10371,23414,25836,27185,57678,118813	BMPR2,RUNX1,DCC,DUSP6,EDN1,CTTN,EPHA7,ERBB4,L1CAM,PAFAH1B1,PIK3CA,POU3F2,PTCH1,PTEN,RGS2,RPS6KB1,RYK,STAT3,CDKL5,TGFBR3,YY1,CXCR4,LATS1,SEMA3A,ZFPM2,NIPBL,DISC1,GPAM,ZFYVE27
6_Member	GO Biological Processes	GO:0001558	regulation of cell growth	-7.61766	-5.3095	33/422	102,659,780,1630,1654,1839,1906,2017,2045,2475,3897,4089,5048,5270,5925,5997,6259,6792,7528,7852,9211,9792,10298,10371,23411,27185,51009,51616,93649,118813,123879,253260,340719	ADAM10,BMPR2,DDR1,DCC,DDX3X,HBEGF,EDN1,CTTN,EPHA7,MTOR,L1CAM,SMAD4,PAFAH1B1,SERPINE2,RB1,RGS2,RYK,CDKL5,YY1,CXCR4,LGI1,SERTAD2,PAK4,SEMA3A,SIRT1,DISC1,DERL2,TAF9B,MYOCD,ZFYVE27,DCUN1D3,RICTOR,NANOS1
6_Member	GO Biological Processes	GO:0031344	regulation of cell projection organization	-7.39642	-5.11629	43/659	112,238,577,659,1272,1630,2042,2045,2241,2475,3675,3897,4649,4858,5048,5062,5168,5290,5295,5362,5454,5728,5911,5997,6092,6259,6383,6498,6792,8322,8837,10178,10198,10251,10371,10630,10716,26053,27185,29956,51762,84079,118813	ADCY6,ALK,ADGRB3,BMPR2,CNTN1,DCC,EPHA3,EPHA7,FER,MTOR,ITGA3,L1CAM,MYO9A,NOVA2,PAFAH1B1,PAK2,ENPP2,PIK3CA,PIK3R1,PLXNA2,POU3F2,PTEN,RAP2A,RGS2,ROBO2,RYK,SDC2,SKIL,CDKL5,FZD4,CFLAR,TENM1,MPHOSPH9,SPRY3,SEMA3A,PDPN,TBR1,AUTS2,DISC1,CERS2,RAB8B,ANKRD27,ZFYVE27
6_Member	GO Biological Processes	GO:0045927	positive regulation of growth	-6.99088	-4.74967	24/261	102,659,1654,1839,1906,2066,2475,3897,5048,5454,6198,6792,7049,7852,9211,9647,23414,25836,27185,51009,51616,57678,118813,253260	ADAM10,BMPR2,DDX3X,HBEGF,EDN1,ERBB4,MTOR,L1CAM,PAFAH1B1,POU3F2,RPS6KB1,CDKL5,TGFBR3,CXCR4,LGI1,PPM1F,ZFPM2,NIPBL,DISC1,DERL2,TAF9B,GPAM,ZFYVE27,RICTOR
6_Member	GO Biological Processes	GO:0010720	positive regulation of cell development	-6.80522	-4.60352	26/307	659,1793,2266,2475,3037,3572,3897,4036,4204,4988,5048,5270,5362,5991,6092,6498,6792,7852,9253,10979,23013,23405,27185,80005,84079,118813	BMPR2,DOCK1,FGG,MTOR,HAS2,IL6ST,L1CAM,LRP2,MECP2,OPRM1,PAFAH1B1,SERPINE2,PLXNA2,RFX3,ROBO2,SKIL,CDKL5,CXCR4,NUMBL,FERMT2,SPEN,DICER1,DISC1,DOCK5,ANKRD27,ZFYVE27
6_Member	GO Biological Processes	GO:0051962	positive regulation of nervous system development	-6.45463	-4.2926	24/279	577,659,2475,3572,3897,4036,4204,4988,5048,5270,5362,6092,6498,6792,7162,7852,9253,23013,23405,27185,57555,84079,118813,347731	ADGRB3,BMPR2,MTOR,IL6ST,L1CAM,LRP2,MECP2,OPRM1,PAFAH1B1,SERPINE2,PLXNA2,ROBO2,SKIL,CDKL5,TPBG,CXCR4,NUMBL,SPEN,DICER1,DISC1,NLGN2,ANKRD27,ZFYVE27,LRRTM3
6_Member	GO Biological Processes	GO:0120035	regulation of plasma membrane bounded cell projection organization	-5.98566	-3.91639	39/642	112,238,577,659,1272,1630,2042,2045,2241,2475,3675,3897,4858,5048,5062,5168,5290,5295,5362,5454,5728,5911,5997,6092,6259,6383,6498,6792,8837,10178,10198,10371,10630,10716,26053,27185,29956,84079,118813	ADCY6,ALK,ADGRB3,BMPR2,CNTN1,DCC,EPHA3,EPHA7,FER,MTOR,ITGA3,L1CAM,NOVA2,PAFAH1B1,PAK2,ENPP2,PIK3CA,PIK3R1,PLXNA2,POU3F2,PTEN,RAP2A,RGS2,ROBO2,RYK,SDC2,SKIL,CDKL5,CFLAR,TENM1,MPHOSPH9,SEMA3A,PDPN,TBR1,AUTS2,DISC1,CERS2,ANKRD27,ZFYVE27
6_Member	GO Biological Processes	GO:0010975	regulation of neuron projection development	-5.60998	-3.60043	30/446	112,238,577,659,1272,1630,2042,2045,3675,3897,4858,5048,5062,5362,5454,5728,5911,5997,6092,6259,6383,6498,6792,8837,10371,10716,27185,29956,84079,118813	ADCY6,ALK,ADGRB3,BMPR2,CNTN1,DCC,EPHA3,EPHA7,ITGA3,L1CAM,NOVA2,PAFAH1B1,PAK2,PLXNA2,POU3F2,PTEN,RAP2A,RGS2,ROBO2,RYK,SDC2,SKIL,CDKL5,CFLAR,SEMA3A,TBR1,DISC1,CERS2,ANKRD27,ZFYVE27
6_Member	GO Biological Processes	GO:0050769	positive regulation of neurogenesis	-5.52861	-3.53103	20/231	659,2475,3572,3897,4036,4204,4988,5048,5270,5362,6092,6498,6792,7852,9253,23013,23405,27185,84079,118813	BMPR2,MTOR,IL6ST,L1CAM,LRP2,MECP2,OPRM1,PAFAH1B1,SERPINE2,PLXNA2,ROBO2,SKIL,CDKL5,CXCR4,NUMBL,SPEN,DICER1,DISC1,ANKRD27,ZFYVE27
6_Member	GO Biological Processes	GO:0050770	regulation of axonogenesis	-5.48097	-3.50187	16/156	659,1630,2045,3897,5048,5062,5362,5454,5728,6092,6259,6498,6792,10371,27185,118813	BMPR2,DCC,EPHA7,L1CAM,PAFAH1B1,PAK2,PLXNA2,POU3F2,PTEN,ROBO2,RYK,SKIL,CDKL5,SEMA3A,DISC1,ZFYVE27
6_Member	GO Biological Processes	GO:0030307	positive regulation of cell growth	-5.09851	-3.20532	16/167	102,659,1654,1839,1906,2475,3897,5048,6792,7852,9211,27185,51009,51616,118813,253260	ADAM10,BMPR2,DDX3X,HBEGF,EDN1,MTOR,L1CAM,PAFAH1B1,CDKL5,CXCR4,LGI1,DISC1,DERL2,TAF9B,ZFYVE27,RICTOR
6_Member	GO Biological Processes	GO:0031346	positive regulation of cell projection organization	-4.70888	-2.90887	24/352	238,659,1272,2042,2475,3675,3897,5048,5168,5290,5295,5362,5997,6092,6498,6792,8322,8837,10178,26053,27185,51762,84079,118813	ALK,BMPR2,CNTN1,EPHA3,MTOR,ITGA3,L1CAM,PAFAH1B1,ENPP2,PIK3CA,PIK3R1,PLXNA2,RGS2,ROBO2,SKIL,CDKL5,FZD4,CFLAR,TENM1,AUTS2,DISC1,RAB8B,ANKRD27,ZFYVE27
6_Member	GO Biological Processes	GO:0048639	positive regulation of developmental growth	-4.45653	-2.70999	15/168	659,1906,2066,3897,5048,5454,6198,6792,7049,7852,23414,25836,27185,57678,118813	BMPR2,EDN1,ERBB4,L1CAM,PAFAH1B1,POU3F2,RPS6KB1,CDKL5,TGFBR3,CXCR4,ZFPM2,NIPBL,DISC1,GPAM,ZFYVE27
6_Member	GO Biological Processes	GO:0061387	regulation of extent of cell growth	-3.92853	-2.30161	11/108	659,1630,2017,2045,3897,5048,6259,6792,10371,27185,118813	BMPR2,DCC,CTTN,EPHA7,L1CAM,PAFAH1B1,RYK,CDKL5,SEMA3A,DISC1,ZFYVE27
6_Member	GO Biological Processes	GO:0050772	positive regulation of axonogenesis	-3.72549	-2.15676	9/78	659,3897,5048,5362,6092,6498,6792,27185,118813	BMPR2,L1CAM,PAFAH1B1,PLXNA2,ROBO2,SKIL,CDKL5,DISC1,ZFYVE27
6_Member	GO Biological Processes	GO:0045773	positive regulation of axon extension	-3.38995	-1.9093	6/38	659,3897,5048,6792,27185,118813	BMPR2,L1CAM,PAFAH1B1,CDKL5,DISC1,ZFYVE27
6_Member	GO Biological Processes	GO:0030516	regulation of axon extension	-3.15268	-1.73101	9/93	659,2017,3897,5048,6259,6792,10371,27185,118813	BMPR2,CTTN,L1CAM,PAFAH1B1,RYK,CDKL5,SEMA3A,DISC1,ZFYVE27
7_Summary	GO Biological Processes	GO:0048729	tissue morphogenesis	-11.5256	-8.42643	47/565	659,780,1427,1839,1906,2045,2066,2295,2637,2885,3675,4036,4089,4313,4478,4649,5048,5241,5457,5469,5534,5573,5727,5916,6092,6662,7049,7296,7852,8320,8323,8945,9420,9620,9788,10116,10630,10818,23414,26249,55327,57045,64399,83852,94134,94234,100506013,6997,5618,9113,90780,1952,5581	BMPR2,DDR1,CRYGS,HBEGF,EDN1,EPHA7,ERBB4,FOXF2,GBX2,GRB2,ITGA3,LRP2,SMAD4,MMP2,MSN,MYO9A,PAFAH1B1,PGR,POU4F1,MED1,PPP3R1,PRKAR1A,PTCH1,RARG,ROBO2,SOX9,TGFBR3,TXNRD1,CXCR4,EOMES,FZD6,BTRC,CYP7B1,CELSR1,MTSS1,FEM1B,PDPN,FRS2,ZFPM2,KLHL3,LIN7C,TWSG1,HHIP,SETDB2,ARHGAP12,FOXQ1,APELA,TDGF1,PRLR,LATS1,PYGO2,CELSR2,PRKCE
7_Member	GO Biological Processes	GO:0048729	tissue morphogenesis	-11.5256	-8.42643	47/565	659,780,1427,1839,1906,2045,2066,2295,2637,2885,3675,4036,4089,4313,4478,4649,5048,5241,5457,5469,5534,5573,5727,5916,6092,6662,7049,7296,7852,8320,8323,8945,9420,9620,9788,10116,10630,10818,23414,26249,55327,57045,64399,83852,94134,94234,100506013	BMPR2,DDR1,CRYGS,HBEGF,EDN1,EPHA7,ERBB4,FOXF2,GBX2,GRB2,ITGA3,LRP2,SMAD4,MMP2,MSN,MYO9A,PAFAH1B1,PGR,POU4F1,MED1,PPP3R1,PRKAR1A,PTCH1,RARG,ROBO2,SOX9,TGFBR3,TXNRD1,CXCR4,EOMES,FZD6,BTRC,CYP7B1,CELSR1,MTSS1,FEM1B,PDPN,FRS2,ZFPM2,KLHL3,LIN7C,TWSG1,HHIP,SETDB2,ARHGAP12,FOXQ1,APELA
7_Member	GO Biological Processes	GO:0002009	morphogenesis of an epithelium	-8.43707	-5.89894	36/453	780,1427,1839,1906,2045,2066,2295,2637,2885,4036,4089,4313,4478,4649,5048,5241,5469,5534,5727,5916,6662,7852,8323,8945,9420,9620,9788,10116,10630,10818,26249,55327,64399,83852,94134,94234	DDR1,CRYGS,HBEGF,EDN1,EPHA7,ERBB4,FOXF2,GBX2,GRB2,LRP2,SMAD4,MMP2,MSN,MYO9A,PAFAH1B1,PGR,MED1,PPP3R1,PTCH1,RARG,SOX9,CXCR4,FZD6,BTRC,CYP7B1,CELSR1,MTSS1,FEM1B,PDPN,FRS2,KLHL3,LIN7C,HHIP,SETDB2,ARHGAP12,FOXQ1
7_Member	GO Biological Processes	GO:0001763	morphogenesis of a branching structure	-5.45972	-3.48512	17/175	780,1906,2045,2637,2885,4089,5241,5469,5534,5727,6662,6997,8945,9620,10116,10818,64399	DDR1,EDN1,EPHA7,GBX2,GRB2,SMAD4,PGR,MED1,PPP3R1,PTCH1,SOX9,TDGF1,BTRC,CELSR1,FEM1B,FRS2,HHIP
7_Member	GO Biological Processes	GO:0061138	morphogenesis of a branching epithelium	-4.54809	-2.78123	15/165	780,1906,2637,2885,4089,5241,5469,5534,5727,6662,8945,9620,10116,10818,64399	DDR1,EDN1,GBX2,GRB2,SMAD4,PGR,MED1,PPP3R1,PTCH1,SOX9,BTRC,CELSR1,FEM1B,FRS2,HHIP
7_Member	GO Biological Processes	GO:0061180	mammary gland epithelium development	-3.86382	-2.25173	8/59	780,2066,5241,5469,5618,5727,8945,9113	DDR1,ERBB4,PGR,MED1,PRLR,PTCH1,BTRC,LATS1
7_Member	GO Biological Processes	GO:0060562	epithelial tube morphogenesis	-3.63234	-2.09174	20/314	780,1906,2045,2637,4036,4089,5241,5469,5534,5727,5916,6662,7852,8323,8945,9620,9788,26249,64399,83852	DDR1,EDN1,EPHA7,GBX2,LRP2,SMAD4,PGR,MED1,PPP3R1,PTCH1,RARG,SOX9,CXCR4,FZD6,BTRC,CELSR1,MTSS1,KLHL3,HHIP,SETDB2
7_Member	GO Biological Processes	GO:0048754	branching morphogenesis of an epithelial tube	-3.60607	-2.06958	12/137	780,1906,2637,4089,5241,5469,5534,5727,6662,8945,9620,64399	DDR1,EDN1,GBX2,SMAD4,PGR,MED1,PPP3R1,PTCH1,SOX9,BTRC,CELSR1,HHIP
7_Member	GO Biological Processes	GO:0030879	mammary gland development	-3.28255	-1.82768	11/128	780,2066,5241,5469,5618,5727,6662,6997,8945,9113,90780	DDR1,ERBB4,PGR,MED1,PRLR,PTCH1,SOX9,TDGF1,BTRC,LATS1,PYGO2
7_Member	GO Biological Processes	GO:0060603	mammary gland duct morphogenesis	-3.01471	-1.63197	5/30	780,5241,5469,5727,8945	DDR1,PGR,MED1,PTCH1,BTRC
7_Member	GO Biological Processes	GO:0060444	branching involved in mammary gland duct morphogenesis	-2.6442	-1.36089	4/22	780,5241,5469,8945	DDR1,PGR,MED1,BTRC
7_Member	GO Biological Processes	GO:0007589	body fluid secretion	-2.5788	-1.31247	7/72	780,1906,1952,2066,5469,5581,5618	DDR1,EDN1,CELSR2,ERBB4,MED1,PRKCE,PRLR
7_Member	GO Biological Processes	GO:0060443	mammary gland morphogenesis	-2.22014	-1.048	5/45	780,5241,5469,5727,8945	DDR1,PGR,MED1,PTCH1,BTRC
8_Summary	GO Biological Processes	GO:0043408	regulation of MAPK cascade	-11.4847	-8.42643	53/694	238,1464,1647,1848,1906,2045,2066,2266,2308,2651,2885,4089,4215,4216,4217,4296,4763,4988,5008,5048,5062,5581,5608,5728,5911,5997,6259,6997,7162,8322,8412,8737,8754,8837,9365,9770,10178,10251,10298,10371,10818,10979,27330,51277,55294,55504,57551,161742,203447,260425,768211,100133941,100506013	ALK,CSPG4,GADD45A,DUSP6,EDN1,EPHA7,ERBB4,FGG,FOXO1,GCNT2,GRB2,SMAD4,MAP3K3,MAP3K4,MAP3K5,MAP3K11,NF1,OPRM1,OSM,PAFAH1B1,PAK2,PRKCE,MAP2K6,PTEN,RAP2A,RGS2,RYK,TDGF1,TPBG,FZD4,BCAR3,RIPK1,ADAM9,CFLAR,KL,RASSF2,TENM1,SPRY3,PAK4,SEMA3A,FRS2,FERMT2,RPS6KA6,DNAJC27,FBXW7,TNFRSF19,TAOK1,SPRED1,NRK,MAGI3,RELL1,CD24,APELA
8_Member	GO Biological Processes	GO:0043408	regulation of MAPK cascade	-11.4847	-8.42643	53/694	238,1464,1647,1848,1906,2045,2066,2266,2308,2651,2885,4089,4215,4216,4217,4296,4763,4988,5008,5048,5062,5581,5608,5728,5911,5997,6259,6997,7162,8322,8412,8737,8754,8837,9365,9770,10178,10251,10298,10371,10818,10979,27330,51277,55294,55504,57551,161742,203447,260425,768211,100133941,100506013	ALK,CSPG4,GADD45A,DUSP6,EDN1,EPHA7,ERBB4,FGG,FOXO1,GCNT2,GRB2,SMAD4,MAP3K3,MAP3K4,MAP3K5,MAP3K11,NF1,OPRM1,OSM,PAFAH1B1,PAK2,PRKCE,MAP2K6,PTEN,RAP2A,RGS2,RYK,TDGF1,TPBG,FZD4,BCAR3,RIPK1,ADAM9,CFLAR,KL,RASSF2,TENM1,SPRY3,PAK4,SEMA3A,FRS2,FERMT2,RPS6KA6,DNAJC27,FBXW7,TNFRSF19,TAOK1,SPRED1,NRK,MAGI3,RELL1,CD24,APELA
8_Member	GO Biological Processes	GO:0043410	positive regulation of MAPK cascade	-7.92073	-5.55596	37/496	238,1464,1647,1906,2066,2266,2651,4215,4216,4217,4296,4988,5008,5581,5608,5728,6259,6997,7162,8322,8412,8737,8754,8837,9365,9770,10178,10371,10818,10979,51277,55294,55504,57551,768211,100133941,100506013	ALK,CSPG4,GADD45A,EDN1,ERBB4,FGG,GCNT2,MAP3K3,MAP3K4,MAP3K5,MAP3K11,OPRM1,OSM,PRKCE,MAP2K6,PTEN,RYK,TDGF1,TPBG,FZD4,BCAR3,RIPK1,ADAM9,CFLAR,KL,RASSF2,TENM1,SEMA3A,FRS2,FERMT2,DNAJC27,FBXW7,TNFRSF19,TAOK1,RELL1,CD24,APELA
8_Member	GO Biological Processes	GO:0070372	regulation of ERK1 and ERK2 cascade	-2.79069	-1.46631	18/315	1848,2045,2066,2266,2651,4089,4988,5728,7162,8837,10251,10818,10979,27330,51277,55294,161742,100506013	DUSP6,EPHA7,ERBB4,FGG,GCNT2,SMAD4,OPRM1,PTEN,TPBG,CFLAR,SPRY3,FRS2,FERMT2,RPS6KA6,DNAJC27,FBXW7,SPRED1,APELA
9_Summary	GO Biological Processes	GO:0007420	brain development	-11.4414	-8.40942	56/762	238,463,546,1021,1272,1952,2045,2066,2309,2637,3746,4036,4204,4763,5048,5270,5362,5454,5457,5469,5727,5728,5997,6092,6259,6310,6505,6935,7155,7707,7852,8320,8322,8323,9253,9815,9935,10100,10371,10716,10818,22803,23035,25836,26047,27185,55553,57045,57555,58155,83992,84376,90780,166378,253559,340719	ALK,ZFHX3,ATRX,CDK6,CNTN1,CELSR2,EPHA7,ERBB4,FOXO3,GBX2,KCNC1,LRP2,MECP2,NF1,PAFAH1B1,SERPINE2,PLXNA2,POU3F2,POU4F1,MED1,PTCH1,PTEN,RGS2,ROBO2,RYK,ATXN1,SLC1A1,ZEB1,TOP2B,ZNF148,CXCR4,EOMES,FZD4,FZD6,NUMBL,GIT2,MAFB,TSPAN2,SEMA3A,TBR1,FRS2,XRN2,PHLPP2,NIPBL,CNTNAP2,DISC1,SOX6,TWSG1,NLGN2,PTBP2,CTTNBP2,HOOK3,PYGO2,SPATA5,CADM2,NANOS1
9_Member	GO Biological Processes	GO:0007420	brain development	-11.4414	-8.40942	56/762	238,463,546,1021,1272,1952,2045,2066,2309,2637,3746,4036,4204,4763,5048,5270,5362,5454,5457,5469,5727,5728,5997,6092,6259,6310,6505,6935,7155,7707,7852,8320,8322,8323,9253,9815,9935,10100,10371,10716,10818,22803,23035,25836,26047,27185,55553,57045,57555,58155,83992,84376,90780,166378,253559,340719	ALK,ZFHX3,ATRX,CDK6,CNTN1,CELSR2,EPHA7,ERBB4,FOXO3,GBX2,KCNC1,LRP2,MECP2,NF1,PAFAH1B1,SERPINE2,PLXNA2,POU3F2,POU4F1,MED1,PTCH1,PTEN,RGS2,ROBO2,RYK,ATXN1,SLC1A1,ZEB1,TOP2B,ZNF148,CXCR4,EOMES,FZD4,FZD6,NUMBL,GIT2,MAFB,TSPAN2,SEMA3A,TBR1,FRS2,XRN2,PHLPP2,NIPBL,CNTNAP2,DISC1,SOX6,TWSG1,NLGN2,PTBP2,CTTNBP2,HOOK3,PYGO2,SPATA5,CADM2,NANOS1
9_Member	GO Biological Processes	GO:0030900	forebrain development	-5.9967	-3.9212	28/382	238,546,1021,2066,2637,3746,4036,4763,5048,5454,5457,5728,6092,6259,6935,7155,7852,8320,9253,10371,10716,10818,22803,23035,26047,27185,57045,84376	ALK,ATRX,CDK6,ERBB4,GBX2,KCNC1,LRP2,NF1,PAFAH1B1,POU3F2,POU4F1,PTEN,ROBO2,RYK,ZEB1,TOP2B,CXCR4,EOMES,NUMBL,SEMA3A,TBR1,FRS2,XRN2,PHLPP2,CNTNAP2,DISC1,TWSG1,HOOK3
9_Member	GO Biological Processes	GO:0021537	telencephalon development	-3.87167	-2.25861	18/255	238,1021,2066,4763,5048,5454,5728,6092,6259,7852,8320,9253,10371,10716,22803,23035,26047,27185	ALK,CDK6,ERBB4,NF1,PAFAH1B1,POU3F2,PTEN,ROBO2,RYK,CXCR4,EOMES,NUMBL,SEMA3A,TBR1,XRN2,PHLPP2,CNTNAP2,DISC1
9_Member	GO Biological Processes	GO:0021761	limbic system development	-3.19428	-1.76182	10/111	238,1021,4763,5048,5454,5728,10716,22803,23035,26047	ALK,CDK6,NF1,PAFAH1B1,POU3F2,PTEN,TBR1,XRN2,PHLPP2,CNTNAP2
9_Member	GO Biological Processes	GO:0021543	pallium development	-2.68862	-1.39283	12/174	238,1021,4763,5048,5454,5728,8320,10716,22803,23035,26047,27185	ALK,CDK6,NF1,PAFAH1B1,POU3F2,PTEN,EOMES,TBR1,XRN2,PHLPP2,CNTNAP2,DISC1
10_Summary	GO Biological Processes	GO:0044089	positive regulation of cellular component biogenesis	-10.5479	-7.56422	42/498	577,961,1654,2017,2241,2475,2885,4204,4478,4848,5290,5295,5305,5581,6249,6662,7037,7162,7175,9647,9788,9908,10178,10979,11076,23122,26047,26053,28984,51185,55729,57555,57606,80063,83852,89795,115362,140609,246175,253260,347731,401548,395,1906,2042,3192,4089,4130,5048,5062,6314,6683,9113,9620,10982,23607,29767,51571,57551,79768,81553,81873,401236,100505385,546,4216,5925,7528,8452,10635,10891,54891…	ADGRB3,CD47,DDX3X,CTTN,FER,MTOR,GRB2,MECP2,MSN,CNOT2,PIK3CA,PIK3R1,PIP4K2A,PRKCE,CLIP1,SOX9,TFRC,TPBG,TPR,PPM1F,MTSS1,G3BP2,TENM1,FERMT2,TPPP,CLASP2,CNTNAP2,AUTS2,RGCC,CRBN,ATF7IP,NLGN2,SLAIN2,ATF7IP2,SETDB2,NAV3,GBP5,NEK7,CNOT6L,RICTOR,LRRTM3,SNX30,ARHGAP6,EDN1,EPHA3,HNRNPU,SMAD4,MAP1A,PAFAH1B1,PAK2,ATXN7,SPAST,LATS1,CELSR1,MAPRE2,CD2AP,TMOD2,CYRIB,TAOK1,KATNBL1,CYRIA,ARPC5L,STMND1,IQCJ-SCHIP1,A…
10_Member	GO Biological Processes	GO:0044089	positive regulation of cellular component biogenesis	-10.5479	-7.56422	42/498	577,961,1654,2017,2241,2475,2885,4204,4478,4848,5290,5295,5305,5581,6249,6662,7037,7162,7175,9647,9788,9908,10178,10979,11076,23122,26047,26053,28984,51185,55729,57555,57606,80063,83852,89795,115362,140609,246175,253260,347731,401548	ADGRB3,CD47,DDX3X,CTTN,FER,MTOR,GRB2,MECP2,MSN,CNOT2,PIK3CA,PIK3R1,PIP4K2A,PRKCE,CLIP1,SOX9,TFRC,TPBG,TPR,PPM1F,MTSS1,G3BP2,TENM1,FERMT2,TPPP,CLASP2,CNTNAP2,AUTS2,RGCC,CRBN,ATF7IP,NLGN2,SLAIN2,ATF7IP2,SETDB2,NAV3,GBP5,NEK7,CNOT6L,RICTOR,LRRTM3,SNX30
10_Member	GO Biological Processes	GO:0051493	regulation of cytoskeleton organization	-10.013	-7.11232	43/539	395,961,1906,2017,2042,2241,2475,2885,3192,4089,4130,4204,5048,5062,5290,5295,5581,6249,6314,6683,7175,9113,9620,9647,9788,10178,10979,10982,11076,23122,23607,28984,29767,51571,57551,57606,79768,81553,81873,89795,253260,401236,100505385	ARHGAP6,CD47,EDN1,CTTN,EPHA3,FER,MTOR,GRB2,HNRNPU,SMAD4,MAP1A,MECP2,PAFAH1B1,PAK2,PIK3CA,PIK3R1,PRKCE,CLIP1,ATXN7,SPAST,TPR,LATS1,CELSR1,PPM1F,MTSS1,TENM1,FERMT2,MAPRE2,TPPP,CLASP2,CD2AP,RGCC,TMOD2,CYRIB,TAOK1,SLAIN2,KATNBL1,CYRIA,ARPC5L,NAV3,RICTOR,STMND1,IQCJ-SCHIP1
10_Member	GO Biological Processes	GO:0010638	positive regulation of organelle organization	-9.18929	-6.48319	40/508	546,961,1906,2017,2241,2475,2885,4204,4216,4478,4848,5305,5581,5925,6249,6683,7175,7528,8452,9647,9788,9908,10178,10635,10891,10979,28984,54891,55023,55729,56907,57606,79768,80063,83852,89795,140609,246175,253260,401548	ATRX,CD47,EDN1,CTTN,FER,MTOR,GRB2,MECP2,MAP3K4,MSN,CNOT2,PIP4K2A,PRKCE,RB1,CLIP1,SPAST,TPR,YY1,CUL3,PPM1F,MTSS1,G3BP2,TENM1,RAD51AP1,PPARGC1A,FERMT2,RGCC,INO80D,PHIP,ATF7IP,SPIRE1,SLAIN2,KATNBL1,ATF7IP2,SETDB2,NAV3,NEK7,CNOT6L,RICTOR,SNX30
10_Member	GO Biological Processes	GO:1902903	regulation of supramolecular fiber organization	-8.62288	-6.02323	33/384	395,961,1906,2017,2241,2475,2885,4089,4130,4204,5062,5290,5295,5581,5925,6249,6314,6683,9113,9647,9788,10178,10979,23122,28984,29767,51571,57551,57606,81553,81873,89795,253260	ARHGAP6,CD47,EDN1,CTTN,FER,MTOR,GRB2,SMAD4,MAP1A,MECP2,PAK2,PIK3CA,PIK3R1,PRKCE,RB1,CLIP1,ATXN7,SPAST,LATS1,PPM1F,MTSS1,TENM1,FERMT2,CLASP2,RGCC,TMOD2,CYRIB,TAOK1,SLAIN2,CYRIA,ARPC5L,NAV3,RICTOR
10_Member	GO Biological Processes	GO:0032970	regulation of actin filament-based process	-6.9622	-4.7251	31/406	395,961,1829,1906,2017,2042,2241,2475,2885,4089,5062,5290,5295,5581,9113,9620,9647,9788,10021,10178,10630,10979,23122,23607,28984,29767,51571,57551,81553,81873,253260	ARHGAP6,CD47,DSG2,EDN1,CTTN,EPHA3,FER,MTOR,GRB2,SMAD4,PAK2,PIK3CA,PIK3R1,PRKCE,LATS1,CELSR1,PPM1F,MTSS1,HCN4,TENM1,PDPN,FERMT2,CLASP2,CD2AP,RGCC,TMOD2,CYRIB,TAOK1,CYRIA,ARPC5L,RICTOR
10_Member	GO Biological Processes	GO:1902905	positive regulation of supramolecular fiber organization	-6.73768	-4.54346	19/176	961,1906,2017,2241,2475,2885,4204,5581,5925,6249,6683,9647,9788,10178,10979,28984,57606,89795,253260	CD47,EDN1,CTTN,FER,MTOR,GRB2,MECP2,PRKCE,RB1,CLIP1,SPAST,PPM1F,MTSS1,TENM1,FERMT2,RGCC,SLAIN2,NAV3,RICTOR
10_Member	GO Biological Processes	GO:0032956	regulation of actin cytoskeleton organization	-6.39113	-4.246	28/365	395,961,1906,2017,2042,2241,2475,2885,4089,5062,5290,5295,5581,9113,9620,9647,9788,10178,10979,23122,23607,28984,29767,51571,57551,81553,81873,253260	ARHGAP6,CD47,EDN1,CTTN,EPHA3,FER,MTOR,GRB2,SMAD4,PAK2,PIK3CA,PIK3R1,PRKCE,LATS1,CELSR1,PPM1F,MTSS1,TENM1,FERMT2,CLASP2,CD2AP,RGCC,TMOD2,CYRIB,TAOK1,CYRIA,ARPC5L,RICTOR
10_Member	GO Biological Processes	GO:0043254	regulation of protein-containing complex assembly	-6.3636	-4.22505	30/410	1654,2017,2241,2475,2885,4204,4478,5581,5925,6249,6662,7037,9113,10178,10979,11076,29767,51185,51571,55729,57606,81553,81873,84079,89795,115362,134957,140609,152485,253260	DDX3X,CTTN,FER,MTOR,GRB2,MECP2,MSN,PRKCE,RB1,CLIP1,SOX9,TFRC,LATS1,TENM1,FERMT2,TPPP,TMOD2,CRBN,CYRIB,ATF7IP,SLAIN2,CYRIA,ARPC5L,ANKRD27,NAV3,GBP5,STXBP5,NEK7,ZNF827,RICTOR
10_Member	GO Biological Processes	GO:0031334	positive regulation of protein-containing complex assembly	-6.15006	-4.05792	19/192	1654,2017,2241,2475,2885,4204,4478,5581,6249,7037,10178,10979,11076,51185,57606,89795,115362,140609,253260	DDX3X,CTTN,FER,MTOR,GRB2,MECP2,MSN,PRKCE,CLIP1,TFRC,TENM1,FERMT2,TPPP,CRBN,SLAIN2,NAV3,GBP5,NEK7,RICTOR
10_Member	GO Biological Processes	GO:0051495	positive regulation of cytoskeleton organization	-6.04726	-3.96384	19/195	961,1906,2017,2241,2475,2885,4204,5581,6249,6683,9647,9788,10178,10979,28984,57606,79768,89795,253260	CD47,EDN1,CTTN,FER,MTOR,GRB2,MECP2,PRKCE,CLIP1,SPAST,PPM1F,MTSS1,TENM1,FERMT2,RGCC,SLAIN2,KATNBL1,NAV3,RICTOR
10_Member	GO Biological Processes	GO:0110053	regulation of actin filament organization	-5.37461	-3.4197	22/278	395,961,2017,2241,2475,2885,5062,5290,5295,5581,9113,9647,9788,10178,10979,23122,28984,29767,51571,81553,81873,253260	ARHGAP6,CD47,CTTN,FER,MTOR,GRB2,PAK2,PIK3CA,PIK3R1,PRKCE,LATS1,PPM1F,MTSS1,TENM1,FERMT2,CLASP2,RGCC,TMOD2,CYRIB,CYRIA,ARPC5L,RICTOR
10_Member	GO Biological Processes	GO:0032273	positive regulation of protein polymerization	-5.33132	-3.39114	12/92	2017,2241,2475,2885,4204,5581,6249,10178,11076,57606,89795,253260	CTTN,FER,MTOR,GRB2,MECP2,PRKCE,CLIP1,TENM1,TPPP,SLAIN2,NAV3,RICTOR
10_Member	GO Biological Processes	GO:0032271	regulation of protein polymerization	-4.66182	-2.86924	17/201	2017,2241,2475,2885,4204,5581,6249,9113,10178,11076,29767,51571,57606,81553,81873,89795,253260	CTTN,FER,MTOR,GRB2,MECP2,PRKCE,CLIP1,LATS1,TENM1,TPPP,TMOD2,CYRIB,SLAIN2,CYRIA,ARPC5L,NAV3,RICTOR
10_Member	GO Biological Processes	GO:0008064	regulation of actin polymerization or depolymerization	-3.56152	-2.03868	13/159	2017,2241,2475,2885,5290,5581,9113,10178,29767,51571,81553,81873,253260	CTTN,FER,MTOR,GRB2,PIK3CA,PRKCE,LATS1,TENM1,TMOD2,CYRIB,CYRIA,ARPC5L,RICTOR
10_Member	GO Biological Processes	GO:0030833	regulation of actin filament polymerization	-3.51897	-2.00553	12/140	2017,2241,2475,2885,5581,9113,10178,29767,51571,81553,81873,253260	CTTN,FER,MTOR,GRB2,PRKCE,LATS1,TENM1,TMOD2,CYRIB,CYRIA,ARPC5L,RICTOR
10_Member	GO Biological Processes	GO:0030832	regulation of actin filament length	-3.4825	-1.98202	13/162	2017,2241,2475,2885,5290,5581,9113,10178,29767,51571,81553,81873,253260	CTTN,FER,MTOR,GRB2,PIK3CA,PRKCE,LATS1,TENM1,TMOD2,CYRIB,CYRIA,ARPC5L,RICTOR
10_Member	GO Biological Processes	GO:0030838	positive regulation of actin filament polymerization	-3.3752	-1.89884	7/53	2017,2241,2475,2885,5581,10178,253260	CTTN,FER,MTOR,GRB2,PRKCE,TENM1,RICTOR
11_Summary	Reactome Gene Sets	R-HSA-5663202	Diseases of signal transduction by growth factor receptors and second messengers	-10.099	-7.17904	38/433	102,238,1839,1848,2066,2266,2308,2309,2475,2885,4089,4204,4296,4478,4763,5290,5295,5495,5529,5573,5728,5782,6774,7175,8036,8322,8323,8503,9365,9444,10818,51009,55294,55914,57599,79718,161742,253260,112,861,1021,1630,1647,1906,2034,2113,2768,2783,2787,3460,3572,3675,3685,3915,4313,5332,5579,5727,5733,5925,6198,6655,7296,7852,26060,64399,112399,2997,5506,5581,9586,10891,11001,27330,57761,3708,5534,…	ADAM10,ALK,HBEGF,DUSP6,ERBB4,FGG,FOXO1,FOXO3,MTOR,GRB2,SMAD4,MECP2,MAP3K11,MSN,NF1,PIK3CA,PIK3R1,PPM1B,PPP2R5E,PRKAR1A,PTEN,PTPN12,STAT3,TPR,SHOC2,FZD4,FZD6,PIK3R3,KL,QKI,FRS2,DERL2,FBXW7,ERBIN,WDR48,TBL1XR1,SPRED1,RICTOR,ADCY6,RUNX1,CDK6,DCC,GADD45A,EDN1,EPAS1,ETS1,GNA12,GNB2,GNG5,IFNGR2,IL6ST,ITGA3,ITGAV,LAMC1,MMP2,PLCB4,PRKCB,PTCH1,PTGER3,RB1,RPS6KB1,SOS2,TXNRD1,CXCR4,APPL1,HHIP,EGLN3,GYS1,PPP…
11_Member	Reactome Gene Sets	R-HSA-5663202	Diseases of signal transduction by growth factor receptors and second messengers	-10.099	-7.17904	38/433	102,238,1839,1848,2066,2266,2308,2309,2475,2885,4089,4204,4296,4478,4763,5290,5295,5495,5529,5573,5728,5782,6774,7175,8036,8322,8323,8503,9365,9444,10818,51009,55294,55914,57599,79718,161742,253260	ADAM10,ALK,HBEGF,DUSP6,ERBB4,FGG,FOXO1,FOXO3,MTOR,GRB2,SMAD4,MECP2,MAP3K11,MSN,NF1,PIK3CA,PIK3R1,PPM1B,PPP2R5E,PRKAR1A,PTEN,PTPN12,STAT3,TPR,SHOC2,FZD4,FZD6,PIK3R3,KL,QKI,FRS2,DERL2,FBXW7,ERBIN,WDR48,TBL1XR1,SPRED1,RICTOR
11_Member	KEGG Pathway	hsa05200	Pathways in cancer	-9.67909	-6.87908	42/531	112,238,861,1021,1630,1647,1906,2034,2113,2308,2475,2768,2783,2787,2885,3460,3572,3675,3685,3915,4089,4313,5290,5295,5332,5579,5727,5728,5733,5925,6198,6655,6774,7175,7296,7852,8322,8323,8503,26060,64399,112399	ADCY6,ALK,RUNX1,CDK6,DCC,GADD45A,EDN1,EPAS1,ETS1,FOXO1,MTOR,GNA12,GNB2,GNG5,GRB2,IFNGR2,IL6ST,ITGA3,ITGAV,LAMC1,SMAD4,MMP2,PIK3CA,PIK3R1,PLCB4,PRKCB,PTCH1,PTEN,PTGER3,RB1,RPS6KB1,SOS2,STAT3,TPR,TXNRD1,CXCR4,FZD4,FZD6,PIK3R3,APPL1,HHIP,EGLN3
11_Member	KEGG Pathway	hsa04931	Insulin resistance	-8.55012	-5.96896	17/108	2308,2475,2997,5290,5295,5506,5579,5581,5728,6198,6774,8503,9586,10891,11001,27330,57761	FOXO1,MTOR,GYS1,PIK3CA,PIK3R1,PPP1R3A,PRKCB,PRKCE,PTEN,RPS6KB1,STAT3,PIK3R3,CREB5,PPARGC1A,SLC27A2,RPS6KA6,TRIB3
11_Member	KEGG Pathway	hsa05163	Human cytomegalovirus infection	-8.23546	-5.77239	24/225	112,1021,2475,2768,2783,2787,2885,3685,3708,5290,5295,5332,5534,5579,5608,5733,5925,6198,6655,6774,7852,8503,8737,9586	ADCY6,CDK6,MTOR,GNA12,GNB2,GNG5,GRB2,ITGAV,ITPR1,PIK3CA,PIK3R1,PLCB4,PPP3R1,PRKCB,MAP2K6,PTGER3,RB1,RPS6KB1,SOS2,STAT3,CXCR4,PIK3R3,RIPK1,CREB5
11_Member	KEGG Pathway	hsa04211	Longevity regulating pathway	-8.03706	-5.64389	15/89	112,1977,2308,2309,2475,5290,5295,6198,8503,9365,9586,10891,23411,26060,143686	ADCY6,EIF4E,FOXO1,FOXO3,MTOR,PIK3CA,PIK3R1,RPS6KB1,PIK3R3,KL,CREB5,PPARGC1A,SIRT1,APPL1,SESN3
11_Member	KEGG Pathway	hsa05205	Proteoglycans in cancer	-7.65185	-5.33296	22/205	288,1839,2017,2066,2475,2885,3685,3708,4313,4478,5290,5295,5579,5727,6198,6383,6655,6774,8322,8323,8503,10818	ANK3,HBEGF,CTTN,ERBB4,MTOR,GRB2,ITGAV,ITPR1,MMP2,MSN,PIK3CA,PIK3R1,PRKCB,PTCH1,RPS6KB1,SDC2,SOS2,STAT3,FZD4,FZD6,PIK3R3,FRS2
11_Member	KEGG Pathway	hsa04218	Cellular senescence	-7.58123	-5.28261	19/156	677,1021,1647,1875,2113,2308,2309,2475,3708,5290,5295,5534,5608,5728,5925,8503,8945,23411,54822	ZFP36L1,CDK6,GADD45A,E2F5,ETS1,FOXO1,FOXO3,MTOR,ITPR1,PIK3CA,PIK3R1,PPP3R1,MAP2K6,PTEN,RB1,PIK3R3,BTRC,SIRT1,TRPM7
11_Member	KEGG Pathway	hsa01521	EGFR tyrosine kinase inhibitor resistance	-6.92177	-4.69279	13/79	1977,2309,2475,2885,4763,5290,5295,5579,5728,6198,6655,6774,8503	EIF4E,FOXO3,MTOR,GRB2,NF1,PIK3CA,PIK3R1,PRKCB,PTEN,RPS6KB1,SOS2,STAT3,PIK3R3
11_Member	Reactome Gene Sets	R-HSA-9006934	Signaling by Receptor Tyrosine Kinases	-6.8908	-4.66697	36/521	102,238,527,1793,1839,1848,2066,2241,2475,2560,2885,3675,3685,3708,3915,5062,5241,5290,5295,5579,5581,5774,5782,6774,8503,9306,9365,10818,26018,30011,55824,55914,57761,64759,161742,253260	ADAM10,ALK,ATP6V0C,DOCK1,HBEGF,DUSP6,ERBB4,FER,MTOR,GABRB1,GRB2,ITGA3,ITGAV,ITPR1,LAMC1,PAK2,PGR,PIK3CA,PIK3R1,PRKCB,PRKCE,PTPN3,PTPN12,STAT3,PIK3R3,SOCS6,KL,FRS2,LRIG1,SH3KBP1,PAG1,ERBIN,TRIB3,TNS3,SPRED1,RICTOR
11_Member	Reactome Gene Sets	R-HSA-9700206	Signaling by ALK in cancer	-6.84802	-4.64252	11/55	238,2885,4204,4478,5290,5295,5495,5573,6774,7175,10818	ALK,GRB2,MECP2,MSN,PIK3CA,PIK3R1,PPM1B,PRKAR1A,STAT3,TPR,FRS2
11_Member	Reactome Gene Sets	R-HSA-9725370	Signaling by ALK fusions and activated point mutants	-6.84802	-4.64252	11/55	238,2885,4204,4478,5290,5295,5495,5573,6774,7175,10818	ALK,GRB2,MECP2,MSN,PIK3CA,PIK3R1,PPM1B,PRKAR1A,STAT3,TPR,FRS2
11_Member	KEGG Pathway	hsa05223	Non-small cell lung cancer	-6.49899	-4.3335	12/72	238,1021,1647,2309,2885,5290,5295,5579,5925,6655,6774,8503	ALK,CDK6,GADD45A,FOXO3,GRB2,PIK3CA,PIK3R1,PRKCB,RB1,SOS2,STAT3,PIK3R3
11_Member	KEGG Pathway	hsa04152	AMPK signaling pathway	-6.21982	-4.11578	15/121	1994,2308,2309,2475,2997,5214,5290,5295,5529,6198,6319,8503,9586,10891,23411	ELAVL1,FOXO1,FOXO3,MTOR,GYS1,PFKP,PIK3CA,PIK3R1,PPP2R5E,RPS6KB1,SCD,PIK3R3,CREB5,PPARGC1A,SIRT1
11_Member	Reactome Gene Sets	R-HSA-9006925	Intracellular signaling by second messengers	-6.19722	-4.09619	25/309	112,1107,1839,2066,2308,2309,2475,2885,3708,5290,5295,5305,5529,5573,5581,5728,8503,9365,10818,23035,23112,57761,80012,192670,253260	ADCY6,CHD3,HBEGF,ERBB4,FOXO1,FOXO3,MTOR,GRB2,ITPR1,PIK3CA,PIK3R1,PIP4K2A,PPP2R5E,PRKAR1A,PRKCE,PTEN,PIK3R3,KL,FRS2,PHLPP2,TNRC6B,TRIB3,PHC3,AGO4,RICTOR
11_Member	KEGG Pathway	hsa04150	mTOR signaling pathway	-6.15376	-4.05867	17/156	1977,2475,2885,5290,5295,5579,5728,6198,6249,6655,8322,8323,8503,9663,27330,64798,253260	EIF4E,MTOR,GRB2,PIK3CA,PIK3R1,PRKCB,PTEN,RPS6KB1,CLIP1,SOS2,FZD4,FZD6,PIK3R3,LPIN2,RPS6KA6,DEPTOR,RICTOR
11_Member	Reactome Gene Sets	R-HSA-389356	CD28 co-stimulation	-5.80909	-3.7562	8/33	2475,2885,5062,5290,5295,8503,57761,253260	MTOR,GRB2,PAK2,PIK3CA,PIK3R1,PIK3R3,TRIB3,RICTOR
11_Member	KEGG Pathway	hsa04012	ErbB signaling pathway	-5.70001	-3.67313	12/85	1839,2066,2475,2885,5062,5290,5295,5579,6198,6655,8503,10298	HBEGF,ERBB4,MTOR,GRB2,PAK2,PIK3CA,PIK3R1,PRKCB,RPS6KB1,SOS2,PIK3R3,PAK4
11_Member	KEGG Pathway	hsa04151	PI3K-Akt signaling pathway	-5.62987	-3.61298	26/354	1021,1977,2066,2309,2475,2783,2787,2885,2997,3675,3685,3696,3915,4602,5008,5290,5295,5529,5618,5728,6198,6655,7532,8503,9586,23035	CDK6,EIF4E,ERBB4,FOXO3,MTOR,GNB2,GNG5,GRB2,GYS1,ITGA3,ITGAV,ITGB8,LAMC1,MYB,OSM,PIK3CA,PIK3R1,PPP2R5E,PRLR,PTEN,RPS6KB1,SOS2,YWHAG,PIK3R3,CREB5,PHLPP2
11_Member	Reactome Gene Sets	R-HSA-2219528	PI3K/AKT Signaling in Cancer	-5.51399	-3.5211	13/104	1839,2066,2308,2309,2475,2885,5290,5295,5728,8503,9365,10818,253260	HBEGF,ERBB4,FOXO1,FOXO3,MTOR,GRB2,PIK3CA,PIK3R1,PTEN,PIK3R3,KL,FRS2,RICTOR
11_Member	KEGG Pathway	hsa05235	PD-L1 expression and PD-1 checkpoint pathway in cancer	-5.48479	-3.50187	12/89	238,2475,3460,4215,5290,5295,5534,5608,5728,6198,6774,8503	ALK,MTOR,IFNGR2,MAP3K3,PIK3CA,PIK3R1,PPP3R1,MAP2K6,PTEN,RPS6KB1,STAT3,PIK3R3
11_Member	Reactome Gene Sets	R-HSA-1227990	Signaling by ERBB2 in Cancer	-5.48117	-3.50187	7/26	1839,2066,2885,5290,5295,5782,55914	HBEGF,ERBB4,GRB2,PIK3CA,PIK3R1,PTPN12,ERBIN
11_Member	KEGG Pathway	hsa05214	Glioma	-5.44044	-3.4703	11/75	1021,1647,2475,2885,5290,5295,5579,5728,5925,6655,8503	CDK6,GADD45A,MTOR,GRB2,PIK3CA,PIK3R1,PRKCB,PTEN,RB1,SOS2,PIK3R3
11_Member	KEGG Pathway	hsa04066	HIF-1 signaling pathway	-5.28421	-3.35222	13/109	1906,1977,2475,3460,5214,5290,5295,5579,6198,6774,7037,8503,112399	EDN1,EIF4E,MTOR,IFNGR2,PFKP,PIK3CA,PIK3R1,PRKCB,RPS6KB1,STAT3,TFRC,PIK3R3,EGLN3
11_Member	Reactome Gene Sets	R-HSA-1257604	PIP3 activates AKT signaling	-5.11801	-3.21734	21/267	1107,1839,2066,2308,2309,2475,2885,5290,5295,5305,5529,5728,8503,9365,10818,23035,23112,57761,80012,192670,253260	CHD3,HBEGF,ERBB4,FOXO1,FOXO3,MTOR,GRB2,PIK3CA,PIK3R1,PIP4K2A,PPP2R5E,PTEN,PIK3R3,KL,FRS2,PHLPP2,TNRC6B,TRIB3,PHC3,AGO4,RICTOR
11_Member	Reactome Gene Sets	R-HSA-199418	Negative regulation of the PI3K/AKT network	-5.11005	-3.21167	13/113	1839,2066,2885,5290,5295,5305,5529,5728,8503,9365,10818,23035,57761	HBEGF,ERBB4,GRB2,PIK3CA,PIK3R1,PIP4K2A,PPP2R5E,PTEN,PIK3R3,KL,FRS2,PHLPP2,TRIB3
11_Member	KEGG Pathway	hsa05215	Prostate cancer	-5.08931	-3.19981	12/97	2078,2308,2475,2885,5290,5295,5728,5925,6655,6935,8503,9586	ERG,FOXO1,MTOR,GRB2,PIK3CA,PIK3R1,PTEN,RB1,SOS2,ZEB1,PIK3R3,CREB5
11_Member	KEGG Pathway	hsa05221	Acute myeloid leukemia	-5.06859	-3.18983	10/67	861,1848,2475,2885,5290,5295,6198,6655,6774,8503	RUNX1,DUSP6,MTOR,GRB2,PIK3CA,PIK3R1,RPS6KB1,SOS2,STAT3,PIK3R3
11_Member	KEGG Pathway	hsa05225	Hepatocellular carcinoma	-5.06545	-3.18983	16/168	1021,1647,2475,2885,4089,5290,5295,5579,5728,5925,6198,6655,7296,8322,8323,8503	CDK6,GADD45A,MTOR,GRB2,SMAD4,PIK3CA,PIK3R1,PRKCB,PTEN,RB1,RPS6KB1,SOS2,TXNRD1,FZD4,FZD6,PIK3R3
11_Member	KEGG Pathway	hsa01522	Endocrine resistance	-5.04283	-3.1718	12/98	112,1839,2475,2885,4313,5290,5295,5469,5925,6198,6655,8503	ADCY6,HBEGF,MTOR,GRB2,MMP2,PIK3CA,PIK3R1,MED1,RB1,RPS6KB1,SOS2,PIK3R3
11_Member	KEGG Pathway	hsa05211	Renal cell carcinoma	-4.95176	-3.10427	10/69	2034,2113,2885,5062,5290,5295,6655,8503,10298,112399	EPAS1,ETS1,GRB2,PAK2,PIK3CA,PIK3R1,SOS2,PIK3R3,PAK4,EGLN3
11_Member	KEGG Pathway	hsa05210	Colorectal cancer	-4.85413	-3.0247	11/86	1630,1647,2475,2885,4089,5290,5295,6198,6655,8503,26060	DCC,GADD45A,MTOR,GRB2,SMAD4,PIK3CA,PIK3R1,RPS6KB1,SOS2,PIK3R3,APPL1
11_Member	KEGG Pathway	hsa04935	Growth hormone synthesis, secretion and action	-4.82394	-2.9961	13/120	112,2475,2885,3708,5290,5295,5332,5579,5608,6655,6774,8503,9586	ADCY6,MTOR,GRB2,ITPR1,PIK3CA,PIK3R1,PLCB4,PRKCB,MAP2K6,SOS2,STAT3,PIK3R3,CREB5
11_Member	Reactome Gene Sets	R-HSA-389357	CD28 dependent PI3K/Akt signaling	-4.80472	-2.9848	6/22	2475,5290,5295,8503,57761,253260	MTOR,PIK3CA,PIK3R1,PIK3R3,TRIB3,RICTOR
11_Member	Reactome Gene Sets	R-HSA-5683057	MAPK family signaling cascades	-4.79383	-2.97547	23/325	1839,1848,2066,2266,2308,2309,2885,3572,4296,4763,5062,5290,5295,5529,5774,8036,8452,8556,9365,10818,23112,161742,192670	HBEGF,DUSP6,ERBB4,FGG,FOXO1,FOXO3,GRB2,IL6ST,MAP3K11,NF1,PAK2,PIK3CA,PIK3R1,PPP2R5E,PTPN3,SHOC2,CUL3,CDC14A,KL,FRS2,TNRC6B,SPRED1,AGO4
11_Member	KEGG Pathway	hsa05212	Pancreatic cancer	-4.57431	-2.79722	10/76	1021,1647,2475,4089,5290,5295,5925,6198,6774,8503	CDK6,GADD45A,MTOR,SMAD4,PIK3CA,PIK3R1,RB1,RPS6KB1,STAT3,PIK3R3
11_Member	KEGG Pathway	hsa05220	Chronic myeloid leukemia	-4.57431	-2.79722	10/76	861,1021,1647,2885,4089,5290,5295,5925,6655,8503	RUNX1,CDK6,GADD45A,GRB2,SMAD4,PIK3CA,PIK3R1,RB1,SOS2,PIK3R3
11_Member	KEGG Pathway	hsa05131	Shigellosis	-4.55658	-2.78693	19/247	831,1793,2017,2308,2309,2475,3708,5290,5295,5332,5581,6198,8503,8737,8945,9267,23048,26100,81873	CAST,DOCK1,CTTN,FOXO1,FOXO3,MTOR,ITPR1,PIK3CA,PIK3R1,PLCB4,PRKCE,RPS6KB1,PIK3R3,RIPK1,BTRC,CYTH1,FNBP1,WIPI2,ARPC5L
11_Member	KEGG Pathway	hsa04213	Longevity regulating pathway - multiple species	-4.5192	-2.76059	9/62	112,2308,2309,2475,5290,5295,6198,8503,23411	ADCY6,FOXO1,FOXO3,MTOR,PIK3CA,PIK3R1,RPS6KB1,PIK3R3,SIRT1
11_Member	KEGG Pathway	hsa05224	Breast cancer	-4.50888	-2.75298	14/147	1021,1647,2475,2885,5241,5290,5295,5728,5925,6198,6655,8322,8323,8503	CDK6,GADD45A,MTOR,GRB2,PGR,PIK3CA,PIK3R1,PTEN,RB1,RPS6KB1,SOS2,FZD4,FZD6,PIK3R3
11_Member	Reactome Gene Sets	R-HSA-9664565	Signaling by ERBB2 KD Mutants	-4.45818	-2.70999	6/25	1839,2066,2885,5290,5295,55914	HBEGF,ERBB4,GRB2,PIK3CA,PIK3R1,ERBIN
11_Member	Reactome Gene Sets	R-HSA-1963642	PI3K events in ERBB2 signaling	-4.39761	-2.66025	5/16	1839,2066,2885,5290,5295	HBEGF,ERBB4,GRB2,PIK3CA,PIK3R1
11_Member	Reactome Gene Sets	R-HSA-1227986	Signaling by ERBB2	-4.39071	-2.65465	8/50	1839,2066,2885,5290,5295,5581,5782,55914	HBEGF,ERBB4,GRB2,PIK3CA,PIK3R1,PRKCE,PTPN12,ERBIN
11_Member	Reactome Gene Sets	R-HSA-180292	GAB1 signalosome	-4.25571	-2.54231	5/17	1839,2885,5290,5295,55824	HBEGF,GRB2,PIK3CA,PIK3R1,PAG1
11_Member	KEGG Pathway	hsa04933	AGE-RAGE signaling pathway in diabetic complications	-4.23395	-2.52543	11/100	1906,2308,4089,4313,5290,5295,5332,5579,5581,6774,8503	EDN1,FOXO1,SMAD4,MMP2,PIK3CA,PIK3R1,PLCB4,PRKCB,PRKCE,STAT3,PIK3R3
11_Member	KEGG Pathway	hsa04910	Insulin signaling pathway	-4.21316	-2.50706	13/137	1977,2308,2475,2885,2997,5290,5295,5506,5573,6198,6655,8503,10891	EIF4E,FOXO1,MTOR,GRB2,GYS1,PIK3CA,PIK3R1,PPP1R3A,PRKAR1A,RPS6KB1,SOS2,PIK3R3,PPARGC1A
11_Member	KEGG Pathway	hsa04915	Estrogen signaling pathway	-4.18046	-2.47915	13/138	112,1839,2885,3708,4313,4988,5241,5290,5295,5332,6655,8503,9586	ADCY6,HBEGF,GRB2,ITPR1,MMP2,OPRM1,PGR,PIK3CA,PIK3R1,PLCB4,SOS2,PIK3R3,CREB5
11_Member	Reactome Gene Sets	R-HSA-388841	Costimulation by the CD28 family	-4.14313	-2.4536	9/69	2475,2885,5062,5290,5295,5529,8503,57761,253260	MTOR,GRB2,PAK2,PIK3CA,PIK3R1,PPP2R5E,PIK3R3,TRIB3,RICTOR
11_Member	KEGG Pathway	hsa04917	Prolactin signaling pathway	-4.09337	-2.41416	9/70	2309,2885,5290,5295,5618,6655,6774,8503,9306	FOXO3,GRB2,PIK3CA,PIK3R1,PRLR,SOS2,STAT3,PIK3R3,SOCS6
11_Member	Reactome Gene Sets	R-HSA-1250342	PI3K events in ERBB4 signaling	-4.0785	-2.40828	4/10	1839,2066,5290,5295	HBEGF,ERBB4,PIK3CA,PIK3R1
11_Member	Reactome Gene Sets	R-HSA-1433557	Signaling by SCF-KIT	-3.95755	-2.31943	7/43	2241,2885,5290,5295,6774,8503,9306	FER,GRB2,PIK3CA,PIK3R1,STAT3,PIK3R3,SOCS6
11_Member	KEGG Pathway	hsa05213	Endometrial cancer	-3.91722	-2.2913	8/58	1647,2309,2885,5290,5295,5728,6655,8503	GADD45A,FOXO3,GRB2,PIK3CA,PIK3R1,PTEN,SOS2,PIK3R3
11_Member	Reactome Gene Sets	R-HSA-5655291	Signaling by FGFR4 in disease	-3.89123	-2.27228	4/11	2885,5290,5295,10818	GRB2,PIK3CA,PIK3R1,FRS2
11_Member	Reactome Gene Sets	R-HSA-9669938	Signaling by KIT in disease	-3.8849	-2.2689	5/20	2885,5290,5295,6774,8503	GRB2,PIK3CA,PIK3R1,STAT3,PIK3R3
11_Member	Reactome Gene Sets	R-HSA-9670439	Signaling by phosphorylated juxtamembrane, extracellular and kinase domain KIT mutants	-3.8849	-2.2689	5/20	2885,5290,5295,6774,8503	GRB2,PIK3CA,PIK3R1,STAT3,PIK3R3
11_Member	Reactome Gene Sets	R-HSA-9671555	Signaling by PDGFR in disease	-3.8849	-2.2689	5/20	2885,5290,5295,6774,57599	GRB2,PIK3CA,PIK3R1,STAT3,WDR48
11_Member	KEGG Pathway	hsa05222	Small cell lung cancer	-3.85756	-2.24959	10/92	1021,1647,3675,3685,3915,5290,5295,5728,5925,8503	CDK6,GADD45A,ITGA3,ITGAV,LAMC1,PIK3CA,PIK3R1,PTEN,RB1,PIK3R3
11_Member	KEGG Pathway	hsa04926	Relaxin signaling pathway	-3.8519	-2.2456	12/129	112,1906,2783,2787,2885,4313,5290,5295,5332,6655,8503,9586	ADCY6,EDN1,GNB2,GNG5,GRB2,MMP2,PIK3CA,PIK3R1,PLCB4,SOS2,PIK3R3,CREB5
11_Member	KEGG Pathway	hsa05170	Human immunodeficiency virus 1 infection	-3.83762	-2.23559	16/212	2475,2783,2787,3708,5062,5290,5295,5534,5579,5608,6198,7852,8503,8737,8945,10298	MTOR,GNB2,GNG5,ITPR1,PAK2,PIK3CA,PIK3R1,PPP3R1,PRKCB,MAP2K6,RPS6KB1,CXCR4,PIK3R3,RIPK1,BTRC,PAK4
11_Member	KEGG Pathway	hsa05207	Chemical carcinogenesis - receptor activation	-3.83762	-2.23559	16/212	112,2475,2885,3837,3840,5241,5290,5295,5579,5925,6198,6655,6774,8503,9586,27330	ADCY6,MTOR,GRB2,KPNB1,KPNA4,PGR,PIK3CA,PIK3R1,PRKCB,RB1,RPS6KB1,SOS2,STAT3,PIK3R3,CREB5,RPS6KA6
11_Member	KEGG Pathway	hsa04062	Chemokine signaling pathway	-3.79887	-2.20579	15/192	112,2309,2783,2787,2885,5197,5290,5295,5332,5579,6655,6774,7852,8503,56477	ADCY6,FOXO3,GNB2,GNG5,GRB2,PF4V1,PIK3CA,PIK3R1,PLCB4,PRKCB,SOS2,STAT3,CXCR4,PIK3R3,CCL28
11_Member	KEGG Pathway	hsa04068	FoxO signaling pathway	-3.78851	-2.20004	12/131	1647,2308,2309,2885,4089,5290,5295,5728,6655,6774,8503,23411	GADD45A,FOXO1,FOXO3,GRB2,SMAD4,PIK3CA,PIK3R1,PTEN,SOS2,STAT3,PIK3R3,SIRT1
11_Member	Reactome Gene Sets	R-HSA-5654689	PI-3K cascade:FGFR1	-3.77615	-2.19031	5/21	2885,5290,5295,9365,10818	GRB2,PIK3CA,PIK3R1,KL,FRS2
11_Member	Reactome Gene Sets	R-HSA-9009391	Extra-nuclear estrogen signaling	-3.76875	-2.18849	9/77	1839,2309,2783,2787,4313,5290,5295,8503,340481	HBEGF,FOXO3,GNB2,GNG5,MMP2,PIK3CA,PIK3R1,PIK3R3,ZDHHC21
11_Member	KEGG Pathway	hsa05165	Human papillomavirus infection	-3.76037	-2.18371	21/331	527,1021,2308,2475,2885,3675,3685,3696,3915,5290,5295,5529,5728,5925,6198,6655,7283,8322,8323,8503,9586	ATP6V0C,CDK6,FOXO1,MTOR,GRB2,ITGA3,ITGAV,ITGB8,LAMC1,PIK3CA,PIK3R1,PPP2R5E,PTEN,RB1,RPS6KB1,SOS2,TUBG1,FZD4,FZD6,PIK3R3,CREB5
11_Member	Reactome Gene Sets	R-HSA-9673767	Signaling by PDGFRA transmembrane, juxtamembrane and kinase domain mutants	-3.72415	-2.15676	4/12	2885,5290,5295,6774	GRB2,PIK3CA,PIK3R1,STAT3
11_Member	Reactome Gene Sets	R-HSA-9673770	Signaling by PDGFRA extracellular domain mutants	-3.72415	-2.15676	4/12	2885,5290,5295,6774	GRB2,PIK3CA,PIK3R1,STAT3
11_Member	Reactome Gene Sets	R-HSA-6806834	Signaling by MET	-3.68294	-2.12725	9/79	2885,3675,3915,5290,5295,6774,26018,30011,64759	GRB2,ITGA3,LAMC1,PIK3CA,PIK3R1,STAT3,LRIG1,SH3KBP1,TNS3
11_Member	KEGG Pathway	hsa04750	Inflammatory mediator regulation of TRP channels	-3.62961	-2.09066	10/98	41,112,3708,5290,5295,5332,5579,5581,5608,8503	ASIC1,ADCY6,ITPR1,PIK3CA,PIK3R1,PLCB4,PRKCB,PRKCE,MAP2K6,PIK3R3
11_Member	KEGG Pathway	hsa05231	Choline metabolism in cancer	-3.62961	-2.09066	10/98	2475,2885,5290,5295,5579,6198,6584,6655,8503,160851	MTOR,GRB2,PIK3CA,PIK3R1,PRKCB,RPS6KB1,SLC22A5,SOS2,PIK3R3,DGKH
11_Member	Reactome Gene Sets	R-HSA-4420097	VEGFA-VEGFR2 Pathway	-3.59342	-2.06099	10/99	1793,2475,3685,3708,5062,5290,5295,5579,57761,253260	DOCK1,MTOR,ITGAV,ITPR1,PAK2,PIK3CA,PIK3R1,PRKCB,TRIB3,RICTOR
11_Member	KEGG Pathway	hsa04071	Sphingolipid signaling pathway	-3.55482	-2.03593	11/119	2768,4217,5290,5295,5332,5529,5579,5581,5728,8503,29956	GNA12,MAP3K5,PIK3CA,PIK3R1,PLCB4,PPP2R5E,PRKCB,PRKCE,PTEN,PIK3R3,CERS2
11_Member	Reactome Gene Sets	R-HSA-8851907	MET activates PI3K/AKT signaling	-3.48347	-1.98202	3/6	2885,5290,5295	GRB2,PIK3CA,PIK3R1
11_Member	KEGG Pathway	hsa04630	JAK-STAT signaling pathway	-3.4825	-1.98202	13/162	2475,2885,3460,3572,5008,5290,5295,5618,6655,6774,8503,8554,9306	MTOR,GRB2,IFNGR2,IL6ST,OSM,PIK3CA,PIK3R1,PRLR,SOS2,STAT3,PIK3R3,PIAS1,SOCS6
11_Member	KEGG Pathway	hsa05017	Spinocerebellar ataxia	-3.43445	-1.94142	12/143	2475,2892,3708,4217,4287,5290,5295,5332,5579,6310,8503,26100	MTOR,GRIA3,ITPR1,MAP3K5,ATXN3,PIK3CA,PIK3R1,PLCB4,PRKCB,ATXN1,PIK3R3,WIPI2
11_Member	Reactome Gene Sets	R-HSA-6811558	PI5P, PP2A and IER3 Regulate PI3K/AKT Signaling	-3.35313	-1.8803	10/106	1839,2066,2885,5290,5295,5305,5529,8503,9365,10818	HBEGF,ERBB4,GRB2,PIK3CA,PIK3R1,PIP4K2A,PPP2R5E,PIK3R3,KL,FRS2
11_Member	GO Biological Processes	GO:1902743	regulation of lamellipodium organization	-3.32462	-1.8581	7/54	2241,2475,5168,5290,5295,10630,26053	FER,MTOR,ENPP2,PIK3CA,PIK3R1,PDPN,AUTS2
11_Member	Reactome Gene Sets	R-HSA-372790	Signaling by GPCR	-3.30388	-1.84493	34/708	112,1839,1889,1906,2768,2783,2787,2885,3708,4988,5290,5295,5332,5534,5573,5579,5581,5727,5733,5997,6655,6863,7852,8322,8323,8503,8622,9890,26575,27115,50650,54886,56477,160851	ADCY6,HBEGF,ECE1,EDN1,GNA12,GNB2,GNG5,GRB2,ITPR1,OPRM1,PIK3CA,PIK3R1,PLCB4,PPP3R1,PRKAR1A,PRKCB,PRKCE,PTCH1,PTGER3,RGS2,SOS2,TAC1,CXCR4,FZD4,FZD6,PIK3R3,PDE8B,PLPPR4,RGS17,PDE7B,ARHGEF3,PLPPR1,CCL28,DGKH
11_Member	KEGG Pathway	hsa04072	Phospholipase D signaling pathway	-3.29902	-1.84143	12/148	112,2475,2768,2885,5290,5295,5332,6655,8503,9267,11069,160851	ADCY6,MTOR,GNA12,GRB2,PIK3CA,PIK3R1,PLCB4,SOS2,PIK3R3,CYTH1,RAPGEF4,DGKH
11_Member	Reactome Gene Sets	R-HSA-194138	Signaling by VEGF	-3.28838	-1.83284	10/108	1793,2475,3685,3708,5062,5290,5295,5579,57761,253260	DOCK1,MTOR,ITGAV,ITPR1,PAK2,PIK3CA,PIK3R1,PRKCB,TRIB3,RICTOR
11_Member	KEGG Pathway	hsa05226	Gastric cancer	-3.27271	-1.81987	12/149	1647,2475,2885,4089,5290,5295,5925,6198,6655,8322,8323,8503	GADD45A,MTOR,GRB2,SMAD4,PIK3CA,PIK3R1,RB1,RPS6KB1,SOS2,FZD4,FZD6,PIK3R3
11_Member	Reactome Gene Sets	R-HSA-416476	G alpha (q) signalling events	-3.25119	-1.80103	15/216	1839,1906,2783,2787,2885,3708,5290,5295,5332,5581,5997,6863,8503,26575,160851	HBEGF,EDN1,GNB2,GNG5,GRB2,ITPR1,PIK3CA,PIK3R1,PLCB4,PRKCE,RGS2,TAC1,PIK3R3,RGS17,DGKH
11_Member	Reactome Gene Sets	R-HSA-9028335	Activated NTRK2 signals through PI3K	-3.2489	-1.80075	3/7	2885,5290,5295	GRB2,PIK3CA,PIK3R1
11_Member	Reactome Gene Sets	R-HSA-201556	Signaling by ALK	-3.23361	-1.79141	5/27	238,5290,5295,6774,10818	ALK,PIK3CA,PIK3R1,STAT3,FRS2
11_Member	KEGG Pathway	hsa04810	Regulation of actin cytoskeleton	-3.20969	-1.77401	15/218	1793,2768,3675,3685,3696,4478,5062,5290,5295,5305,6655,7852,8503,10298,81873	DOCK1,GNA12,ITGA3,ITGAV,ITGB8,MSN,PAK2,PIK3CA,PIK3R1,PIP4K2A,SOS2,CXCR4,PIK3R3,PAK4,ARPC5L
11_Member	Reactome Gene Sets	R-HSA-9665348	Signaling by ERBB2 ECD mutants	-3.19465	-1.76182	4/16	2885,5290,5295,55914	GRB2,PIK3CA,PIK3R1,ERBIN
11_Member	Reactome Gene Sets	R-HSA-1236394	Signaling by ERBB4	-3.13357	-1.71677	7/58	1839,2066,2560,2885,5241,5290,5295	HBEGF,ERBB4,GABRB1,GRB2,PGR,PIK3CA,PIK3R1
11_Member	KEGG Pathway	hsa04725	Cholinergic synapse	-3.13346	-1.71677	10/113	112,2783,2787,3708,5290,5295,5332,5579,8503,9586	ADCY6,GNB2,GNG5,ITPR1,PIK3CA,PIK3R1,PLCB4,PRKCB,PIK3R3,CREB5
11_Member	KEGG Pathway	hsa04510	Focal adhesion	-3.08538	-1.68373	14/201	1793,2885,3675,3685,3696,3915,5062,5290,5295,5579,5728,6655,8503,10298	DOCK1,GRB2,ITGA3,ITGAV,ITGB8,LAMC1,PAK2,PIK3CA,PIK3R1,PRKCB,PTEN,SOS2,PIK3R3,PAK4
11_Member	KEGG Pathway	hsa05160	Hepatitis C	-3.07102	-1.67194	12/157	1021,2885,5290,5295,5925,6655,6774,7532,8503,8554,8737,8837	CDK6,GRB2,PIK3CA,PIK3R1,RB1,SOS2,STAT3,YWHAG,PIK3R3,PIAS1,RIPK1,CFLAR
11_Member	Reactome Gene Sets	R-HSA-109704	PI3K Cascade	-3.03943	-1.65151	6/44	2885,5290,5295,9365,10818,57761	GRB2,PIK3CA,PIK3R1,KL,FRS2,TRIB3
11_Member	Reactome Gene Sets	R-HSA-451927	Interleukin-2 family signaling	-3.03943	-1.65151	6/44	2885,5290,5295,6655,6774,8503	GRB2,PIK3CA,PIK3R1,SOS2,STAT3,PIK3R3
11_Member	Reactome Gene Sets	R-HSA-2219530	Constitutive Signaling by Aberrant PI3K in Cancer	-3.02679	-1.64061	8/78	1839,2066,2885,5290,5295,8503,9365,10818	HBEGF,ERBB4,GRB2,PIK3CA,PIK3R1,PIK3R3,KL,FRS2
11_Member	KEGG Pathway	hsa04666	Fc gamma R-mediated phagocytosis	-3.02042	-1.63654	9/97	1793,5290,5295,5579,5581,6198,8503,8853,81873	DOCK1,PIK3CA,PIK3R1,PRKCB,PRKCE,RPS6KB1,PIK3R3,ASAP2,ARPC5L
11_Member	Reactome Gene Sets	R-HSA-1839117	Signaling by cytosolic FGFR1 fusion mutants	-2.98693	-1.61201	4/18	2885,5290,5295,6774	GRB2,PIK3CA,PIK3R1,STAT3
11_Member	Reactome Gene Sets	R-HSA-5654710	PI-3K cascade:FGFR3	-2.98693	-1.61201	4/18	2885,5290,5295,10818	GRB2,PIK3CA,PIK3R1,FRS2
11_Member	KEGG Pathway	hsa04722	Neurotrophin signaling pathway	-2.95961	-1.58762	10/119	2309,2885,4215,4217,5290,5295,6655,8503,10818,27330	FOXO3,GRB2,MAP3K3,MAP3K5,PIK3CA,PIK3R1,SOS2,PIK3R3,FRS2,RPS6KA6
11_Member	KEGG Pathway	hsa05161	Hepatitis B	-2.9524	-1.58209	12/162	1654,2885,4089,5290,5295,5579,5608,5925,6655,6774,8503,9586	DDX3X,GRB2,SMAD4,PIK3CA,PIK3R1,PRKCB,MAP2K6,RB1,SOS2,STAT3,PIK3R3,CREB5
11_Member	Reactome Gene Sets	R-HSA-5654687	Downstream signaling of activated FGFR1	-2.9476	-1.58007	5/31	2885,5290,5295,9365,10818	GRB2,PIK3CA,PIK3R1,KL,FRS2
11_Member	KEGG Pathway	hsa04919	Thyroid hormone signaling pathway	-2.90435	-1.54558	10/121	2308,2475,3685,5214,5290,5295,5332,5469,5579,8503	FOXO1,MTOR,ITGAV,PFKP,PIK3CA,PIK3R1,PLCB4,MED1,PRKCB,PIK3R3
11_Member	KEGG Pathway	hsa04973	Carbohydrate digestion and absorption	-2.88581	-1.53781	6/47	5290,5295,5332,5579,6518,8503	PIK3CA,PIK3R1,PLCB4,PRKCB,SLC2A5,PIK3R3
11_Member	KEGG Pathway	hsa04014	Ras signaling pathway	-2.87933	-1.53496	15/235	2113,2783,2787,2885,4763,5062,5290,5295,5579,6655,8036,8503,9771,10298,57148	ETS1,GNB2,GNG5,GRB2,NF1,PAK2,PIK3CA,PIK3R1,PRKCB,SOS2,SHOC2,PIK3R3,RAPGEF5,PAK4,RALGAPB
11_Member	KEGG Pathway	hsa05206	MicroRNAs in cancer	-2.86758	-1.52582	18/310	659,1021,1788,2475,2885,5290,5295,5579,5581,5728,6655,6774,6935,8503,10298,23405,23411,23414	BMPR2,CDK6,DNMT3A,MTOR,GRB2,PIK3CA,PIK3R1,PRKCB,PRKCE,PTEN,SOS2,STAT3,ZEB1,PIK3R3,PAK4,DICER1,SIRT1,ZFPM2
11_Member	Reactome Gene Sets	R-HSA-5684996	MAPK1/MAPK3 signaling	-2.84792	-1.50979	17/286	1839,1848,2066,2266,2885,3572,4296,4763,5290,5295,5529,5774,8036,8452,9365,10818,161742	HBEGF,DUSP6,ERBB4,FGG,GRB2,IL6ST,MAP3K11,NF1,PIK3CA,PIK3R1,PPP2R5E,PTPN3,SHOC2,CUL3,KL,FRS2,SPRED1
11_Member	Reactome Gene Sets	R-HSA-112399	IRS-mediated signalling	-2.83732	-1.50359	6/48	2885,5290,5295,9365,10818,57761	GRB2,PIK3CA,PIK3R1,KL,FRS2,TRIB3
11_Member	KEGG Pathway	hsa04660	T cell receptor signaling pathway	-2.80595	-1.47886	9/104	959,2885,5062,5290,5295,5534,6655,8503,10298	CD40LG,GRB2,PAK2,PIK3CA,PIK3R1,PPP3R1,SOS2,PIK3R3,PAK4
11_Member	Reactome Gene Sets	R-HSA-5654720	PI-3K cascade:FGFR4	-2.80525	-1.47886	4/20	2885,5290,5295,10818	GRB2,PIK3CA,PIK3R1,FRS2
11_Member	KEGG Pathway	hsa05167	Kaposi sarcoma-associated herpesvirus infection	-2.75476	-1.43684	13/194	1021,2475,2783,2787,3572,3708,5290,5295,5534,5608,5925,6774,8503	CDK6,MTOR,GNB2,GNG5,IL6ST,ITPR1,PIK3CA,PIK3R1,PPP3R1,MAP2K6,RB1,STAT3,PIK3R3
11_Member	Reactome Gene Sets	R-HSA-5654736	Signaling by FGFR1	-2.74406	-1.43153	6/50	2885,5290,5295,9365,10818,161742	GRB2,PIK3CA,PIK3R1,KL,FRS2,SPRED1
11_Member	Reactome Gene Sets	R-HSA-2428928	IRS-related events triggered by IGF1R	-2.65542	-1.36615	6/52	2885,5290,5295,9365,10818,57761	GRB2,PIK3CA,PIK3R1,KL,FRS2,TRIB3
11_Member	Reactome Gene Sets	R-HSA-5655332	Signaling by FGFR3 in disease	-2.6442	-1.36089	4/22	2885,5290,5295,10818	GRB2,PIK3CA,PIK3R1,FRS2
11_Member	Reactome Gene Sets	R-HSA-912631	Regulation of signaling by CBL	-2.6442	-1.36089	4/22	2885,5290,5295,8503	GRB2,PIK3CA,PIK3R1,PIK3R3
11_Member	Reactome Gene Sets	R-HSA-2428924	IGF1R signaling cascade	-2.61272	-1.33452	6/53	2885,5290,5295,9365,10818,57761	GRB2,PIK3CA,PIK3R1,KL,FRS2,TRIB3
11_Member	GO Biological Processes	GO:1902745	positive regulation of lamellipodium organization	-2.59401	-1.32284	5/37	2475,5168,5290,5295,26053	MTOR,ENPP2,PIK3CA,PIK3R1,AUTS2
11_Member	KEGG Pathway	hsa05218	Melanoma	-2.5788	-1.31247	7/72	1021,1647,5290,5295,5728,5925,8503	CDK6,GADD45A,PIK3CA,PIK3R1,PTEN,RB1,PIK3R3
11_Member	Reactome Gene Sets	R-HSA-2404192	Signaling by Type 1 Insulin-like Growth Factor 1 Receptor (IGF1R)	-2.57104	-1.30774	6/54	2885,5290,5295,9365,10818,57761	GRB2,PIK3CA,PIK3R1,KL,FRS2,TRIB3
11_Member	Reactome Gene Sets	R-HSA-74751	Insulin receptor signalling cascade	-2.57104	-1.30774	6/54	2885,5290,5295,9365,10818,57761	GRB2,PIK3CA,PIK3R1,KL,FRS2,TRIB3
11_Member	Reactome Gene Sets	R-HSA-5654695	PI-3K cascade:FGFR2	-2.57015	-1.30774	4/23	2885,5290,5295,10818	GRB2,PIK3CA,PIK3R1,FRS2
11_Member	Reactome Gene Sets	R-HSA-5673001	RAF/MAP kinase cascade	-2.5432	-1.28519	16/280	1839,1848,2066,2266,2885,4296,4763,5290,5295,5529,5774,8036,8452,9365,10818,161742	HBEGF,DUSP6,ERBB4,FGG,GRB2,MAP3K11,NF1,PIK3CA,PIK3R1,PPP2R5E,PTPN3,SHOC2,CUL3,KL,FRS2,SPRED1
11_Member	Reactome Gene Sets	R-HSA-5655302	Signaling by FGFR1 in disease	-2.54198	-1.28519	5/38	2885,5290,5295,6774,10818	GRB2,PIK3CA,PIK3R1,STAT3,FRS2
11_Member	Reactome Gene Sets	R-HSA-9607240	FLT3 Signaling	-2.54198	-1.28519	5/38	2309,2885,5290,5295,9306	FOXO3,GRB2,PIK3CA,PIK3R1,SOCS6
11_Member	Reactome Gene Sets	R-HSA-8853659	RET signaling	-2.44287	-1.21187	5/40	2885,5290,5295,8503,10818	GRB2,PIK3CA,PIK3R1,PIK3R3,FRS2
11_Member	Reactome Gene Sets	R-HSA-1643713	Signaling by EGFR in Cancer	-2.43306	-1.20688	4/25	1839,2885,5290,5295	HBEGF,GRB2,PIK3CA,PIK3R1
11_Member	Reactome Gene Sets	R-HSA-2029485	Role of phospholipids in phagocytosis	-2.43306	-1.20688	4/25	3708,5290,5295,5581	ITPR1,PIK3CA,PIK3R1,PRKCE
11_Member	Reactome Gene Sets	R-HSA-5654708	Downstream signaling of activated FGFR3	-2.43306	-1.20688	4/25	2885,5290,5295,10818	GRB2,PIK3CA,PIK3R1,FRS2
11_Member	Reactome Gene Sets	R-HSA-9006115	Signaling by NTRK2 (TRKB)	-2.43306	-1.20688	4/25	2885,5290,5295,10818	GRB2,PIK3CA,PIK3R1,FRS2
11_Member	KEGG Pathway	hsa04140	Autophagy - animal	-2.41529	-1.1923	10/141	2475,3708,5290,5295,5728,6198,8503,8837,26100,64798	MTOR,ITPR1,PIK3CA,PIK3R1,PTEN,RPS6KB1,PIK3R3,CFLAR,WIPI2,DEPTOR
11_Member	KEGG Pathway	hsa05100	Bacterial invasion of epithelial cells	-2.41409	-1.19189	7/77	1793,2017,5290,5295,8503,23607,81873	DOCK1,CTTN,PIK3CA,PIK3R1,PIK3R3,CD2AP,ARPC5L
11_Member	Reactome Gene Sets	R-HSA-74752	Signaling by Insulin receptor	-2.38286	-1.16851	7/78	527,2885,5290,5295,9365,10818,57761	ATP6V0C,GRB2,PIK3CA,PIK3R1,KL,FRS2,TRIB3
11_Member	GO Biological Processes	GO:0010591	regulation of lamellipodium assembly	-2.34977	-1.14236	5/42	2241,2475,5290,5295,26053	FER,MTOR,PIK3CA,PIK3R1,AUTS2
11_Member	Reactome Gene Sets	R-HSA-388396	GPCR downstream signalling	-2.32532	-1.12096	28/633	112,1839,1906,2768,2783,2787,2885,3708,4988,5290,5295,5332,5534,5573,5579,5581,5733,5997,6655,6863,7852,8503,8622,26575,27115,50650,56477,160851	ADCY6,HBEGF,EDN1,GNA12,GNB2,GNG5,GRB2,ITPR1,OPRM1,PIK3CA,PIK3R1,PLCB4,PPP3R1,PRKAR1A,PRKCB,PRKCE,PTGER3,RGS2,SOS2,TAC1,CXCR4,PIK3R3,PDE8B,RGS17,PDE7B,ARHGEF3,CCL28,DGKH
11_Member	Reactome Gene Sets	R-HSA-5654716	Downstream signaling of activated FGFR4	-2.30865	-1.11107	4/27	2885,5290,5295,10818	GRB2,PIK3CA,PIK3R1,FRS2
11_Member	Reactome Gene Sets	R-HSA-912526	Interleukin receptor SHC signaling	-2.30865	-1.11107	4/27	2885,5290,5295,8503	GRB2,PIK3CA,PIK3R1,PIK3R3
11_Member	KEGG Pathway	hsa04662	B cell receptor signaling pathway	-2.2632	-1.07816	7/82	2885,5290,5295,5534,5579,6655,8503	GRB2,PIK3CA,PIK3R1,PPP3R1,PRKCB,SOS2,PIK3R3
11_Member	KEGG Pathway	hsa04929	GnRH secretion	-2.20261	-1.03856	6/64	3708,5290,5295,5332,5579,8503	ITPR1,PIK3CA,PIK3R1,PLCB4,PRKCB,PIK3R3
11_Member	Reactome Gene Sets	R-HSA-5637810	Constitutive Signaling by EGFRvIII	-2.20232	-1.03856	3/15	2885,5290,5295	GRB2,PIK3CA,PIK3R1
11_Member	Reactome Gene Sets	R-HSA-5637812	Signaling by EGFRvIII in Cancer	-2.20232	-1.03856	3/15	2885,5290,5295	GRB2,PIK3CA,PIK3R1
11_Member	GO Biological Processes	GO:0010592	positive regulation of lamellipodium assembly	-2.19499	-1.03365	4/29	2475,5290,5295,26053	MTOR,PIK3CA,PIK3R1,AUTS2
11_Member	Reactome Gene Sets	R-HSA-186763	Downstream signal transduction	-2.19499	-1.03365	4/29	2885,5290,5295,6774	GRB2,PIK3CA,PIK3R1,STAT3
11_Member	Reactome Gene Sets	R-HSA-5218920	VEGFR2 mediated vascular permeability	-2.19499	-1.03365	4/29	2475,5062,57761,253260	MTOR,PAK2,TRIB3,RICTOR
11_Member	KEGG Pathway	hsa04930	Type II diabetes mellitus	-2.17935	-1.0211	5/46	2475,5290,5295,5581,8503	MTOR,PIK3CA,PIK3R1,PRKCE,PIK3R3
11_Member	Reactome Gene Sets	R-HSA-5654696	Downstream signaling of activated FGFR2	-2.14171	-0.989555	4/30	2885,5290,5295,10818	GRB2,PIK3CA,PIK3R1,FRS2
11_Member	Reactome Gene Sets	R-HSA-2730905	Role of LAT2/NTAL/LAB on calcium mobilization	-2.12052	-0.976707	3/16	2885,5290,5295	GRB2,PIK3CA,PIK3R1
11_Member	Reactome Gene Sets	R-HSA-9703648	Signaling by FLT3 ITD and TKD mutants	-2.12052	-0.976707	3/16	2885,5290,5295	GRB2,PIK3CA,PIK3R1
11_Member	Reactome Gene Sets	R-HSA-1839124	FGFR1 mutant receptor activation	-2.09056	-0.953962	4/31	2885,5290,5295,6774	GRB2,PIK3CA,PIK3R1,STAT3
11_Member	KEGG Pathway	hsa04664	Fc epsilon RI signaling pathway	-2.0759	-0.940602	6/68	2885,5290,5295,5608,6655,8503	GRB2,PIK3CA,PIK3R1,MAP2K6,SOS2,PIK3R3
11_Member	Reactome Gene Sets	R-HSA-9034015	Signaling by NTRK3 (TRKC)	-2.04455	-0.916187	3/17	2885,5290,5295	GRB2,PIK3CA,PIK3R1
11_Member	Reactome Gene Sets	R-HSA-983695	Antigen activates B Cell Receptor (BCR) leading to generation of second messengers	-2.04141	-0.914774	4/32	2885,3708,5295,30011	GRB2,ITPR1,PIK3R1,SH3KBP1
11_Member	KEGG Pathway	hsa05230	Central carbon metabolism in cancer	-2.01624	-0.89469	6/70	2475,5214,5290,5295,5728,8503	MTOR,PFKP,PIK3CA,PIK3R1,PTEN,PIK3R3
11_Member	Reactome Gene Sets	R-HSA-202733	Cell surface interactions at the vascular wall	-2.01564	-0.89469	9/137	961,2885,3675,3685,3897,5197,5290,5295,6383	CD47,GRB2,ITGA3,ITGAV,L1CAM,PF4V1,PIK3CA,PIK3R1,SDC2
11_Member	KEGG Pathway	hsa04670	Leukocyte transendothelial migration	-2.00731	-0.887292	8/114	4313,4478,5290,5295,5579,7852,8503,11069	MMP2,MSN,PIK3CA,PIK3R1,PRKCB,CXCR4,PIK3R3,RAPGEF4
12_Summary	GO Biological Processes	GO:0045596	negative regulation of cell differentiation	-9.93705	-7.05485	51/718	659,677,861,1021,1630,1977,2045,2308,2309,3192,3685,4037,4089,4204,4602,4763,5295,5469,5727,5728,5916,5925,5997,6259,6498,6662,6774,6935,7528,8621,9935,10371,10818,10979,23405,23411,23414,23506,29956,55294,55553,57045,57761,58190,58516,84376,93649,94241,161742,202151,283659,6092,1654,5270,9792,123879	BMPR2,ZFP36L1,RUNX1,CDK6,DCC,EIF4E,EPHA7,FOXO1,FOXO3,HNRNPU,ITGAV,LRP3,SMAD4,MECP2,MYB,NF1,PIK3R1,MED1,PTCH1,PTEN,RARG,RB1,RGS2,RYK,SKIL,SOX9,STAT3,ZEB1,YY1,CDK13,MAFB,SEMA3A,FRS2,FERMT2,DICER1,SIRT1,ZFPM2,BICRAL,CERS2,FBXW7,SOX6,TWSG1,TRIB3,CTDSP1,SINHCAF,HOOK3,MYOCD,TP53INP1,SPRED1,RANBP3L,PRTG,ROBO2,DDX3X,SERPINE2,SERTAD2,DCUN1D3
12_Member	GO Biological Processes	GO:0045596	negative regulation of cell differentiation	-9.93705	-7.05485	51/718	659,677,861,1021,1630,1977,2045,2308,2309,3192,3685,4037,4089,4204,4602,4763,5295,5469,5727,5728,5916,5925,5997,6259,6498,6662,6774,6935,7528,8621,9935,10371,10818,10979,23405,23411,23414,23506,29956,55294,55553,57045,57761,58190,58516,84376,93649,94241,161742,202151,283659	BMPR2,ZFP36L1,RUNX1,CDK6,DCC,EIF4E,EPHA7,FOXO1,FOXO3,HNRNPU,ITGAV,LRP3,SMAD4,MECP2,MYB,NF1,PIK3R1,MED1,PTCH1,PTEN,RARG,RB1,RGS2,RYK,SKIL,SOX9,STAT3,ZEB1,YY1,CDK13,MAFB,SEMA3A,FRS2,FERMT2,DICER1,SIRT1,ZFPM2,BICRAL,CERS2,FBXW7,SOX6,TWSG1,TRIB3,CTDSP1,SINHCAF,HOOK3,MYOCD,TP53INP1,SPRED1,RANBP3L,PRTG
12_Member	GO Biological Processes	GO:0051961	negative regulation of nervous system development	-3.78303	-2.19549	13/151	1630,2045,4763,5728,5925,6092,6259,10371,23405,29956,58190,84376,283659	DCC,EPHA7,NF1,PTEN,RB1,ROBO2,RYK,SEMA3A,DICER1,CERS2,CTDSP1,HOOK3,PRTG
12_Member	GO Biological Processes	GO:0030308	negative regulation of cell growth	-3.37295	-1.89801	14/188	659,1630,1654,2045,4089,5270,5925,5997,6259,7528,9792,10371,23411,123879	BMPR2,DCC,DDX3X,EPHA7,SMAD4,SERPINE2,RB1,RGS2,RYK,YY1,SERTAD2,SEMA3A,SIRT1,DCUN1D3
12_Member	GO Biological Processes	GO:0050768	negative regulation of neurogenesis	-3.3524	-1.88028	12/146	1630,2045,4763,5728,5925,6259,10371,23405,29956,58190,84376,283659	DCC,EPHA7,NF1,PTEN,RB1,RYK,SEMA3A,DICER1,CERS2,CTDSP1,HOOK3,PRTG
12_Member	GO Biological Processes	GO:0045926	negative regulation of growth	-3.06383	-1.66712	16/249	659,1630,1654,2045,4089,5270,5727,5728,5925,5997,6259,7528,9792,10371,23411,123879	BMPR2,DCC,DDX3X,EPHA7,SMAD4,SERPINE2,PTCH1,PTEN,RB1,RGS2,RYK,YY1,SERTAD2,SEMA3A,SIRT1,DCUN1D3
12_Member	GO Biological Processes	GO:0010721	negative regulation of cell development	-2.87695	-1.53426	13/188	1630,2045,4763,5728,5925,6259,10371,23405,29956,55294,58190,84376,283659	DCC,EPHA7,NF1,PTEN,RB1,RYK,SEMA3A,DICER1,CERS2,FBXW7,CTDSP1,HOOK3,PRTG
13_Summary	GO Biological Processes	GO:0040007	growth	-9.69417	-6.87908	36/407	93,546,607,677,780,861,1906,2066,2068,2121,2309,2475,4089,5469,5573,5618,5728,5782,5916,6259,6662,7049,8085,8837,10371,23038,25836,26053,50515,51299,54796,57468,57599,65059,79718,90780	ACVR2B,ATRX,BCL9,ZFP36L1,DDR1,RUNX1,EDN1,ERBB4,ERCC2,EVC,FOXO3,MTOR,SMAD4,MED1,PRKAR1A,PRLR,PTEN,PTPN12,RARG,RYK,SOX9,TGFBR3,KMT2D,CFLAR,SEMA3A,WDTC1,NIPBL,AUTS2,CHST11,NRN1,BNC2,SLC12A5,WDR48,RAPH1,TBL1XR1,PYGO2
13_Member	GO Biological Processes	GO:0040007	growth	-9.69417	-6.87908	36/407	93,546,607,677,780,861,1906,2066,2068,2121,2309,2475,4089,5469,5573,5618,5728,5782,5916,6259,6662,7049,8085,8837,10371,23038,25836,26053,50515,51299,54796,57468,57599,65059,79718,90780	ACVR2B,ATRX,BCL9,ZFP36L1,DDR1,RUNX1,EDN1,ERBB4,ERCC2,EVC,FOXO3,MTOR,SMAD4,MED1,PRKAR1A,PRLR,PTEN,PTPN12,RARG,RYK,SOX9,TGFBR3,KMT2D,CFLAR,SEMA3A,WDTC1,NIPBL,AUTS2,CHST11,NRN1,BNC2,SLC12A5,WDR48,RAPH1,TBL1XR1,PYGO2
13_Member	GO Biological Processes	GO:0048589	developmental growth	-9.69417	-6.87908	36/407	93,546,607,677,780,861,1906,2066,2068,2121,2309,2475,4089,5469,5573,5618,5728,5782,5916,6259,6662,7049,8085,8837,10371,23038,25836,26053,50515,51299,54796,57468,57599,65059,79718,90780	ACVR2B,ATRX,BCL9,ZFP36L1,DDR1,RUNX1,EDN1,ERBB4,ERCC2,EVC,FOXO3,MTOR,SMAD4,MED1,PRKAR1A,PRLR,PTEN,PTPN12,RARG,RYK,SOX9,TGFBR3,KMT2D,CFLAR,SEMA3A,WDTC1,NIPBL,AUTS2,CHST11,NRN1,BNC2,SLC12A5,WDR48,RAPH1,TBL1XR1,PYGO2
13_Member	GO Biological Processes	GO:0035264	multicellular organism growth	-3.4416	-1.94486	9/85	546,677,2068,2475,5916,23038,57468,57599,79718	ATRX,ZFP36L1,ERCC2,MTOR,RARG,WDTC1,SLC12A5,WDR48,TBL1XR1
14_Summary	Reactome Gene Sets	R-HSA-9012999	RHO GTPase cycle	-9.64375	-6.85847	38/449	395,1362,1793,1829,2885,4296,4649,5062,5099,5290,5295,6655,6811,7037,8452,8503,9341,9352,9578,9644,9815,10160,10298,10818,10979,23013,23048,23526,50650,55023,55227,55789,55914,57584,65124,80005,94134,144402,1783,2017,3796,5048,5529,5579,6249,7532,23122,57551,64946	ARHGAP6,CPD,DOCK1,DSG2,GRB2,MAP3K11,MYO9A,PAK2,PCDH7,PIK3CA,PIK3R1,SOS2,STX5,TFRC,CUL3,PIK3R3,VAMP3,TXNL1,CDC42BPB,SH3PXD2A,GIT2,FARP1,PAK4,FRS2,FERMT2,SPEN,FNBP1,ARHGAP45,ARHGEF3,PHIP,LRRC1,DEPDC1B,ERBIN,ARHGAP21,SOWAHC,DOCK5,ARHGAP12,CPNE8,DYNC1LI2,CTTN,KIF2A,PAFAH1B1,PPP2R5E,PRKCB,CLIP1,YWHAG,CLASP2,TAOK1,CENPH
14_Member	Reactome Gene Sets	R-HSA-9012999	RHO GTPase cycle	-9.64375	-6.85847	38/449	395,1362,1793,1829,2885,4296,4649,5062,5099,5290,5295,6655,6811,7037,8452,8503,9341,9352,9578,9644,9815,10160,10298,10818,10979,23013,23048,23526,50650,55023,55227,55789,55914,57584,65124,80005,94134,144402	ARHGAP6,CPD,DOCK1,DSG2,GRB2,MAP3K11,MYO9A,PAK2,PCDH7,PIK3CA,PIK3R1,SOS2,STX5,TFRC,CUL3,PIK3R3,VAMP3,TXNL1,CDC42BPB,SH3PXD2A,GIT2,FARP1,PAK4,FRS2,FERMT2,SPEN,FNBP1,ARHGAP45,ARHGEF3,PHIP,LRRC1,DEPDC1B,ERBIN,ARHGAP21,SOWAHC,DOCK5,ARHGAP12,CPNE8
14_Member	Reactome Gene Sets	R-HSA-194315	Signaling by Rho GTPases	-9.20899	-6.49066	49/707	395,1362,1783,1793,1829,2017,2885,3796,4296,4649,5048,5062,5099,5290,5295,5529,5579,6249,6655,6811,7037,7532,8452,8503,9341,9352,9578,9644,9815,10160,10298,10818,10979,23013,23048,23122,23526,50650,55023,55227,55789,55914,57551,57584,64946,65124,80005,94134,144402	ARHGAP6,CPD,DYNC1LI2,DOCK1,DSG2,CTTN,GRB2,KIF2A,MAP3K11,MYO9A,PAFAH1B1,PAK2,PCDH7,PIK3CA,PIK3R1,PPP2R5E,PRKCB,CLIP1,SOS2,STX5,TFRC,YWHAG,CUL3,PIK3R3,VAMP3,TXNL1,CDC42BPB,SH3PXD2A,GIT2,FARP1,PAK4,FRS2,FERMT2,SPEN,FNBP1,CLASP2,ARHGAP45,ARHGEF3,PHIP,LRRC1,DEPDC1B,ERBIN,TAOK1,ARHGAP21,CENPH,SOWAHC,DOCK5,ARHGAP12,CPNE8
14_Member	Reactome Gene Sets	R-HSA-9716542	Signaling by Rho GTPases, Miro GTPases and RHOBTB3	-8.88604	-6.2257	49/723	395,1362,1783,1793,1829,2017,2885,3796,4296,4649,5048,5062,5099,5290,5295,5529,5579,6249,6655,6811,7037,7532,8452,8503,9341,9352,9578,9644,9815,10160,10298,10818,10979,23013,23048,23122,23526,50650,55023,55227,55789,55914,57551,57584,64946,65124,80005,94134,144402	ARHGAP6,CPD,DYNC1LI2,DOCK1,DSG2,CTTN,GRB2,KIF2A,MAP3K11,MYO9A,PAFAH1B1,PAK2,PCDH7,PIK3CA,PIK3R1,PPP2R5E,PRKCB,CLIP1,SOS2,STX5,TFRC,YWHAG,CUL3,PIK3R3,VAMP3,TXNL1,CDC42BPB,SH3PXD2A,GIT2,FARP1,PAK4,FRS2,FERMT2,SPEN,FNBP1,CLASP2,ARHGAP45,ARHGEF3,PHIP,LRRC1,DEPDC1B,ERBIN,TAOK1,ARHGAP21,CENPH,SOWAHC,DOCK5,ARHGAP12,CPNE8
14_Member	Reactome Gene Sets	R-HSA-9013408	RHOG GTPase cycle	-7.27173	-5.00055	13/74	1793,1829,4296,5062,5295,6811,7037,9341,10298,55789,55914,57584,80005	DOCK1,DSG2,MAP3K11,PAK2,PIK3R1,STX5,TFRC,VAMP3,PAK4,DEPDC1B,ERBIN,ARHGAP21,DOCK5
14_Member	Reactome Gene Sets	R-HSA-9013409	RHOJ GTPase cycle	-6.84802	-4.64252	11/55	5062,5295,7037,9341,9578,9815,10298,23048,55789,57584,144402	PAK2,PIK3R1,TFRC,VAMP3,CDC42BPB,GIT2,PAK4,FNBP1,DEPDC1B,ARHGAP21,CPNE8
14_Member	Reactome Gene Sets	R-HSA-9013424	RHOV GTPase cycle	-6.3729	-4.23107	9/38	4296,4649,5062,5295,9352,9815,10298,55789,94134	MAP3K11,MYO9A,PAK2,PIK3R1,TXNL1,GIT2,PAK4,DEPDC1B,ARHGAP12
14_Member	Reactome Gene Sets	R-HSA-9013404	RAC2 GTPase cycle	-6.35692	-4.22344	13/88	1793,1829,5062,5290,5295,7037,8503,9341,9815,10298,55789,55914,57584	DOCK1,DSG2,PAK2,PIK3CA,PIK3R1,TFRC,PIK3R3,VAMP3,GIT2,PAK4,DEPDC1B,ERBIN,ARHGAP21
14_Member	Reactome Gene Sets	R-HSA-9013149	RAC1 GTPase cycle	-5.75364	-3.71134	18/185	1793,5062,5290,5295,6655,7037,8503,9341,9815,10160,10298,10979,23526,55789,55914,57584,80005,94134	DOCK1,PAK2,PIK3CA,PIK3R1,SOS2,TFRC,PIK3R3,VAMP3,GIT2,FARP1,PAK4,FERMT2,ARHGAP45,DEPDC1B,ERBIN,ARHGAP21,DOCK5,ARHGAP12
14_Member	Reactome Gene Sets	R-HSA-9013406	RHOQ GTPase cycle	-5.58378	-3.57905	10/59	5062,7037,9341,9578,9815,10298,23048,55789,57584,144402	PAK2,TFRC,VAMP3,CDC42BPB,GIT2,PAK4,FNBP1,DEPDC1B,ARHGAP21,CPNE8
14_Member	Reactome Gene Sets	R-HSA-9013423	RAC3 GTPase cycle	-5.23253	-3.31255	12/94	395,1829,5062,5295,7037,9341,9815,10298,10979,55789,55914,57584	ARHGAP6,DSG2,PAK2,PIK3R1,TFRC,VAMP3,GIT2,PAK4,FERMT2,DEPDC1B,ERBIN,ARHGAP21
14_Member	Reactome Gene Sets	R-HSA-9013026	RHOB GTPase cycle	-4.89494	-3.05578	10/70	4649,5099,5295,7037,9341,50650,55789,55914,57584,65124	MYO9A,PCDH7,PIK3R1,TFRC,VAMP3,ARHGEF3,DEPDC1B,ERBIN,ARHGAP21,SOWAHC
14_Member	Reactome Gene Sets	R-HSA-9013148	CDC42 GTPase cycle	-4.87074	-3.03647	15/155	4296,5062,5295,7037,9341,9578,9644,9815,10160,10298,23048,23526,55789,57584,144402	MAP3K11,PAK2,PIK3R1,TFRC,VAMP3,CDC42BPB,SH3PXD2A,GIT2,FARP1,PAK4,FNBP1,ARHGAP45,DEPDC1B,ARHGAP21,CPNE8
14_Member	Reactome Gene Sets	R-HSA-8980692	RHOA GTPase cycle	-4.50888	-2.75298	14/147	395,4649,5099,5295,6811,7037,9341,10160,23526,50650,55789,55914,57584,65124	ARHGAP6,MYO9A,PCDH7,PIK3R1,STX5,TFRC,VAMP3,FARP1,ARHGAP45,ARHGEF3,DEPDC1B,ERBIN,ARHGAP21,SOWAHC
14_Member	Reactome Gene Sets	R-HSA-9013420	RHOU GTPase cycle	-4.1659	-2.46773	7/40	2885,5062,5295,9352,9815,10298,55789	GRB2,PAK2,PIK3R1,TXNL1,GIT2,PAK4,DEPDC1B
14_Member	Reactome Gene Sets	R-HSA-9035034	RHOF GTPase cycle	-4.02495	-2.36785	7/42	5295,9341,10160,55789,57584,65124,94134	PIK3R1,VAMP3,FARP1,DEPDC1B,ARHGAP21,SOWAHC,ARHGAP12
14_Member	Reactome Gene Sets	R-HSA-9696270	RND2 GTPase cycle	-3.95755	-2.31943	7/43	5295,7037,9352,10818,23048,55227,55789	PIK3R1,TFRC,TXNL1,FRS2,FNBP1,LRRC1,DEPDC1B
14_Member	Reactome Gene Sets	R-HSA-9696273	RND1 GTPase cycle	-3.14931	-1.72952	6/42	1362,5295,7037,9352,10818,55789	CPD,PIK3R1,TFRC,TXNL1,FRS2,DEPDC1B
14_Member	Reactome Gene Sets	R-HSA-9013405	RHOD GTPase cycle	-2.57104	-1.30774	6/54	5295,9341,55789,57584,94134,144402	PIK3R1,VAMP3,DEPDC1B,ARHGAP21,ARHGAP12,CPNE8
14_Member	Reactome Gene Sets	R-HSA-9013106	RHOC GTPase cycle	-2.51113	-1.25987	7/74	5295,6811,7037,9341,55789,55914,57584	PIK3R1,STX5,TFRC,VAMP3,DEPDC1B,ERBIN,ARHGAP21
14_Member	Reactome Gene Sets	R-HSA-9696264	RND3 GTPase cycle	-2.34977	-1.14236	5/42	1362,5295,9352,55789,57584	CPD,PIK3R1,TXNL1,DEPDC1B,ARHGAP21
15_Summary	GO Biological Processes	GO:0035239	tube morphogenesis	-9.0246	-6.34198	47/670	93,659,677,780,1464,1906,2034,2045,2637,3037,3685,3696,4036,4089,4313,4763,5241,5290,5469,5534,5727,5728,5916,6505,6662,6935,6997,7049,7852,8322,8323,8503,8945,9444,9620,9788,9990,23411,23414,25836,26249,55294,64399,83852,93649,161742,100506013,2308,4215,6092,7541,7763,10630	ACVR2B,BMPR2,ZFP36L1,DDR1,CSPG4,EDN1,EPAS1,EPHA7,GBX2,HAS2,ITGAV,ITGB8,LRP2,SMAD4,MMP2,NF1,PGR,PIK3CA,MED1,PPP3R1,PTCH1,PTEN,RARG,SLC1A1,SOX9,ZEB1,TDGF1,TGFBR3,CXCR4,FZD4,FZD6,PIK3R3,BTRC,QKI,CELSR1,MTSS1,SLC12A6,SIRT1,ZFPM2,NIPBL,KLHL3,FBXW7,HHIP,SETDB2,MYOCD,SPRED1,APELA,FOXO1,MAP3K3,ROBO2,ZBTB14,ZFAND5,PDPN
15_Member	GO Biological Processes	GO:0035239	tube morphogenesis	-9.0246	-6.34198	47/670	93,659,677,780,1464,1906,2034,2045,2637,3037,3685,3696,4036,4089,4313,4763,5241,5290,5469,5534,5727,5728,5916,6505,6662,6935,6997,7049,7852,8322,8323,8503,8945,9444,9620,9788,9990,23411,23414,25836,26249,55294,64399,83852,93649,161742,100506013	ACVR2B,BMPR2,ZFP36L1,DDR1,CSPG4,EDN1,EPAS1,EPHA7,GBX2,HAS2,ITGAV,ITGB8,LRP2,SMAD4,MMP2,NF1,PGR,PIK3CA,MED1,PPP3R1,PTCH1,PTEN,RARG,SLC1A1,SOX9,ZEB1,TDGF1,TGFBR3,CXCR4,FZD4,FZD6,PIK3R3,BTRC,QKI,CELSR1,MTSS1,SLC12A6,SIRT1,ZFPM2,NIPBL,KLHL3,FBXW7,HHIP,SETDB2,MYOCD,SPRED1,APELA
15_Member	GO Biological Processes	GO:0001944	vasculature development	-6.74929	-4.55134	36/528	93,659,677,1464,1906,2034,2308,2637,3037,3685,3696,4036,4215,4313,4763,5290,5469,5534,5728,6092,6505,6997,7049,7541,7763,8322,8503,9444,9990,10630,23411,23414,55294,93649,161742,100506013	ACVR2B,BMPR2,ZFP36L1,CSPG4,EDN1,EPAS1,FOXO1,GBX2,HAS2,ITGAV,ITGB8,LRP2,MAP3K3,MMP2,NF1,PIK3CA,MED1,PPP3R1,PTEN,ROBO2,SLC1A1,TDGF1,TGFBR3,ZBTB14,ZFAND5,FZD4,PIK3R3,QKI,SLC12A6,PDPN,SIRT1,ZFPM2,FBXW7,MYOCD,SPRED1,APELA
15_Member	GO Biological Processes	GO:0001570	vasculogenesis	-6.63799	-4.46195	12/70	677,3037,3685,3696,7049,8322,9444,23414,55294,93649,161742,100506013	ZFP36L1,HAS2,ITGAV,ITGB8,TGFBR3,FZD4,QKI,ZFPM2,FBXW7,MYOCD,SPRED1,APELA
15_Member	GO Biological Processes	GO:0001568	blood vessel development	-6.24435	-4.12808	34/507	93,659,677,1464,1906,2034,2308,2637,3037,3685,3696,4036,4215,4313,4763,5290,5469,5534,5728,6092,6505,6997,7049,7541,8322,8503,9444,9990,23411,23414,55294,93649,161742,100506013	ACVR2B,BMPR2,ZFP36L1,CSPG4,EDN1,EPAS1,FOXO1,GBX2,HAS2,ITGAV,ITGB8,LRP2,MAP3K3,MMP2,NF1,PIK3CA,MED1,PPP3R1,PTEN,ROBO2,SLC1A1,TDGF1,TGFBR3,ZBTB14,FZD4,PIK3R3,QKI,SLC12A6,SIRT1,ZFPM2,FBXW7,MYOCD,SPRED1,APELA
15_Member	GO Biological Processes	GO:0048514	blood vessel morphogenesis	-5.64643	-3.62707	29/421	659,677,1464,1906,2034,2637,3037,3685,3696,4036,4313,4763,5290,5469,5534,5728,6505,6997,7049,8322,8503,9444,9990,23411,23414,55294,93649,161742,100506013	BMPR2,ZFP36L1,CSPG4,EDN1,EPAS1,GBX2,HAS2,ITGAV,ITGB8,LRP2,MMP2,NF1,PIK3CA,MED1,PPP3R1,PTEN,SLC1A1,TDGF1,TGFBR3,FZD4,PIK3R3,QKI,SLC12A6,SIRT1,ZFPM2,FBXW7,MYOCD,SPRED1,APELA
16_Summary	GO Biological Processes	GO:0048608	reproductive structure development	-8.94373	-6.2724	29/296	92,546,2241,2295,2309,4036,4089,4313,5241,5270,5618,5727,5728,5916,6092,6662,7812,8322,9420,10116,10818,23411,23414,25836,56956,57599,93649,152006,192670	ACVR2A,ATRX,FER,FOXF2,FOXO3,LRP2,SMAD4,MMP2,PGR,SERPINE2,PRLR,PTCH1,PTEN,RARG,ROBO2,SOX9,CSDE1,FZD4,CYP7B1,FEM1B,FRS2,SIRT1,ZFPM2,NIPBL,LHX9,WDR48,MYOCD,RNF38,AGO4
16_Member	GO Biological Processes	GO:0048608	reproductive structure development	-8.94373	-6.2724	29/296	92,546,2241,2295,2309,4036,4089,4313,5241,5270,5618,5727,5728,5916,6092,6662,7812,8322,9420,10116,10818,23411,23414,25836,56956,57599,93649,152006,192670	ACVR2A,ATRX,FER,FOXF2,FOXO3,LRP2,SMAD4,MMP2,PGR,SERPINE2,PRLR,PTCH1,PTEN,RARG,ROBO2,SOX9,CSDE1,FZD4,CYP7B1,FEM1B,FRS2,SIRT1,ZFPM2,NIPBL,LHX9,WDR48,MYOCD,RNF38,AGO4
16_Member	GO Biological Processes	GO:0061458	reproductive system development	-8.80868	-6.16719	29/300	92,546,2241,2295,2309,4036,4089,4313,5241,5270,5618,5727,5728,5916,6092,6662,7812,8322,9420,10116,10818,23411,23414,25836,56956,57599,93649,152006,192670	ACVR2A,ATRX,FER,FOXF2,FOXO3,LRP2,SMAD4,MMP2,PGR,SERPINE2,PRLR,PTCH1,PTEN,RARG,ROBO2,SOX9,CSDE1,FZD4,CYP7B1,FEM1B,FRS2,SIRT1,ZFPM2,NIPBL,LHX9,WDR48,MYOCD,RNF38,AGO4
16_Member	GO Biological Processes	GO:0008406	gonad development	-4.5739	-2.79722	18/225	92,546,2241,2309,4036,4089,4313,5241,6092,6662,7812,8322,23411,23414,56956,57599,152006,192670	ACVR2A,ATRX,FER,FOXO3,LRP2,SMAD4,MMP2,PGR,ROBO2,SOX9,CSDE1,FZD4,SIRT1,ZFPM2,LHX9,WDR48,RNF38,AGO4
16_Member	GO Biological Processes	GO:0045137	development of primary sexual characteristics	-4.4475	-2.70229	18/230	92,546,2241,2309,4036,4089,4313,5241,6092,6662,7812,8322,23411,23414,56956,57599,152006,192670	ACVR2A,ATRX,FER,FOXO3,LRP2,SMAD4,MMP2,PGR,ROBO2,SOX9,CSDE1,FZD4,SIRT1,ZFPM2,LHX9,WDR48,RNF38,AGO4
16_Member	GO Biological Processes	GO:0007548	sex differentiation	-4.28406	-2.56448	20/281	92,546,2241,2295,2309,4036,4089,4313,5241,6092,6662,7812,8322,23411,23414,25836,56956,57599,152006,192670	ACVR2A,ATRX,FER,FOXF2,FOXO3,LRP2,SMAD4,MMP2,PGR,ROBO2,SOX9,CSDE1,FZD4,SIRT1,ZFPM2,NIPBL,LHX9,WDR48,RNF38,AGO4
16_Member	GO Biological Processes	GO:0008584	male gonad development	-2.88375	-1.53781	11/143	92,546,2241,4036,4089,6662,7812,56956,57599,152006,192670	ACVR2A,ATRX,FER,LRP2,SMAD4,SOX9,CSDE1,LHX9,WDR48,RNF38,AGO4
16_Member	GO Biological Processes	GO:0046546	development of primary male sexual characteristics	-2.8593	-1.52014	11/144	92,546,2241,4036,4089,6662,7812,56956,57599,152006,192670	ACVR2A,ATRX,FER,LRP2,SMAD4,SOX9,CSDE1,LHX9,WDR48,RNF38,AGO4
16_Member	GO Biological Processes	GO:0060009	Sertoli cell development	-2.3872	-1.16974	3/13	546,2241,6662	ATRX,FER,SOX9
16_Member	GO Biological Processes	GO:0046661	male sex differentiation	-2.35825	-1.14854	11/167	92,546,2241,4036,4089,6662,7812,56956,57599,152006,192670	ACVR2A,ATRX,FER,LRP2,SMAD4,SOX9,CSDE1,LHX9,WDR48,RNF38,AGO4
16_Member	GO Biological Processes	GO:0072520	seminiferous tubule development	-2.20232	-1.03856	3/15	546,4089,57599	ATRX,SMAD4,WDR48
17_Summary	GO Biological Processes	GO:0031329	regulation of cellular catabolic process	-8.80634	-6.16719	52/798	20,215,527,677,863,1994,2017,2295,2308,2309,2475,2768,3192,3708,4130,4848,5286,5290,5305,5728,5774,5886,5887,6613,6774,7812,8554,8671,8754,9113,9559,10605,11236,23112,23318,23411,26137,27185,27254,50804,54467,55294,57060,57761,66037,79699,94241,143686,246175,340719,389421,401548,4036,4287,4478,5581,6662,6811,334,831,861,1654,2045,4217,5062,5270,6505,8837,8945,9647,22861,23204,57599,84651,90199,11…	ABCA2,ABCD1,ATP6V0C,ZFP36L1,CBFA2T3,ELAVL1,CTTN,FOXF2,FOXO1,FOXO3,MTOR,GNA12,HNRNPU,ITPR1,MAP1A,CNOT2,PIK3C2A,PIK3CA,PIP4K2A,PTEN,PTPN3,RAD23A,RAD23B,SUMO2,STAT3,CSDE1,PIAS1,SLC4A4,ADAM9,LATS1,VPS26A,PAIP1,RNF139,TNRC6B,TUT4,SIRT1,ZBTB20,DISC1,CSDC2,MYEF2,ANKIB1,FBXW7,PCBP4,TRIB3,BOLL,ZYG11B,TP53INP1,SESN3,CNOT6L,NANOS1,LIN28B,SNX30,LRP2,ATXN3,MSN,PRKCE,SOX9,STX5,APLP2,CAST,RUNX1,DDX3X,EPHA7,MAP3…
17_Member	GO Biological Processes	GO:0031329	regulation of cellular catabolic process	-8.80634	-6.16719	52/798	20,215,527,677,863,1994,2017,2295,2308,2309,2475,2768,3192,3708,4130,4848,5286,5290,5305,5728,5774,5886,5887,6613,6774,7812,8554,8671,8754,9113,9559,10605,11236,23112,23318,23411,26137,27185,27254,50804,54467,55294,57060,57761,66037,79699,94241,143686,246175,340719,389421,401548	ABCA2,ABCD1,ATP6V0C,ZFP36L1,CBFA2T3,ELAVL1,CTTN,FOXF2,FOXO1,FOXO3,MTOR,GNA12,HNRNPU,ITPR1,MAP1A,CNOT2,PIK3C2A,PIK3CA,PIP4K2A,PTEN,PTPN3,RAD23A,RAD23B,SUMO2,STAT3,CSDE1,PIAS1,SLC4A4,ADAM9,LATS1,VPS26A,PAIP1,RNF139,TNRC6B,TUT4,SIRT1,ZBTB20,DISC1,CSDC2,MYEF2,ANKIB1,FBXW7,PCBP4,TRIB3,BOLL,ZYG11B,TP53INP1,SESN3,CNOT6L,NANOS1,LIN28B,SNX30
17_Member	GO Biological Processes	GO:0009896	positive regulation of catabolic process	-7.90065	-5.54134	38/519	20,215,677,863,2308,2309,2475,4036,4287,4478,4848,5286,5305,5581,5728,5886,6613,6662,6811,8554,8671,8754,11236,23112,23318,23411,26137,27185,54467,55294,57761,79699,94241,143686,246175,340719,389421,401548	ABCA2,ABCD1,ZFP36L1,CBFA2T3,FOXO1,FOXO3,MTOR,LRP2,ATXN3,MSN,CNOT2,PIK3C2A,PIP4K2A,PRKCE,PTEN,RAD23A,SUMO2,SOX9,STX5,PIAS1,SLC4A4,ADAM9,RNF139,TNRC6B,TUT4,SIRT1,ZBTB20,DISC1,ANKIB1,FBXW7,TRIB3,ZYG11B,TP53INP1,SESN3,CNOT6L,NANOS1,LIN28B,SNX30
17_Member	GO Biological Processes	GO:0031331	positive regulation of cellular catabolic process	-7.1448	-4.88672	32/420	20,215,677,863,2308,2309,2475,4848,5286,5305,5728,5886,6613,8554,8671,8754,11236,23112,23318,23411,26137,27185,54467,55294,57761,79699,94241,143686,246175,340719,389421,401548	ABCA2,ABCD1,ZFP36L1,CBFA2T3,FOXO1,FOXO3,MTOR,CNOT2,PIK3C2A,PIP4K2A,PTEN,RAD23A,SUMO2,PIAS1,SLC4A4,ADAM9,RNF139,TNRC6B,TUT4,SIRT1,ZBTB20,DISC1,ANKIB1,FBXW7,TRIB3,ZYG11B,TP53INP1,SESN3,CNOT6L,NANOS1,LIN28B,SNX30
17_Member	GO Biological Processes	GO:2000058	regulation of ubiquitin-dependent protein catabolic process	-5.00013	-3.1398	16/170	863,2295,2768,4130,5728,5886,5887,6613,8554,9113,11236,27185,54467,55294,57761,79699	CBFA2T3,FOXF2,GNA12,MAP1A,PTEN,RAD23A,RAD23B,SUMO2,PIAS1,LATS1,RNF139,DISC1,ANKIB1,FBXW7,TRIB3,ZYG11B
17_Member	GO Biological Processes	GO:0030162	regulation of proteolysis	-4.77072	-2.95548	40/750	20,334,831,861,863,1654,2045,2295,2768,4130,4217,4287,5062,5270,5728,5774,5886,5887,6505,6613,6774,8554,8754,8837,8945,9113,9647,11236,22861,23204,23411,27185,54467,55294,57599,57761,79699,84651,90199,112399	ABCA2,APLP2,CAST,RUNX1,CBFA2T3,DDX3X,EPHA7,FOXF2,GNA12,MAP1A,MAP3K5,ATXN3,PAK2,SERPINE2,PTEN,PTPN3,RAD23A,RAD23B,SLC1A1,SUMO2,STAT3,PIAS1,ADAM9,CFLAR,BTRC,LATS1,PPM1F,RNF139,NLRP1,ARL6IP1,SIRT1,DISC1,ANKIB1,FBXW7,WDR48,TRIB3,ZYG11B,SPINK7,WFDC8,EGLN3
17_Member	GO Biological Processes	GO:0042176	regulation of protein catabolic process	-4.53168	-2.76759	24/361	20,863,2295,2308,2768,4036,4089,4130,4287,4478,5270,5774,5886,5887,6613,6662,6811,8554,8754,8945,54467,55294,57761,79699	ABCA2,CBFA2T3,FOXF2,FOXO1,GNA12,LRP2,SMAD4,MAP1A,ATXN3,MSN,SERPINE2,PTPN3,RAD23A,RAD23B,SUMO2,SOX9,STX5,PIAS1,ADAM9,BTRC,ANKIB1,FBXW7,TRIB3,ZYG11B
17_Member	GO Biological Processes	GO:1903050	regulation of proteolysis involved in protein catabolic process	-4.52285	-2.76288	18/227	863,2295,2768,4130,4287,5728,5886,5887,6613,8554,8945,9113,11236,27185,54467,55294,57761,79699	CBFA2T3,FOXF2,GNA12,MAP1A,ATXN3,PTEN,RAD23A,RAD23B,SUMO2,PIAS1,BTRC,LATS1,RNF139,DISC1,ANKIB1,FBXW7,TRIB3,ZYG11B
17_Member	GO Biological Processes	GO:0045862	positive regulation of proteolysis	-4.32442	-2.59857	24/372	863,1654,4217,4287,5728,5886,6505,6613,6774,8554,8754,8837,8945,9647,11236,22861,23411,27185,54467,55294,57599,57761,79699,112399	CBFA2T3,DDX3X,MAP3K5,ATXN3,PTEN,RAD23A,SLC1A1,SUMO2,STAT3,PIAS1,ADAM9,CFLAR,BTRC,PPM1F,RNF139,NLRP1,SIRT1,DISC1,ANKIB1,FBXW7,WDR48,TRIB3,ZYG11B,EGLN3
17_Member	GO Biological Processes	GO:0045732	positive regulation of protein catabolic process	-3.90929	-2.28438	16/209	20,863,2308,4036,4287,4478,5886,6613,6662,6811,8554,8754,54467,55294,57761,79699	ABCA2,CBFA2T3,FOXO1,LRP2,ATXN3,MSN,RAD23A,SUMO2,SOX9,STX5,PIAS1,ADAM9,ANKIB1,FBXW7,TRIB3,ZYG11B
17_Member	GO Biological Processes	GO:2000060	positive regulation of ubiquitin-dependent protein catabolic process	-3.85685	-2.24959	11/110	863,5728,5886,6613,8554,11236,27185,54467,55294,57761,79699	CBFA2T3,PTEN,RAD23A,SUMO2,PIAS1,RNF139,DISC1,ANKIB1,FBXW7,TRIB3,ZYG11B
17_Member	GO Biological Processes	GO:1903052	positive regulation of proteolysis involved in protein catabolic process	-3.6357	-2.09263	12/136	863,4287,5728,5886,6613,8554,11236,27185,54467,55294,57761,79699	CBFA2T3,ATXN3,PTEN,RAD23A,SUMO2,PIAS1,RNF139,DISC1,ANKIB1,FBXW7,TRIB3,ZYG11B
17_Member	GO Biological Processes	GO:0061136	regulation of proteasomal protein catabolic process	-3.23663	-1.79141	14/194	863,2295,2768,4130,4287,5886,5887,6613,8554,8945,54467,55294,57761,79699	CBFA2T3,FOXF2,GNA12,MAP1A,ATXN3,RAD23A,RAD23B,SUMO2,PIAS1,BTRC,ANKIB1,FBXW7,TRIB3,ZYG11B
17_Member	GO Biological Processes	GO:0032434	regulation of proteasomal ubiquitin-dependent protein catabolic process	-2.9334	-1.57027	11/141	863,2295,2768,4130,5886,5887,6613,8554,54467,57761,79699	CBFA2T3,FOXF2,GNA12,MAP1A,RAD23A,RAD23B,SUMO2,PIAS1,ANKIB1,TRIB3,ZYG11B
17_Member	GO Biological Processes	GO:1901800	positive regulation of proteasomal protein catabolic process	-2.4318	-1.20603	9/118	863,4287,5886,6613,8554,54467,55294,57761,79699	CBFA2T3,ATXN3,RAD23A,SUMO2,PIAS1,ANKIB1,FBXW7,TRIB3,ZYG11B
17_Member	GO Biological Processes	GO:0010506	regulation of autophagy	-2.04472	-0.916187	17/344	527,2017,2308,2309,2475,3708,5286,5290,5305,6774,9559,23411,55294,57761,94241,143686,401548	ATP6V0C,CTTN,FOXO1,FOXO3,MTOR,ITPR1,PIK3C2A,PIK3CA,PIP4K2A,STAT3,VPS26A,SIRT1,FBXW7,TRIB3,TP53INP1,SESN3,SNX30
18_Summary	GO Biological Processes	GO:0009792	embryo development ending in birth or egg hatching	-8.65301	-6.04382	46/665	92,102,659,677,1889,1906,2034,2068,2637,2768,2885,3705,4036,4089,4763,4848,5362,5469,5727,5916,6498,6662,6670,6935,6997,7763,8320,8323,8452,9113,9508,9620,9644,23038,23213,23414,25836,27173,50515,54880,59349,60529,79718,80312,84541,253260,93,1303,2295,3226,3675,3685,4313,5573,7296,9935,10818,26018,57045,79074,83852,222662,100506013,546,10979,51645,57599,780,5048,9890	ACVR2A,ADAM10,BMPR2,ZFP36L1,ECE1,EDN1,EPAS1,ERCC2,GBX2,GNA12,GRB2,ITPK1,LRP2,SMAD4,NF1,CNOT2,PLXNA2,MED1,PTCH1,RARG,SKIL,SOX9,SP3,ZEB1,TDGF1,ZFAND5,EOMES,FZD6,CUL3,LATS1,ADAMTS3,CELSR1,SH3PXD2A,WDTC1,SULF1,ZFPM2,NIPBL,SLC39A1,CHST11,BCOR,KLHL12,ALX4,TBL1XR1,TET1,KBTBD8,RICTOR,ACVR2B,COL12A1,FOXF2,HOXC10,ITGA3,ITGAV,MMP2,PRKAR1A,TXNRD1,MAFB,FRS2,LRIG1,TWSG1,C2orf49,SETDB2,LHFPL5,APELA,ATRX,FERMT2,…
18_Member	GO Biological Processes	GO:0009792	embryo development ending in birth or egg hatching	-8.65301	-6.04382	46/665	92,102,659,677,1889,1906,2034,2068,2637,2768,2885,3705,4036,4089,4763,4848,5362,5469,5727,5916,6498,6662,6670,6935,6997,7763,8320,8323,8452,9113,9508,9620,9644,23038,23213,23414,25836,27173,50515,54880,59349,60529,79718,80312,84541,253260	ACVR2A,ADAM10,BMPR2,ZFP36L1,ECE1,EDN1,EPAS1,ERCC2,GBX2,GNA12,GRB2,ITPK1,LRP2,SMAD4,NF1,CNOT2,PLXNA2,MED1,PTCH1,RARG,SKIL,SOX9,SP3,ZEB1,TDGF1,ZFAND5,EOMES,FZD6,CUL3,LATS1,ADAMTS3,CELSR1,SH3PXD2A,WDTC1,SULF1,ZFPM2,NIPBL,SLC39A1,CHST11,BCOR,KLHL12,ALX4,TBL1XR1,TET1,KBTBD8,RICTOR
18_Member	GO Biological Processes	GO:0048598	embryonic morphogenesis	-8.48377	-5.91732	42/582	92,93,659,677,1303,1889,1906,2295,2637,2768,2885,3226,3675,3685,4036,4089,4313,5469,5573,5727,5916,6662,6670,6935,7296,8320,8323,8452,9113,9620,9935,10818,25836,26018,27173,50515,57045,60529,79074,83852,222662,100506013	ACVR2A,ACVR2B,BMPR2,ZFP36L1,COL12A1,ECE1,EDN1,FOXF2,GBX2,GNA12,GRB2,HOXC10,ITGA3,ITGAV,LRP2,SMAD4,MMP2,MED1,PRKAR1A,PTCH1,RARG,SOX9,SP3,ZEB1,TXNRD1,EOMES,FZD6,CUL3,LATS1,CELSR1,MAFB,FRS2,NIPBL,LRIG1,SLC39A1,CHST11,TWSG1,ALX4,C2orf49,SETDB2,LHFPL5,APELA
18_Member	GO Biological Processes	GO:0043009	chordate embryonic development	-8.16155	-5.73799	44/643	92,102,659,677,1889,1906,2034,2068,2637,2768,2885,3705,4036,4089,4763,4848,5362,5469,5727,5916,6498,6662,6670,6935,7763,8320,8323,8452,9113,9508,9620,9644,23038,23213,23414,25836,27173,50515,54880,59349,60529,79718,80312,84541	ACVR2A,ADAM10,BMPR2,ZFP36L1,ECE1,EDN1,EPAS1,ERCC2,GBX2,GNA12,GRB2,ITPK1,LRP2,SMAD4,NF1,CNOT2,PLXNA2,MED1,PTCH1,RARG,SKIL,SOX9,SP3,ZEB1,ZFAND5,EOMES,FZD6,CUL3,LATS1,ADAMTS3,CELSR1,SH3PXD2A,WDTC1,SULF1,ZFPM2,NIPBL,SLC39A1,CHST11,BCOR,KLHL12,ALX4,TBL1XR1,TET1,KBTBD8
18_Member	GO Biological Processes	GO:0048736	appendage development	-5.35948	-3.41305	17/178	546,659,1889,2768,3226,4089,5362,5469,5727,5916,6662,8323,10979,25836,27173,50515,60529	ATRX,BMPR2,ECE1,GNA12,HOXC10,SMAD4,PLXNA2,MED1,PTCH1,RARG,SOX9,FZD6,FERMT2,NIPBL,SLC39A1,CHST11,ALX4
18_Member	GO Biological Processes	GO:0060173	limb development	-5.35948	-3.41305	17/178	546,659,1889,2768,3226,4089,5362,5469,5727,5916,6662,8323,10979,25836,27173,50515,60529	ATRX,BMPR2,ECE1,GNA12,HOXC10,SMAD4,PLXNA2,MED1,PTCH1,RARG,SOX9,FZD6,FERMT2,NIPBL,SLC39A1,CHST11,ALX4
18_Member	GO Biological Processes	GO:0001701	in utero embryonic development	-4.93668	-3.09424	26/387	102,677,1906,2034,2068,2768,2885,4089,4848,5469,5727,6498,6670,7763,8320,8452,9113,9508,9644,23038,23414,27173,50515,54880,79718,80312	ADAM10,ZFP36L1,EDN1,EPAS1,ERCC2,GNA12,GRB2,SMAD4,CNOT2,MED1,PTCH1,SKIL,SP3,ZFAND5,EOMES,CUL3,LATS1,ADAMTS3,SH3PXD2A,WDTC1,ZFPM2,SLC39A1,CHST11,BCOR,TBL1XR1,TET1
18_Member	GO Biological Processes	GO:0048568	embryonic organ development	-4.72617	-2.92164	28/446	677,1889,1906,2034,2295,2637,2885,5469,5727,5916,6662,6670,6935,8320,8323,9935,10818,23414,25836,26018,27173,50515,51645,57599,60529,83852,222662,100506013	ZFP36L1,ECE1,EDN1,EPAS1,FOXF2,GBX2,GRB2,MED1,PTCH1,RARG,SOX9,SP3,ZEB1,EOMES,FZD6,MAFB,FRS2,ZFPM2,NIPBL,LRIG1,SLC39A1,CHST11,PPIL1,WDR48,ALX4,SETDB2,LHFPL5,APELA
18_Member	GO Biological Processes	GO:0035107	appendage morphogenesis	-4.67777	-2.88223	14/142	546,1889,2768,3226,4089,5362,5469,5727,5916,6662,8323,25836,50515,60529	ATRX,ECE1,GNA12,HOXC10,SMAD4,PLXNA2,MED1,PTCH1,RARG,SOX9,FZD6,NIPBL,CHST11,ALX4
18_Member	GO Biological Processes	GO:0035108	limb morphogenesis	-4.67777	-2.88223	14/142	546,1889,2768,3226,4089,5362,5469,5727,5916,6662,8323,25836,50515,60529	ATRX,ECE1,GNA12,HOXC10,SMAD4,PLXNA2,MED1,PTCH1,RARG,SOX9,FZD6,NIPBL,CHST11,ALX4
18_Member	GO Biological Processes	GO:0030326	embryonic limb morphogenesis	-3.58682	-2.05762	11/118	1889,2768,3226,4089,5469,5727,5916,8323,25836,50515,60529	ECE1,GNA12,HOXC10,SMAD4,MED1,PTCH1,RARG,FZD6,NIPBL,CHST11,ALX4
18_Member	GO Biological Processes	GO:0035113	embryonic appendage morphogenesis	-3.58682	-2.05762	11/118	1889,2768,3226,4089,5469,5727,5916,8323,25836,50515,60529	ECE1,GNA12,HOXC10,SMAD4,MED1,PTCH1,RARG,FZD6,NIPBL,CHST11,ALX4
18_Member	GO Biological Processes	GO:0048562	embryonic organ morphogenesis	-2.75212	-1.43469	17/292	1906,2295,2637,5916,6662,6670,6935,8323,9935,10818,25836,26018,27173,50515,60529,83852,222662	EDN1,FOXF2,GBX2,RARG,SOX9,SP3,ZEB1,FZD6,MAFB,FRS2,NIPBL,LRIG1,SLC39A1,CHST11,ALX4,SETDB2,LHFPL5
18_Member	GO Biological Processes	GO:0043583	ear development	-2.73101	-1.4214	14/219	102,780,1889,1906,2637,5048,6662,6935,8323,9890,9935,25836,26018,222662	ADAM10,DDR1,ECE1,EDN1,GBX2,PAFAH1B1,SOX9,ZEB1,FZD6,PLPPR4,MAFB,NIPBL,LRIG1,LHFPL5
18_Member	GO Biological Processes	GO:0042733	embryonic digit morphogenesis	-2.49058	-1.25019	6/56	1889,2768,4089,8323,50515,60529	ECE1,GNA12,SMAD4,FZD6,CHST11,ALX4
18_Member	GO Biological Processes	GO:0042471	ear morphogenesis	-2.31317	-1.11185	9/123	1906,2637,6662,6935,8323,9935,25836,26018,222662	EDN1,GBX2,SOX9,ZEB1,FZD6,MAFB,NIPBL,LRIG1,LHFPL5
19_Summary	GO Biological Processes	GO:0008283	cell population proliferation	-8.45713	-5.90291	47/698	92,659,677,780,861,959,2068,2241,2637,4036,4081,4089,4204,4478,4763,5017,5048,5454,5469,5573,5727,5728,5813,5814,5916,5925,6259,6662,6774,6935,7049,7296,8323,8945,9253,9420,9788,10818,10933,23047,26047,27185,51633,56956,57678,64399,84376,687,1021,3037,3915,4163,5241,8837,23213,23411,28984,55294,57599,90780,100506013,785,863,2066,2113,2768,4988,5008,5074,5270,7162,8493,10178,10630,10891,11236,2340…	ACVR2A,BMPR2,ZFP36L1,DDR1,RUNX1,CD40LG,ERCC2,FER,GBX2,LRP2,MAB21L1,SMAD4,MECP2,MSN,NF1,OVOL1,PAFAH1B1,POU3F2,MED1,PRKAR1A,PTCH1,PTEN,PURA,PURB,RARG,RB1,RYK,SOX9,STAT3,ZEB1,TGFBR3,TXNRD1,FZD6,BTRC,NUMBL,CYP7B1,MTSS1,FRS2,MORF4L1,PDS5B,CNTNAP2,DISC1,OTUD6B,LHX9,GPAM,HHIP,HOOK3,KLF9,CDK6,HAS2,LAMC1,MCC,PGR,CFLAR,SULF1,SIRT1,RGCC,FBXW7,WDR48,PYGO2,APELA,CACNB4,CBFA2T3,ERBB4,ETS1,GNA12,OPRM1,OSM,PAWR,…
19_Member	GO Biological Processes	GO:0008283	cell population proliferation	-8.45713	-5.90291	47/698	92,659,677,780,861,959,2068,2241,2637,4036,4081,4089,4204,4478,4763,5017,5048,5454,5469,5573,5727,5728,5813,5814,5916,5925,6259,6662,6774,6935,7049,7296,8323,8945,9253,9420,9788,10818,10933,23047,26047,27185,51633,56956,57678,64399,84376	ACVR2A,BMPR2,ZFP36L1,DDR1,RUNX1,CD40LG,ERCC2,FER,GBX2,LRP2,MAB21L1,SMAD4,MECP2,MSN,NF1,OVOL1,PAFAH1B1,POU3F2,MED1,PRKAR1A,PTCH1,PTEN,PURA,PURB,RARG,RB1,RYK,SOX9,STAT3,ZEB1,TGFBR3,TXNRD1,FZD6,BTRC,NUMBL,CYP7B1,MTSS1,FRS2,MORF4L1,PDS5B,CNTNAP2,DISC1,OTUD6B,LHX9,GPAM,HHIP,HOOK3
19_Member	GO Biological Processes	GO:0050678	regulation of epithelial cell proliferation	-5.79082	-3.74061	29/414	659,677,687,1021,3037,3915,4163,4763,5017,5241,5469,5727,5728,5925,6662,6774,6935,7049,8837,9420,9788,10818,23213,23411,28984,55294,57599,90780,100506013	BMPR2,ZFP36L1,KLF9,CDK6,HAS2,LAMC1,MCC,NF1,OVOL1,PGR,MED1,PTCH1,PTEN,RB1,SOX9,STAT3,ZEB1,TGFBR3,CFLAR,CYP7B1,MTSS1,FRS2,SULF1,SIRT1,RGCC,FBXW7,WDR48,PYGO2,APELA
19_Member	GO Biological Processes	GO:0008285	negative regulation of cell population proliferation	-5.66737	-3.64301	44/790	659,687,780,785,863,1021,2066,2113,2768,4089,4163,4763,4988,5008,5017,5074,5270,5469,5573,5727,5728,5916,5925,6662,6774,6935,7049,7162,8493,9788,10178,10630,10891,11236,23047,23213,23405,23576,28984,29956,55294,57045,93649,94241	BMPR2,KLF9,DDR1,CACNB4,CBFA2T3,CDK6,ERBB4,ETS1,GNA12,SMAD4,MCC,NF1,OPRM1,OSM,OVOL1,PAWR,SERPINE2,MED1,PRKAR1A,PTCH1,PTEN,RARG,RB1,SOX9,STAT3,ZEB1,TGFBR3,TPBG,PPM1D,MTSS1,TENM1,PDPN,PPARGC1A,RNF139,PDS5B,SULF1,DICER1,DDAH1,RGCC,CERS2,FBXW7,TWSG1,MYOCD,TP53INP1
19_Member	GO Biological Processes	GO:0050680	negative regulation of epithelial cell proliferation	-4.81039	-2.98574	16/176	687,1021,4163,4763,5017,5469,5727,5728,5925,6662,6935,7049,9788,23213,28984,55294	KLF9,CDK6,MCC,NF1,OVOL1,MED1,PTCH1,PTEN,RB1,SOX9,ZEB1,TGFBR3,MTSS1,SULF1,RGCC,FBXW7
19_Member	GO Biological Processes	GO:0050673	epithelial cell proliferation	-3.43098	-1.93893	13/164	92,659,4763,5017,5469,5727,5813,5925,6662,6935,8945,9420,9788	ACVR2A,BMPR2,NF1,OVOL1,MED1,PTCH1,PURA,RB1,SOX9,ZEB1,BTRC,CYP7B1,MTSS1
20_Summary	GO Biological Processes	GO:0010632	regulation of epithelial cell migration	-8.44931	-5.90291	28/292	659,1647,1793,1839,1906,2113,2475,3037,3675,4163,4204,4215,4763,5168,5286,5581,5728,6662,6997,8754,9647,10982,23122,23411,28984,55294,80005,161742,102,961,2241,2651,3685,4313,5295,6198,6774,7852,8322,8503,8895,9480,9943,10371,10630,10979,25836,55749,100506013,7162	BMPR2,GADD45A,DOCK1,HBEGF,EDN1,ETS1,MTOR,HAS2,ITGA3,MCC,MECP2,MAP3K3,NF1,ENPP2,PIK3C2A,PRKCE,PTEN,SOX9,TDGF1,ADAM9,PPM1F,MAPRE2,CLASP2,SIRT1,RGCC,FBXW7,DOCK5,SPRED1,ADAM10,CD47,FER,GCNT2,ITGAV,MMP2,PIK3R1,RPS6KB1,STAT3,CXCR4,FZD4,PIK3R3,CPNE3,ONECUT2,OXSR1,SEMA3A,PDPN,FERMT2,NIPBL,CCAR1,APELA,TPBG
20_Member	GO Biological Processes	GO:0010632	regulation of epithelial cell migration	-8.44931	-5.90291	28/292	659,1647,1793,1839,1906,2113,2475,3037,3675,4163,4204,4215,4763,5168,5286,5581,5728,6662,6997,8754,9647,10982,23122,23411,28984,55294,80005,161742	BMPR2,GADD45A,DOCK1,HBEGF,EDN1,ETS1,MTOR,HAS2,ITGA3,MCC,MECP2,MAP3K3,NF1,ENPP2,PIK3C2A,PRKCE,PTEN,SOX9,TDGF1,ADAM9,PPM1F,MAPRE2,CLASP2,SIRT1,RGCC,FBXW7,DOCK5,SPRED1
20_Member	GO Biological Processes	GO:0030335	positive regulation of cell migration	-8.34294	-5.82872	41/566	102,659,961,1793,1839,1906,2113,2241,2475,2651,3037,3675,3685,4215,4313,5168,5286,5295,5581,6198,6662,6774,6997,7852,8322,8503,8754,8895,9480,9647,9943,10371,10630,10979,10982,23122,23411,25836,55749,80005,100506013	ADAM10,BMPR2,CD47,DOCK1,HBEGF,EDN1,ETS1,FER,MTOR,GCNT2,HAS2,ITGA3,ITGAV,MAP3K3,MMP2,ENPP2,PIK3C2A,PIK3R1,PRKCE,RPS6KB1,SOX9,STAT3,TDGF1,CXCR4,FZD4,PIK3R3,ADAM9,CPNE3,ONECUT2,PPM1F,OXSR1,SEMA3A,PDPN,FERMT2,MAPRE2,CLASP2,SIRT1,NIPBL,CCAR1,DOCK5,APELA
20_Member	GO Biological Processes	GO:0040017	positive regulation of locomotion	-7.9548	-5.5845	42/607	102,659,961,1793,1839,1906,2113,2241,2475,2651,3037,3675,3685,4215,4313,5168,5286,5295,5581,6198,6662,6774,6997,7162,7852,8322,8503,8754,8895,9480,9647,9943,10371,10630,10979,10982,23122,23411,25836,55749,80005,100506013	ADAM10,BMPR2,CD47,DOCK1,HBEGF,EDN1,ETS1,FER,MTOR,GCNT2,HAS2,ITGA3,ITGAV,MAP3K3,MMP2,ENPP2,PIK3C2A,PIK3R1,PRKCE,RPS6KB1,SOX9,STAT3,TDGF1,TPBG,CXCR4,FZD4,PIK3R3,ADAM9,CPNE3,ONECUT2,PPM1F,OXSR1,SEMA3A,PDPN,FERMT2,MAPRE2,CLASP2,SIRT1,NIPBL,CCAR1,DOCK5,APELA
20_Member	GO Biological Processes	GO:2000147	positive regulation of cell motility	-7.79084	-5.44751	41/592	102,659,961,1793,1839,1906,2113,2241,2475,2651,3037,3675,3685,4215,4313,5168,5286,5295,5581,6198,6662,6774,6997,7852,8322,8503,8754,8895,9480,9647,9943,10371,10630,10979,10982,23122,23411,25836,55749,80005,100506013	ADAM10,BMPR2,CD47,DOCK1,HBEGF,EDN1,ETS1,FER,MTOR,GCNT2,HAS2,ITGA3,ITGAV,MAP3K3,MMP2,ENPP2,PIK3C2A,PIK3R1,PRKCE,RPS6KB1,SOX9,STAT3,TDGF1,CXCR4,FZD4,PIK3R3,ADAM9,CPNE3,ONECUT2,PPM1F,OXSR1,SEMA3A,PDPN,FERMT2,MAPRE2,CLASP2,SIRT1,NIPBL,CCAR1,DOCK5,APELA
20_Member	GO Biological Processes	GO:0010634	positive regulation of epithelial cell migration	-7.43142	-5.14214	20/176	659,1793,1839,1906,2113,2475,3037,3675,4215,5168,5286,5581,6662,6997,8754,9647,10982,23122,23411,80005	BMPR2,DOCK1,HBEGF,EDN1,ETS1,MTOR,HAS2,ITGA3,MAP3K3,ENPP2,PIK3C2A,PRKCE,SOX9,TDGF1,ADAM9,PPM1F,MAPRE2,CLASP2,SIRT1,DOCK5
