# Supplementary material for: Transgenerational transmission of reproductive and metabolic dysfunction in the male progeny of polycystic ovary syndrome
Source: Cell Rep Med. 2023 May 5;4(5):101035. doi: 10.1016/j.xcrm.2023.101035 (PMC10213875; doi:10.1016/j.xcrm.2023.101035)
Supplement: Data S4. Group average RPM of transgenerational DEsncRNAs in sperm of F1–F3 males, related to Figure 4C [file mmc5.xlsx]

## Sheet: Data S4
Data S4: Group average RPM of Transgenerational DEsncRNAs in sperm of F1-F3 male. Related to Figure 4C.
Androgenized lineage
Annotation	F1 CD+Veh	F1 CD+DHT	F2 CD+Veh	F2 CD+DHT	F3 CD+Veh	F3 CD+DHT	Trend
piRNA	0.135966	1.39217	0.492595	1.46539	0.709331	2.07406	Up-regulated
piRNA	0	0.970554	0.24787	0.805426	0.317518	1.00118	Up-regulated
piRNA	0.142844	2.20379	0.636324	1.90676	0.619573	1.95652	Up-regulated
piRNA	0	0.57525	0.494762	1.03955	0.165222	0.846021	Up-regulated
piRNA	0	0.486532	0.1808	0.616726	0	0.826444	Up-regulated
piRNA	0	0.647666	0.349425	1.08986	0.113184	1.3834	Up-regulated
piRNA	0	0.476442	0.298412	0.692873	0	0.724907	Up-regulated
piRNA	1.42759	0.0965346	2.44058	1.27683	1.85803	0.391159	Down-regulated
	Obese Lineage
Annotation	F1 CD+Veh	F1 HSHF+Veh	F2 CD+Veh	F2 HSHF+Veh	F3 CD+Veh	F3 HSHF+Veh	Trend
piRNA	6.39258	4.67247	6.94911	2.65604	6.77637	2.81244	Down-regulated
piRNA	4.55501	2.11872	4.88957	2.92336	5.13384	1.28052	Down-regulated
tRNA-Gly-GCC_5_end	7.32647	5.44117	7.96465	3.39109	7.78138	3.9789	Down-regulated
piRNA	3.5864	1.09996	3.84301	1.19195	4.17888	0.746003	Down-regulated
piRNA	3.96712	1.91288	4.19865	1.04863	4.04602	0.744737	Down-regulated
piRNA	4.45916	2.21117	3.9579	1.01874	4.33415	1.28366	Down-regulated
piRNA	4.99515	3.20754	5.21645	2.2698	5.30192	2.303	Down-regulated
piRNA	3.55095	2.1868	4.1383	0.171731	4.23013	1.2356	Down-regulated
piRNA	4.56244	2.8734	5.0438	1.65238	4.69492	1.75188	Down-regulated
piRNA	4.70571	1.97372	4.40202	1.32876	4.04344	1.10231	Down-regulated
tRNA-Gly-TCC_5_end	9.62772	7.25834	8.98019	5.46381	8.61702	5.8339	Down-regulated
28S-rRNA	4.07808	1.65654	4.08841	1.02654	3.887	1.10479	Down-regulated
piRNA	4.30829	2.0869	4.59728	1.28428	4.55631	1.79429	Down-regulated
28S-rRNA	8.97141	5.87297	8.28959	5.58782	8.38476	5.62474	Down-regulated
piRNA	3.11308	1.67536	3.44228	0.435582	3.31421	0.568654	Down-regulated
piRNA	6.02986	4.37457	6.31606	2.90284	6.01482	3.27894	Down-regulated
28S-rRNA	10.7157	7.65534	10.2498	7.46653	10.4829	7.79811	Down-regulated
piRNA	3.41474	1.41186	2.90972	0.74798	3.15502	0.504129	Down-regulated
18S-rRNA	9.39254	7.24542	9.05367	5.88484	8.68281	6.07025	Down-regulated
piRNA	2.25031	1.11807	3.09529	0.0627634	3.12494	0.530152	Down-regulated
piRNA	3.74063	2.4524	4.36264	0.876181	4.05619	1.51281	Down-regulated
tRNA-Gln-CTG-internal	8.09706	5.65995	7.78447	4.30805	7.23772	4.6969	Down-regulated
piRNA	3.34071	0.777607	3.11234	1.49484	3.34885	0.831444	Down-regulated
piRNA	3.88243	2.18744	4.30091	1.46639	4.12335	1.63179	Down-regulated
28S-rRNA	4.57034	2.72123	4.0979	1.94437	4.15708	1.69	Down-regulated
piRNA	6.90965	4.8689	6.31867	4.3144	6.79831	4.33322	Down-regulated
piRNA	6.22434	4.301	6.1824	3.10397	5.91074	3.45673	Down-regulated
28S-rRNA	3.19074	1.03664	3.5396	0.873278	3.51516	1.07187	Down-regulated
28S-rRNA	4.96975	3.23242	4.88635	1.13766	4.48377	2.10995	Down-regulated
28S-rRNA	8.28567	6.96346	8.10523	5.97931	8.15955	5.79984	Down-regulated
tRNA-Gly-GCC_5_end	2.21004	1.03529	1.86883	0	3.10467	0.746003	Down-regulated
tRNA-Gly-GCC_5_end	4.11597	2.41179	3.07795	0.100155	4.23186	1.87729	Down-regulated
piRNA	6.45376	4.61784	6.37904	3.31454	6.16003	3.82724	Down-regulated
18S-rRNA	5.84893	3.42861	5.62187	2.46402	5.24299	2.93163	Down-regulated
piRNA	4.06377	2.27407	4.53095	2.54196	4.35292	2.04654	Down-regulated
piRNA	3.6991	2.02027	3.94144	1.01935	3.64822	1.34879	Down-regulated
28S-rRNA	3.63003	1.53283	3.56664	1.24738	3.64402	1.39753	Down-regulated
piRNA	4.83113	3.13094	5.29038	2.87471	5.05622	2.84251	Down-regulated
piRNA	2.79362	0.091915	3.32929	1.53141	2.95897	0.766936	Down-regulated
18S-rRNA	6.07378	4.23005	5.58995	3.55073	5.46296	3.27269	Down-regulated
piRNA	2.7114	1.15667	2.9367	0.511026	2.83731	0.671769	Down-regulated
piRNA	2.56894	0	2.84156	1.04369	3.14135	0.992727	Down-regulated
piRNA	3.60631	2.15664	3.80088	0.884673	3.80775	1.67997	Down-regulated
tRNA-Glu-CTC_5_end	6.6103	4.34191	6.79342	4.49172	7.05863	4.94921	Down-regulated
piRNA	5.94802	3.97913	6.36202	3.28127	5.76558	3.65815	Down-regulated
piRNA	2.29394	0.786092	2.61807	0.619435	2.51148	0.41395	Down-regulated
45S-rRNA	3.24698	2.03374	3.74815	0.472811	3.04886	0.956417	Down-regulated
18S-rRNA	3.76856	1.79346	3.71034	1.42183	3.25326	1.16237	Down-regulated
mt_tRNA-His-GTG_CCA_end	4.47073	3.12729	1.22961	0	3.83456	1.75409	Down-regulated
18S-rRNA	3.44426	1.44048	2.59123	0	2.79445	0.736874	Down-regulated
piRNA	3.81459	0.233805	3.23734	1.51661	3.56368	1.53545	Down-regulated
28S-rRNA	3.11895	1.71174	3.12286	0.673064	2.61105	0.607241	Down-regulated
28S-rRNA	6.60597	4.43121	6.17281	4.19243	6.44347	4.44039	Down-regulated
piRNA	2.11575	0.867391	2.40656	0.465935	2.30422	0.327287	Down-regulated
tRNA-Val-CAC_5_end	2.65236	1.19608	2.72423	0.100155	2.6798	0.71264	Down-regulated
tRNA-Glu-CTC_5_end	8.17448	6.41548	8.2546	6.17386	8.65522	6.69685	Down-regulated
piRNA	3.33712	1.66063	3.60212	0.100155	3.28137	1.32571	Down-regulated
piRNA	4.58006	2.97852	4.5984	2.42298	4.14188	2.19316	Down-regulated
tRNA-Gly-GCC_5_end	4.28607	1.82363	3.73384	1.8366	4.28338	2.35772	Down-regulated
piRNA	3.36812	1.23259	3.2466	0.322091	2.83878	0.922485	Down-regulated
piRNA	3.95524	2.02082	4.2446	2.20356	4.66402	2.75873	Down-regulated
piRNA	2.40037	0.976193	2.95579	0.254347	2.48871	0.587531	Down-regulated
piRNA	5.47963	4.09002	5.44794	3.27859	5.16895	3.28267	Down-regulated
piRNA	2.03439	0.678997	2.4929	0.569409	2.25729	0.372568	Down-regulated
piRNA	1.60018	0.273413	1.73317	0.351036	1.95255	0.0856712	Down-regulated
piRNA	2.17919	1.0688	2.45577	0.739442	2.50576	0.655582	Down-regulated
piRNA	2.55018	0.0596008	2.1284	0.818631	2.19388	0.411868	Down-regulated
piRNA	2.20904	0.675646	2.4264	0.466778	2.43566	0.680693	Down-regulated
piRNA	1.50283	0	2.14533	0.635097	1.81566	0.0856712	Down-regulated
piRNA	1.82677	0.325935	2.02307	0.171731	2.07192	0.372568	Down-regulated
piRNA	1.83494	0.486881	2.38083	0.416175	1.75013	0.0645277	Down-regulated
piRNA	2.70838	1.28491	2.86612	0.0627634	2.70253	1.03365	Down-regulated
tRNA-Glu-CTC_5_end	6.62828	4.59036	6.60851	4.5599	6.70823	5.04027	Down-regulated
piRNA	1.22886	0	2.06885	0.416175	1.64679	0	Down-regulated
piRNA	1.56993	0.280433	1.32857	0.327395	1.72945	0.0856712	Down-regulated
mt_tRNA-Ser-TGA_5_end	2.24726	0.625529	2.10069	0.416175	2.07031	0.452052	Down-regulated
piRNA	0.977951	0	2.29332	0.896842	1.66502	0.0645277	Down-regulated
piRNA	4.06039	1.19703	3.17763	1.19178	3.11541	1.52609	Down-regulated
piRNA	2.87021	1.13671	2.77869	0.818631	2.2711	0.738511	Down-regulated
piRNA	3.31312	1.74226	3.48192	1.0919	3.06615	1.56387	Down-regulated
piRNA	2.23997	0.435772	1.64015	0.57394	2.11558	0.686442	Down-regulated
piRNA	1.93669	0.091915	1.8901	0.271885	1.40111	0	Down-regulated
piRNA	3.92857	1.1524	3.72438	1.12113	3.12128	1.73666	Down-regulated
tRNA-Val-CAC_5_end	4.83681	2.57713	4.4008	2.6566	4.16214	2.7784	Down-regulated
45S-rRNA	1.61433	0.151516	1.79427	0.460003	1.45087	0.0856712	Down-regulated
piRNA	2.81012	1.44138	2.5646	0.735446	2.46244	1.15209	Down-regulated
piRNA	0.727885	0	1.22436	0.271885	1.30347	0	Down-regulated
28S-rRNA	6.70752	5.10899	6.53593	3.96237	5.64962	4.37849	Down-regulated
tRNA-Val-CAC_5_end	1.88972	0	1.5294	0.57394	1.64398	0.375699	Down-regulated
piRNA	1.19711	0.14189	2.0535	0.593874	1.2392	0	Down-regulated
piRNA	1.64574	0.472695	1.12487	0	1.64407	0.41395	Down-regulated
piRNA	0.559973	0	1.42542	0.354734	1.22717	0	Down-regulated
piRNA	1.02574	0	1.79592	0.301276	1.21406	0	Down-regulated
piRNA	2.20449	0.204538	1.79799	0	1.61632	0.41395	Down-regulated
piRNA	2.18043	0.151516	1.15056	0.162918	1.155	0	Down-regulated
piRNA	1.13076	0	1.53682	0.108967	1.22014	0.0856712	Down-regulated
piRNA	1.77247	0.0596008	2.05063	0.271885	1.18124	0.0645277	Down-regulated
tRNA-Gln-TTG_5_end	0.94666	0.091915	1.64036	0.327395	1.18849	0.0856712	Down-regulated
piRNA	1.71619	0.091915	1.51481	0.327395	1.09952	0	Down-regulated
28S-rRNA	1.42482	0.454257	1.58757	0.416175	1.11508	0.0856712	Down-regulated
piRNA	1.59358	0	2.60359	0.443514	1.08164	0.0645277	Down-regulated
piRNA	0.773015	0.0596008	1.2739	0.377155	1.07499	0.0645277	Down-regulated
tRNA-Gly-TCC-internal	2.31025	0.495281	1.89358	0.593874	1.08608	0.0856712	Down-regulated
18S-rRNA	2.39018	0.151516	1.93268	0.619435	1.07065	0.0856712	Down-regulated
28S-rRNA	1.73398	0	1.70356	0.271885	0.785125	0	Down-regulated
piRNA	0.521374	0	1.10605	0.162918	0.72981	0	Down-regulated
18S-rRNA	1.29405	0	1.66255	0.354734	0.71868	0	Down-regulated
piRNA	1.34776	0.151516	1.31334	0.327395	0.71482	0	Down-regulated
piRNA	0.991382	0	1.47928	0.271885	0.671462	0	Down-regulated
piRNA	0.565232	0	1.27187	0.271885	0.629888	0	Down-regulated
piRNA	1.55341	0.151516	1.4978	0.271885	0.552677	0	Down-regulated
piRNA	0.765167	0	1.80246	0.271885	0.526036	0	Down-regulated
piRNA	1.23923	0.174204	0.975022	0.209122	0.452522	0	Down-regulated
piRNA	1.00816	0	1.08734	0.327395	0.423229	0	Down-regulated
piRNA	0	0.536726	0.452962	1.23034	0	0.468666	Up-regulated
piRNA	2.32289	3.59482	2.6073	3.87236	2.68893	3.22014	Up-regulated
piRNA	0	0.748095	0.494762	1.53306	0.165222	0.699439	Up-regulated
piRNA	1.6815	2.60996	1.81814	3.09667	1.80059	2.3498	Up-regulated
piRNA	0	1.02282	0.366357	1.4909	0.0623959	0.642717	Up-regulated
piRNA	0.789133	2.1879	1.35336	2.08864	1.25548	1.9227	Up-regulated
28S-rRNA	0	0.617703	0.340554	1.12103	0	0.7209	Up-regulated
piRNA	0.212592	0.913152	0.528491	1.6912	0.610157	1.33595	Up-regulated
mmu-miR-19b-3p	4.1117	5.33718	4.41137	5.60195	4.67882	5.42464	Up-regulated
28S-rRNA	0.0697481	1.85187	0.78562	2.23316	0.826032	1.57473	Up-regulated
piRNA	2.99307	4.4849	3.31952	4.75353	3.39471	4.15501	Up-regulated
piRNA	0.999865	2.44655	1.23531	2.25389	1.00476	1.78313	Up-regulated
piRNA	0.487119	2.06663	1.23791	2.15861	1.03685	1.82652	Up-regulated
28S-rRNA	5.77977	6.58293	5.93005	6.55337	6.05669	6.87028	Up-regulated
tRNA-Val-CAC_5_end	0.507758	1.29703	0.0759463	0.940507	0.814604	1.66666	Up-regulated
tRNA-Glu-TTC_CCA_end	5.6642	6.51997	5.58107	6.28016	5.21137	6.07667	Up-regulated
piRNA	1.68771	3.85896	1.87932	3.99784	2.60104	3.63519	Up-regulated
piRNA	0.212592	1.16031	0.678839	2.23084	0.962912	2.02778	Up-regulated
28S-rRNA	4.28907	5.25773	4.81153	5.63667	4.53517	5.61361	Up-regulated
piRNA	0.924731	2.91343	1.26991	3.46349	1.89123	2.98265	Up-regulated
piRNA	1.74826	4.25619	3.24548	4.17048	2.91789	4.09696	Up-regulated
piRNA	1.42238	2.92077	1.7233	3.19665	1.83695	3.09356	Up-regulated
28S-rRNA	4.05535	4.9989	3.6506	5.36859	4.20589	5.50341	Up-regulated
28S-rRNA	7.75294	8.80777	8.05272	8.64318	7.84147	9.2606	Up-regulated
piRNA	1.92614	3.24199	2.51649	3.64743	2.51451	4.03755	Up-regulated
18S-rRNA	0.52883	1.56756	1.42441	2.96622	1.23974	3.2448	Up-regulated
Obese and androgenized lineage
Annotation	F1 HFHF+Veh	F1 HFHF+DHT	F2 HFHF+Veh	F2 HFHF+DHT	F3 HFHF+Veh	F3 HFHF+DHT	Trend
tRNA-Val-CAC_5_end	1.19608	2.58728	0.100155	1.25598	0.71264	2.59399	Up-regulated
piRNA	6.7585	8.05269	4.3737	6.27281	4.99125	8.37744	Up-regulated
piRNA	0.472695	1.51589	0	0.809466	0.41395	1.68638	Up-regulated
piRNA	1.00403	2.78009	0.694351	1.7784	0.947629	3.0113	Up-regulated
piRNA	2.1868	3.42144	0.171731	1.93037	1.2356	3.42542	Up-regulated
tRNA-Gly-GCC_5_end	5.44117	6.65453	3.39109	4.97029	3.9789	7.02785	Up-regulated
28S-rRNA	0.722679	2.01193	0.0627634	0.55315	0.551883	1.9356	Up-regulated
piRNA	2.15664	3.26796	0.884673	2.20521	1.67997	3.38994	Up-regulated
piRNA	2.17928	3.32053	0.842254	2.29332	0.579954	3.29096	Up-regulated
