# Supplementary material for: Transgenerational transmission of reproductive and metabolic dysfunction in the male progeny of polycystic ovary syndrome
Source: Cell Rep Med. 2023 May 5;4(5):101035. doi: 10.1016/j.xcrm.2023.101035 (PMC10213875; doi:10.1016/j.xcrm.2023.101035)
Supplement: Data S5. Dispersions of DEmiRNA across genome, related to Figure 5 — Numbers of DEmiRNA on each chromosome and the percentage of DEmiRNA among all the miRNA on specific chromosome are presented separately. [file mmc6.xlsx]

## Sheet: S5
Data S5: Dispersions of DEmiRNA across genome. Numbers of DEmiRNA on each chromosome and the percentage of DEmiRNA among all the miRNA on specific chromosome are presented seperately. Related to Figure 5.
miRNA number		CD_CV			HV_CV			HD_HV
chromosome	total miRNA contained	F1	F2	F3	F1	F2	F3	F1	F2	F3
chr1	102	0	1	1	0	4	9	1	0	3
chr2	265	2	1	6	1	8	13	1	0	3
chr3	82	0	0	1	0	1	2	0	0	1
chr4	89	0	0	5	0	5	9	0	0	2
chr5	93	1	1	3	1	3	6	0	0	1
chr6	75	0	0	3	0	1	10	0	0	2
chr7	163	0	0	1	0	2	6	0	0	2
chr8	95	0	1	5	0	4	10	0	0	6
chr9	89	1	4	6	0	10	9	0	1	4
chr10	87	0	0	1	0	0	3	0	0	2
chr11	156	1	1	7	0	2	17	0	0	7
chr12	175	0	0	13	0	0	14	1	0	3
chr13	58	0	1	2	0	2	5	0	0	2
chr14	69	0	1	2	1	2	4	2	0	1
chr15	91	0	0	2	0	5	3	0	0	2
chr16	54	0	0	5	0	2	7	1	0	4
chr17	81	0	0	3	0	0	3	0	0	2
chr18	54	0	1	1	0	0	5	0	0	0
chr19	63	0	0	1	0	2	3	0	0	1
chrX	169	0	19	6	1	29	28	1	0	9
percentage		CD_CV			HV_CV			HD_HV
chromosome		F1	F2	F3	F1	F2	F3	F1	F2	F3
chr1		0	0.980392	0.980392	0	3.92157	8.82353	0.980392	0	2.94118
chr2		0.754717	0.377358	2.26415	0.377358	3.01887	4.90566	0.377358	0	1.13208
chr3		0	0	1.21951	0	1.21951	2.43902	0	0	1.21951
chr4		0	0	5.61798	0	5.61798	10.1124	0	0	2.24719
chr5		1.07527	1.07527	3.22581	1.07527	3.22581	6.45161	0	0	1.07527
chr6		0	0	4	0	1.33333	13.3333	0	0	2.66667
chr7		0	0	0.613497	0	1.22699	3.68098	0	0	1.22699
chr8		0	1.05263	5.26316	0	4.21053	10.5263	0	0	6.31579
chr9		1.1236	4.49438	6.74157	0	11.236	10.1124	0	1.1236	4.49438
chr10		0	0	1.14943	0	0	3.44828	0	0	2.29885
chr11		0.641026	0.641026	4.48718	0	1.28205	10.8974	0	0	4.48718
chr12		0	0	7.42857	0	0	8	0.571429	0	1.71429
chr13		0	1.72414	3.44828	0	3.44828	8.62069	0	0	3.44828
chr14		0	1.44928	2.89855	1.44928	2.89855	5.7971	2.89855	0	1.44928
chr15		0	0	2.1978	0	5.49451	3.2967	0	0	2.1978
chr16		0	0	9.25926	0	3.7037	12.963	1.85185	0	7.40741
chr17		0	0	3.7037	0	0	3.7037	0	0	2.46914
chr18		0	1.85185	1.85185	0	0	9.25926	0	0	0
chr19		0	0	1.5873	0	3.1746	4.7619	0	0	1.5873
chrX		0	11.2426	3.5503	0.591716	17.1598	16.568	0.591716	0	5.32544
		CD_CV			HV_CV			HD_HV
spermiR	chr	F1	F2	F3	F1	F2	F3	F1	F2	F3
mmu-miR-465a-5p	X	-	up	-	-	up	up	-	-	-
mmu-miR-743b-3p	X	-	up	-	-	up	up	-	-	-
mmu-miR-470-5p	X	-	up	-	-	up	-	-	-	-
mmu-miR-871-3p	X	-	up	-	-	up	up	-	-	-
mmu-miR-741-3p	X	-	up	-	-	up	up	-	-	-
mmu-miR-883a-3p	X	-	up	-	-	up	-	-	-	-
mmu-miR-881-3p	X	-	up	-	-	up	-	-	-	-
mmu-miR-880-3p	X	-	up	-	-	up	-	-	-	-
mmu-miR-878-3p	X	-	up	-	-	up	-	-	-	-
mmu-miR-871-5p	X	-	up	-	-	up	-	-	-	-
mmu-miR-743a-3p	X	-	up	-	-	up	up	-	-	-
mmu-miR-741-5p	X	-	-	-	-	-	up	-	-	-
mmu-miR-465c-5p	X	-	up	-	-	up	-	-	-	-
mmu-miR-465c-3p	X	-	-	-	-	up	up	-	-	-
mmu-miR-465b-3p	X	-	up	-	-	up	-	-	-	-
mmu-miR-465b-5p	X	-	up	-	-	up	-	-	-	-
mmu-miR-465a-3p	X	-	-	-	-	up	-	-	-	-
mmu-miR-362-5p	X	-	-	-	-	-	-	-	-	-
mmu-miR-878-5p	X	-	up	-	-	up	-	-	-	-
mmu-miR-743a-5p	X	-	up	-	-	up	-	-	-	-
mmu-miR-743b-5p	X	-	up	-	-	up	-	-	-	-
mmu-miR-741-5p	X	-	-	-	-	-	up	-	-	-
mmu-miR-676-3p	X	-	-	up	-	-	up	-	-	down
mmu-miR-672-5p	X	-	up	up	-	up	up	-	-	down
mmu-miR-532-5p	X	-	-	-	-	up	up	-	-	-
mmu-miR-501-3p	X	-	-	-	-	-	up	-	-	-
mmu-miR-883a-5p	X	-	-	-	-	-	-	-	-	-
mmu-miR-883b-3p	X	-	-	-	-	-	-	-	-	-
mmu-miR-883b-5p	X	-	-	-	-	-	-	-	-	-
mmu-miR-471-3p	X	-	-	-	-	-	-	-	-	-
mmu-miR-470-3p	X	-	-	-	-	-	-	-	-	-
mmu-miR-463-5p	X	-	-	-	-	up	-	-	-	-
mmu-miR-463-3p	X	-	-	-	-	-	up	up	-
mmu-miR-450a-5p	X	-	-	-	-	-	up	-	-	down
mmu-miR-374b-5p	X	-	-	-	-	-	up	-	-	-
mmu-miR-361-5p	X	-	-	-	-	-	up	-	-	-
mmu-miR-351-5p	X	-	-	-	-	-	-	-	-	-
mmu-miR-322-3p	X	-	-	-	-	-	-	-	-	-
mmu-miR-224-5p	X	-	-	-	-	-	up	-	-	-
mmu-miR-222-3p	X	-	-	-	-	-	up	-	-	down
mmu-miR-221-3p	X	-	-	-	-	-	up	-	-	-
mmu-miR-34c-5p	9	-	up	-	-	up	-	-	-	-
mmu-miR-191-5p	9	-	-	-	-	up	-	-	-	-
