# Supplementary material for: Transgenerational transmission of reproductive and metabolic dysfunction in the male progeny of polycystic ovary syndrome
Source: Cell Rep Med. 2023 May 5;4(5):101035. doi: 10.1016/j.xcrm.2023.101035 (PMC10213875; doi:10.1016/j.xcrm.2023.101035)
Supplement: Data S6. Transgenerational GO terms of biological processes — Data S6A. Transgenerational GO biological processes, related to Figure 5C and Data S6B. F1, F2, and F3 sperm DEmiRNA target genes, related to Figure 5D. [file mmc7.xlsx]

## Sheet: Figure S6A
Data S6A: Transgenerational GO biological processes. Related to Figure 5C.
F1 CD+Veh vs CD+DHT DEmiRNA target genes GO
GroupID	Category	Term	Description	LogP	Log(q-value)	InTerm_InList	Genes	Symbols
1_Summary	GO Biological Processes	GO:0048638	regulation of developmental growth	-6.86823	-2.62453	14/402	12064,13614,14381,14609,17684,18186,19035,20856,20979,28146,74493,108655,214968,243743,18003,76500,11735,545156,15247,17754,67804,72948,12725,279561,12331,244895,268996,53421,240396,19230,22631,338362	Bdnf,Edn1,G6pdx,Gja1,Cited2,Nrp1,Ppib,Stc2,Syt1,Serp1,Tnks2,Foxp1,Sema6d,Plxna4,Nedd9,Ip6k2,Ank3,Kalrn,Mfsd14a,Map1a,Snx2,Tppp,Clcn3,Wnk3,Cap1,Peak1,Ss18,Sec61a1,Mex3c,Twf1,Ywhaz,Ust
1_Member	GO Biological Processes	GO:0048638	regulation of developmental growth	-6.86823	-2.62453	14/402	12064,13614,14381,14609,17684,18186,19035,20856,20979,28146,74493,108655,214968,243743	Bdnf,Edn1,G6pdx,Gja1,Cited2,Nrp1,Ppib,Stc2,Syt1,Serp1,Tnks2,Foxp1,Sema6d,Plxna4
1_Member	GO Biological Processes	GO:0040008	regulation of growth	-5.08238	-1.53764	16/735	12064,13614,14381,14609,17684,18003,18186,19035,20856,20979,28146,74493,76500,108655,214968,243743	Bdnf,Edn1,G6pdx,Gja1,Cited2,Nedd9,Nrp1,Ppib,Stc2,Syt1,Serp1,Tnks2,Ip6k2,Foxp1,Sema6d,Plxna4
1_Member	GO Biological Processes	GO:1902287	semaphorin-plexin signaling pathway involved in axon guidance	-3.95499	-1.10899	3/16	13614,18186,243743	Edn1,Nrp1,Plxna4
1_Member	GO Biological Processes	GO:0071526	semaphorin-plexin signaling pathway	-3.93916	-1.10899	4/42	13614,18186,214968,243743	Edn1,Nrp1,Sema6d,Plxna4
1_Member	GO Biological Processes	GO:0007411	axon guidance	-3.88707	-1.10899	8/249	11735,12064,13614,18186,108655,214968,243743,545156	Ank3,Bdnf,Edn1,Nrp1,Foxp1,Sema6d,Plxna4,Kalrn
1_Member	GO Biological Processes	GO:0097485	neuron projection guidance	-3.8751	-1.10899	8/250	11735,12064,13614,18186,108655,214968,243743,545156	Ank3,Bdnf,Edn1,Nrp1,Foxp1,Sema6d,Plxna4,Kalrn
1_Member	GO Biological Processes	GO:1902285	semaphorin-plexin signaling pathway involved in neuron projection guidance	-3.87257	-1.10899	3/17	13614,18186,243743	Edn1,Nrp1,Plxna4
1_Member	GO Biological Processes	GO:0032989	cellular component morphogenesis	-3.75805	-1.0597	13/663	11735,12064,13614,14609,15247,17754,18186,67804,72948,108655,214968,243743,545156	Ank3,Bdnf,Edn1,Gja1,Mfsd14a,Map1a,Nrp1,Snx2,Tppp,Foxp1,Sema6d,Plxna4,Kalrn
1_Member	GO Biological Processes	GO:0021675	nerve development	-3.72779	-1.05228	5/88	12064,13614,17684,18186,243743	Bdnf,Edn1,Cited2,Nrp1,Plxna4
1_Member	GO Biological Processes	GO:0008361	regulation of cell size	-3.54643	-0.893789	7/211	12064,12725,13614,18186,214968,243743,279561	Bdnf,Clcn3,Edn1,Nrp1,Sema6d,Plxna4,Wnk3
1_Member	GO Biological Processes	GO:0000902	cell morphogenesis	-3.51415	-0.872502	14/798	11735,12064,12331,13614,14609,17754,18186,67804,108655,214968,243743,244895,268996,545156	Ank3,Bdnf,Cap1,Edn1,Gja1,Map1a,Nrp1,Snx2,Foxp1,Sema6d,Plxna4,Peak1,Ss18,Kalrn
1_Member	GO Biological Processes	GO:0120039	plasma membrane bounded cell projection morphogenesis	-3.43717	-0.832127	11/533	11735,12064,13614,14609,17754,18186,67804,108655,214968,243743,545156	Ank3,Bdnf,Edn1,Gja1,Map1a,Nrp1,Snx2,Foxp1,Sema6d,Plxna4,Kalrn
1_Member	GO Biological Processes	GO:0048858	cell projection morphogenesis	-3.39627	-0.817903	11/539	11735,12064,13614,14609,17754,18186,67804,108655,214968,243743,545156	Ank3,Bdnf,Edn1,Gja1,Map1a,Nrp1,Snx2,Foxp1,Sema6d,Plxna4,Kalrn
1_Member	GO Biological Processes	GO:0001558	regulation of cell growth	-3.34988	-0.796373	10/459	12064,13614,14381,14609,18186,20979,76500,108655,214968,243743	Bdnf,Edn1,G6pdx,Gja1,Nrp1,Syt1,Ip6k2,Foxp1,Sema6d,Plxna4
1_Member	GO Biological Processes	GO:0032990	cell part morphogenesis	-3.21948	-0.736014	11/566	11735,12064,13614,14609,17754,18186,67804,108655,214968,243743,545156	Ank3,Bdnf,Edn1,Gja1,Map1a,Nrp1,Snx2,Foxp1,Sema6d,Plxna4,Kalrn
1_Member	GO Biological Processes	GO:0007409	axonogenesis	-3.21629	-0.736014	9/393	11735,12064,13614,17754,18186,108655,214968,243743,545156	Ank3,Bdnf,Edn1,Map1a,Nrp1,Foxp1,Sema6d,Plxna4,Kalrn
1_Member	GO Biological Processes	GO:0021602	cranial nerve morphogenesis	-3.12123	-0.676865	3/30	17684,18186,243743	Cited2,Nrp1,Plxna4
1_Member	GO Biological Processes	GO:0048841	regulation of axon extension involved in axon guidance	-2.99857	-0.612191	3/33	18186,214968,243743	Nrp1,Sema6d,Plxna4
1_Member	GO Biological Processes	GO:0016049	cell growth	-2.96569	-0.608471	5/129	12064,13614,18186,53421,240396	Bdnf,Edn1,Nrp1,Sec61a1,Mex3c
1_Member	GO Biological Processes	GO:0061564	axon development	-2.94816	-0.596543	9/429	11735,12064,13614,17754,18186,108655,214968,243743,545156	Ank3,Bdnf,Edn1,Map1a,Nrp1,Foxp1,Sema6d,Plxna4,Kalrn
1_Member	GO Biological Processes	GO:0048812	neuron projection morphogenesis	-2.89204	-0.564152	10/527	11735,12064,13614,14609,17754,18186,108655,214968,243743,545156	Ank3,Bdnf,Edn1,Gja1,Map1a,Nrp1,Foxp1,Sema6d,Plxna4,Kalrn
1_Member	GO Biological Processes	GO:0008045	motor neuron axon guidance	-2.88742	-0.564152	3/36	18186,108655,243743	Nrp1,Foxp1,Plxna4
1_Member	GO Biological Processes	GO:0048639	positive regulation of developmental growth	-2.69329	-0.446989	6/218	12064,13614,18186,19035,20979,28146	Bdnf,Edn1,Nrp1,Ppib,Syt1,Serp1
1_Member	GO Biological Processes	GO:0090066	regulation of anatomical structure size	-2.68638	-0.446989	10/562	12064,12725,13614,14381,14609,18186,19230,214968,243743,279561	Bdnf,Clcn3,Edn1,G6pdx,Gja1,Nrp1,Twf1,Sema6d,Plxna4,Wnk3
1_Member	GO Biological Processes	GO:0032535	regulation of cellular component size	-2.55914	-0.415484	8/398	12064,12725,13614,18186,19230,214968,243743,279561	Bdnf,Clcn3,Edn1,Nrp1,Twf1,Sema6d,Plxna4,Wnk3
1_Member	Reactome Gene Sets	R-MMU-373755	Semaphorin interactions	-2.55198	-0.415484	3/47	18186,214968,243743	Nrp1,Sema6d,Plxna4
1_Member	GO Biological Processes	GO:0048667	cell morphogenesis involved in neuron differentiation	-2.54385	-0.413643	9/492	11735,12064,13614,17754,18186,108655,214968,243743,545156	Ank3,Bdnf,Edn1,Map1a,Nrp1,Foxp1,Sema6d,Plxna4,Kalrn
1_Member	GO Biological Processes	GO:0008038	neuron recognition	-2.45085	-0.359435	3/51	12064,18186,22631	Bdnf,Nrp1,Ywhaz
1_Member	GO Biological Processes	GO:0006935	chemotaxis	-2.42995	-0.351503	9/512	11735,12064,13614,18186,19035,108655,214968,243743,545156	Ank3,Bdnf,Edn1,Nrp1,Ppib,Foxp1,Sema6d,Plxna4,Kalrn
1_Member	GO Biological Processes	GO:0042330	taxis	-2.4189	-0.348381	9/514	11735,12064,13614,18186,19035,108655,214968,243743,545156	Ank3,Bdnf,Edn1,Nrp1,Ppib,Foxp1,Sema6d,Plxna4,Kalrn
1_Member	GO Biological Processes	GO:0021545	cranial nerve development	-2.38057	-0.327192	3/54	17684,18186,243743	Cited2,Nrp1,Plxna4
1_Member	GO Biological Processes	GO:0048675	axon extension	-2.38057	-0.327192	3/54	12064,13614,18186	Bdnf,Edn1,Nrp1
1_Member	GO Biological Processes	GO:0030516	regulation of axon extension	-2.37648	-0.325892	4/109	12064,18186,214968,243743	Bdnf,Nrp1,Sema6d,Plxna4
1_Member	GO Biological Processes	GO:0000904	cell morphogenesis involved in differentiation	-2.34826	-0.314068	10/627	11735,12064,13614,17754,18186,108655,214968,243743,244895,545156	Ank3,Bdnf,Edn1,Map1a,Nrp1,Foxp1,Sema6d,Plxna4,Peak1,Kalrn
1_Member	GO Biological Processes	GO:0050770	regulation of axonogenesis	-2.32706	-0.300906	5/181	12064,18186,214968,243743,338362	Bdnf,Nrp1,Sema6d,Plxna4,Ust
1_Member	GO Biological Processes	GO:0040011	locomotion	-2.29084	-0.28768	9/538	11735,12064,13614,18186,19035,108655,214968,243743,545156	Ank3,Bdnf,Edn1,Nrp1,Ppib,Foxp1,Sema6d,Plxna4,Kalrn
1_Member	GO Biological Processes	GO:0048588	developmental cell growth	-2.19152	-0.229274	4/123	12064,13614,18186,240396	Bdnf,Edn1,Nrp1,Mex3c
1_Member	GO Biological Processes	GO:0061387	regulation of extent of cell growth	-2.17926	-0.229274	4/124	12064,18186,214968,243743	Bdnf,Nrp1,Sema6d,Plxna4
1_Member	GO Biological Processes	GO:0007422	peripheral nervous system development	-2.0009	-0.1182	3/74	12064,17684,243743	Bdnf,Cited2,Plxna4
2_Summary	GO Biological Processes	GO:0048762	mesenchymal cell differentiation	-5.95642	-2.01374	9/175	13207,13614,14609,17684,18186,20583,23790,23967,214968,11909,14013,17184,18021,51810,108655,243743,244349,327826,12571,17765,16475,56426,18509,20462,12331,67561,22631,545156	Ddx5,Edn1,Gja1,Cited2,Nrp1,Snai2,Coro1c,Osr1,Sema6d,Atf2,Mecom,Matr3,Nfatc3,Hnrnpu,Foxp1,Plxna4,Kat6a,Frs2,Cdk6,Mtf2,Ajuba,Pdcd10,Pax7,Tra2b,Cap1,Wdr48,Ywhaz,Kalrn
2_Member	GO Biological Processes	GO:0048762	mesenchymal cell differentiation	-5.95642	-2.01374	9/175	13207,13614,14609,17684,18186,20583,23790,23967,214968	Ddx5,Edn1,Gja1,Cited2,Nrp1,Snai2,Coro1c,Osr1,Sema6d
2_Member	GO Biological Processes	GO:0007507	heart development	-5.57882	-1.81223	15/592	11909,13614,14013,14609,17184,17684,18021,18186,20583,23967,51810,108655,243743,244349,327826	Atf2,Edn1,Mecom,Gja1,Matr3,Cited2,Nfatc3,Nrp1,Snai2,Osr1,Hnrnpu,Foxp1,Plxna4,Kat6a,Frs2
2_Member	GO Biological Processes	GO:0048863	stem cell differentiation	-5.20529	-1.56365	9/216	12571,13614,17684,17765,18186,20583,23790,23967,214968	Cdk6,Edn1,Cited2,Mtf2,Nrp1,Snai2,Coro1c,Osr1,Sema6d
2_Member	GO Biological Processes	GO:0014032	neural crest cell development	-4.85742	-1.51198	6/87	13614,17684,18186,20583,23790,214968	Edn1,Cited2,Nrp1,Snai2,Coro1c,Sema6d
2_Member	GO Biological Processes	GO:0060485	mesenchyme development	-4.8526	-1.51198	9/239	13207,13614,14609,17684,18186,20583,23790,23967,214968	Ddx5,Edn1,Gja1,Cited2,Nrp1,Snai2,Coro1c,Osr1,Sema6d
2_Member	GO Biological Processes	GO:0048864	stem cell development	-4.58702	-1.34459	6/97	13614,17684,18186,20583,23790,214968	Edn1,Cited2,Nrp1,Snai2,Coro1c,Sema6d
2_Member	GO Biological Processes	GO:0014033	neural crest cell differentiation	-4.5119	-1.34459	6/100	13614,17684,18186,20583,23790,214968	Edn1,Cited2,Nrp1,Snai2,Coro1c,Sema6d
2_Member	GO Biological Processes	GO:0060973	cell migration involved in heart development	-3.87257	-1.10899	3/17	13614,18186,20583	Edn1,Nrp1,Snai2
2_Member	GO Biological Processes	GO:0001755	neural crest cell migration	-3.30863	-0.787769	4/61	13614,18186,23790,214968	Edn1,Nrp1,Coro1c,Sema6d
2_Member	GO Biological Processes	GO:0090497	mesenchymal cell migration	-3.25518	-0.759659	4/63	13614,18186,23790,214968	Edn1,Nrp1,Coro1c,Sema6d
2_Member	GO Biological Processes	GO:0048844	artery morphogenesis	-2.96942	-0.608471	4/75	13614,17684,18186,244349	Edn1,Cited2,Nrp1,Kat6a
2_Member	GO Biological Processes	GO:0002009	morphogenesis of an epithelium	-2.86152	-0.564152	10/532	13614,14609,16475,17684,18021,18186,20583,23967,56426,327826	Edn1,Gja1,Ajuba,Cited2,Nfatc3,Nrp1,Snai2,Osr1,Pdcd10,Frs2
2_Member	GO Biological Processes	GO:0003007	heart morphogenesis	-2.84912	-0.559658	7/277	11909,13614,14609,17684,18186,20583,244349	Atf2,Edn1,Gja1,Cited2,Nrp1,Snai2,Kat6a
2_Member	GO Biological Processes	GO:0003002	regionalization	-2.79194	-0.515313	8/365	13614,17684,17765,18186,18509,20462,23967,327826	Edn1,Cited2,Mtf2,Nrp1,Pax7,Tra2b,Osr1,Frs2
2_Member	GO Biological Processes	GO:0003151	outflow tract morphogenesis	-2.78666	-0.515313	4/84	11909,13614,17684,18186	Atf2,Edn1,Cited2,Nrp1
2_Member	GO Biological Processes	GO:0048729	tissue morphogenesis	-2.76744	-0.501456	11/644	13614,14609,16475,17684,18021,18186,18509,20583,23967,56426,327826	Edn1,Gja1,Ajuba,Cited2,Nfatc3,Nrp1,Pax7,Snai2,Osr1,Pdcd10,Frs2
2_Member	GO Biological Processes	GO:0001569	branching involved in blood vessel morphogenesis	-2.72281	-0.465878	3/41	13614,18021,18186	Edn1,Nfatc3,Nrp1
2_Member	GO Biological Processes	GO:0007389	pattern specification process	-2.6767	-0.445756	9/470	13614,14609,17684,17765,18186,18509,20462,23967,327826	Edn1,Gja1,Cited2,Mtf2,Nrp1,Pax7,Tra2b,Osr1,Frs2
2_Member	GO Biological Processes	GO:0035050	embryonic heart tube development	-2.67663	-0.445756	4/90	13614,14609,17684,243743	Edn1,Gja1,Cited2,Plxna4
2_Member	GO Biological Processes	GO:0001667	ameboidal-type cell migration	-2.59603	-0.424201	6/228	12331,13614,18186,20583,23790,214968	Cap1,Edn1,Nrp1,Snai2,Coro1c,Sema6d
2_Member	GO Biological Processes	GO:0060840	artery development	-2.36237	-0.317321	4/110	13614,17684,18186,244349	Edn1,Cited2,Nrp1,Kat6a
2_Member	GO Biological Processes	GO:0048568	embryonic organ development	-2.35384	-0.314256	9/526	13614,14609,17684,20462,23967,67561,243743,244349,327826	Edn1,Gja1,Cited2,Tra2b,Osr1,Wdr48,Plxna4,Kat6a,Frs2
2_Member	GO Biological Processes	GO:0035282	segmentation	-2.3346	-0.30574	4/112	17765,18186,23967,327826	Mtf2,Nrp1,Osr1,Frs2
2_Member	GO Biological Processes	GO:0048514	blood vessel morphogenesis	-2.24013	-0.252897	8/450	13614,14609,17684,18021,18186,22631,56426,244349	Edn1,Gja1,Cited2,Nfatc3,Nrp1,Ywhaz,Pdcd10,Kat6a
2_Member	GO Biological Processes	GO:0048732	gland development	-2.21768	-0.244531	8/454	11909,13614,14609,17684,18021,18186,327826,545156	Atf2,Edn1,Gja1,Cited2,Nfatc3,Nrp1,Frs2,Kalrn
2_Member	GO Biological Processes	GO:0001568	blood vessel development	-2.19998	-0.235028	9/556	13614,14609,17684,18021,18186,22631,23967,56426,244349	Edn1,Gja1,Cited2,Nfatc3,Nrp1,Ywhaz,Osr1,Pdcd10,Kat6a
2_Member	GO Biological Processes	GO:0003279	cardiac septum development	-2.13134	-0.195133	4/128	17184,17684,18186,327826	Matr3,Cited2,Nrp1,Frs2
2_Member	GO Biological Processes	GO:2000027	regulation of animal organ morphogenesis	-2.11964	-0.189298	4/129	13614,17684,20583,327826	Edn1,Cited2,Snai2,Frs2
2_Member	GO Biological Processes	GO:0001944	vasculature development	-2.01695	-0.121545	9/595	13614,14609,17684,18021,18186,22631,23967,56426,244349	Edn1,Gja1,Cited2,Nfatc3,Nrp1,Ywhaz,Osr1,Pdcd10,Kat6a
2_Member	GO Biological Processes	GO:0035051	cardiocyte differentiation	-2.00821	-0.1182	4/139	13614,17684,51810,108655	Edn1,Cited2,Hnrnpu,Foxp1
3_Summary	GO Biological Processes	GO:0048640	negative regulation of developmental growth	-4.96203	-1.51198	7/126	14381,14609,17684,18186,20856,108655,214968,12064,18021,327826,13614,28146,76500,19230,14013,56417,69188,11909,12571,20583,244349	G6pdx,Gja1,Cited2,Nrp1,Stc2,Foxp1,Sema6d,Bdnf,Nfatc3,Frs2,Edn1,Serp1,Ip6k2,Twf1,Mecom,Adar,Kmt2e,Atf2,Cdk6,Snai2,Kat6a
3_Member	GO Biological Processes	GO:0048640	negative regulation of developmental growth	-4.96203	-1.51198	7/126	14381,14609,17684,18186,20856,108655,214968	G6pdx,Gja1,Cited2,Nrp1,Stc2,Foxp1,Sema6d
3_Member	GO Biological Processes	GO:0055022	negative regulation of cardiac muscle tissue growth	-4.41221	-1.34459	4/32	14381,14609,17684,108655	G6pdx,Gja1,Cited2,Foxp1
3_Member	GO Biological Processes	GO:0061117	negative regulation of heart growth	-4.41221	-1.34459	4/32	14381,14609,17684,108655	G6pdx,Gja1,Cited2,Foxp1
3_Member	GO Biological Processes	GO:0051148	negative regulation of muscle cell differentiation	-4.32407	-1.32025	5/66	12064,14381,18021,108655,327826	Bdnf,G6pdx,Nfatc3,Foxp1,Frs2
3_Member	GO Biological Processes	GO:0046620	regulation of organ growth	-3.98903	-1.10899	6/124	13614,14381,14609,17684,28146,108655	Edn1,G6pdx,Gja1,Cited2,Serp1,Foxp1
3_Member	GO Biological Processes	GO:0051154	negative regulation of striated muscle cell differentiation	-3.98062	-1.10899	4/41	12064,14381,108655,327826	Bdnf,G6pdx,Foxp1,Frs2
3_Member	GO Biological Processes	GO:0046621	negative regulation of organ growth	-3.85938	-1.10899	4/44	14381,14609,17684,108655	G6pdx,Gja1,Cited2,Foxp1
3_Member	GO Biological Processes	GO:0055021	regulation of cardiac muscle tissue growth	-3.84755	-1.10899	5/83	13614,14381,14609,17684,108655	Edn1,G6pdx,Gja1,Cited2,Foxp1
3_Member	GO Biological Processes	GO:0045926	negative regulation of growth	-3.74711	-1.0597	8/261	14381,14609,17684,18186,20856,76500,108655,214968	G6pdx,Gja1,Cited2,Nrp1,Stc2,Ip6k2,Foxp1,Sema6d
3_Member	GO Biological Processes	GO:0060420	regulation of heart growth	-3.65951	-0.995587	5/91	13614,14381,14609,17684,108655	Edn1,G6pdx,Gja1,Cited2,Foxp1
3_Member	GO Biological Processes	GO:0051147	regulation of muscle cell differentiation	-3.43238	-0.832127	6/157	12064,13614,14381,18021,108655,327826	Bdnf,Edn1,G6pdx,Nfatc3,Foxp1,Frs2
3_Member	GO Biological Processes	GO:0051153	regulation of striated muscle cell differentiation	-3.39025	-0.817903	5/104	12064,13614,14381,108655,327826	Bdnf,Edn1,G6pdx,Foxp1,Frs2
3_Member	GO Biological Processes	GO:0061050	regulation of cell growth involved in cardiac muscle cell development	-3.03807	-0.639456	3/32	13614,14381,108655	Edn1,G6pdx,Foxp1
3_Member	GO Biological Processes	GO:0010611	regulation of cardiac muscle hypertrophy	-2.96942	-0.608471	4/75	13614,14381,19230,108655	Edn1,G6pdx,Twf1,Foxp1
3_Member	GO Biological Processes	GO:0014743	regulation of muscle hypertrophy	-2.90589	-0.570667	4/78	13614,14381,19230,108655	Edn1,G6pdx,Twf1,Foxp1
3_Member	GO Biological Processes	GO:0030308	negative regulation of cell growth	-2.88286	-0.564152	6/200	14381,14609,18186,76500,108655,214968	G6pdx,Gja1,Nrp1,Ip6k2,Foxp1,Sema6d
3_Member	GO Biological Processes	GO:0002262	myeloid cell homeostasis	-2.54341	-0.413643	5/161	14013,14381,17684,56417,69188	Mecom,G6pdx,Cited2,Adar,Kmt2e
3_Member	GO Biological Processes	GO:0043502	regulation of muscle adaptation	-2.49495	-0.384783	4/101	13614,14381,19230,108655	Edn1,G6pdx,Twf1,Foxp1
3_Member	GO Biological Processes	GO:0060043	regulation of cardiac muscle cell proliferation	-2.42693	-0.351503	3/52	14609,17684,108655	Gja1,Cited2,Foxp1
3_Member	GO Biological Processes	GO:0030218	erythrocyte differentiation	-2.32093	-0.300906	4/113	14381,17684,56417,69188	G6pdx,Cited2,Adar,Kmt2e
3_Member	GO Biological Processes	GO:0034101	erythrocyte homeostasis	-2.16711	-0.226599	4/125	14381,17684,56417,69188	G6pdx,Cited2,Adar,Kmt2e
3_Member	GO Biological Processes	GO:0030097	hemopoiesis	-2.15734	-0.218987	11/776	11909,12571,14013,14381,17684,18021,20583,56417,69188,108655,244349	Atf2,Cdk6,Mecom,G6pdx,Cited2,Nfatc3,Snai2,Adar,Kmt2e,Foxp1,Kat6a
3_Member	GO Biological Processes	GO:0030099	myeloid cell differentiation	-2.0579	-0.146626	6/295	14381,17684,56417,69188,108655,244349	G6pdx,Cited2,Adar,Kmt2e,Foxp1,Kat6a
4_Summary	GO Biological Processes	GO:0001501	skeletal system development	-4.69331	-1.40384	13/536	11909,13614,14609,17684,18509,19035,20583,23967,28146,67561,108655,108958,240396,12064,18186,53421,74493	Atf2,Edn1,Gja1,Cited2,Pax7,Ppib,Snai2,Osr1,Serp1,Wdr48,Foxp1,Miga2,Mex3c,Bdnf,Nrp1,Sec61a1,Tnks2
4_Member	GO Biological Processes	GO:0001501	skeletal system development	-4.69331	-1.40384	13/536	11909,13614,14609,17684,18509,19035,20583,23967,28146,67561,108655,108958,240396	Atf2,Edn1,Gja1,Cited2,Pax7,Ppib,Snai2,Osr1,Serp1,Wdr48,Foxp1,Miga2,Mex3c
4_Member	GO Biological Processes	GO:0051216	cartilage development	-3.0941	-0.657687	6/182	11909,13614,18509,20583,23967,240396	Atf2,Edn1,Pax7,Snai2,Osr1,Mex3c
4_Member	GO Biological Processes	GO:0040007	growth	-2.91053	-0.570667	10/524	11909,12064,13614,14609,18186,18509,53421,67561,74493,240396	Atf2,Bdnf,Edn1,Gja1,Nrp1,Pax7,Sec61a1,Wdr48,Tnks2,Mex3c
4_Member	GO Biological Processes	GO:0060348	bone development	-2.48602	-0.382188	6/240	11909,14609,17684,19035,108655,108958	Atf2,Gja1,Cited2,Ppib,Foxp1,Miga2
4_Member	GO Biological Processes	GO:0061448	connective tissue development	-2.45958	-0.362397	6/243	11909,13614,18509,20583,23967,240396	Atf2,Edn1,Pax7,Snai2,Osr1,Mex3c
4_Member	GO Biological Processes	GO:0048589	developmental growth	-2.38611	-0.327192	9/520	11909,12064,13614,14609,18186,18509,67561,74493,240396	Atf2,Bdnf,Edn1,Gja1,Nrp1,Pax7,Wdr48,Tnks2,Mex3c
5_Summary	GO Biological Processes	GO:0045185	maintenance of protein location	-4.48742	-1.34459	6/101	11735,14609,19230,51810,54401,109552	Ank3,Gja1,Twf1,Hnrnpu,Ywhab,Sri
5_Member	GO Biological Processes	GO:0045185	maintenance of protein location	-4.48742	-1.34459	6/101	11735,14609,19230,51810,54401,109552	Ank3,Gja1,Twf1,Hnrnpu,Ywhab,Sri
5_Member	GO Biological Processes	GO:0010649	regulation of cell communication by electrical coupling	-4.35315	-1.32025	3/12	11735,14609,109552	Ank3,Gja1,Sri
5_Member	GO Biological Processes	GO:0051235	maintenance of location	-3.17009	-0.711715	6/176	11735,14609,19230,51810,54401,109552	Ank3,Gja1,Twf1,Hnrnpu,Ywhab,Sri
5_Member	GO Biological Processes	GO:0032507	maintenance of protein location in cell	-3.08185	-0.657687	4/70	11735,14609,19230,51810	Ank3,Gja1,Twf1,Hnrnpu
5_Member	GO Biological Processes	GO:0051651	maintenance of location in cell	-2.40513	-0.337518	4/107	11735,14609,19230,51810	Ank3,Gja1,Twf1,Hnrnpu
6_Summary	Reactome Gene Sets	R-MMU-194315	Signaling by Rho GTPases	-4.42437	-1.34459	13/569	14609,16563,16709,19230,19765,20462,22631,54401,59069,75089,244895,327826,545156	Gja1,Kif2a,Ktn1,Twf1,Ralbp1,Tra2b,Ywhaz,Ywhab,Tpm3,Uhrf1bp1l,Peak1,Frs2,Kalrn
6_Member	Reactome Gene Sets	R-MMU-194315	Signaling by Rho GTPases	-4.42437	-1.34459	13/569	14609,16563,16709,19230,19765,20462,22631,54401,59069,75089,244895,327826,545156	Gja1,Kif2a,Ktn1,Twf1,Ralbp1,Tra2b,Ywhaz,Ywhab,Tpm3,Uhrf1bp1l,Peak1,Frs2,Kalrn
6_Member	Reactome Gene Sets	R-MMU-9716542	Signaling by Rho GTPases, Miro GTPases and RHOBTB3	-4.30869	-1.32025	13/584	14609,16563,16709,19230,19765,20462,22631,54401,59069,75089,244895,327826,545156	Gja1,Kif2a,Ktn1,Twf1,Ralbp1,Tra2b,Ywhaz,Ywhab,Tpm3,Uhrf1bp1l,Peak1,Frs2,Kalrn
6_Member	Reactome Gene Sets	R-MMU-9012999	RHO GTPase cycle	-3.89684	-1.10899	10/392	14609,16709,19230,19765,20462,59069,75089,244895,327826,545156	Gja1,Ktn1,Twf1,Ralbp1,Tra2b,Tpm3,Uhrf1bp1l,Peak1,Frs2,Kalrn
6_Member	Reactome Gene Sets	R-MMU-9696270	RND2 GTPase cycle	-2.72281	-0.465878	3/41	16709,75089,327826	Ktn1,Uhrf1bp1l,Frs2
7_Summary	GO Biological Processes	GO:0051645	Golgi localization	-4.04327	-1.10899	3/15	22631,56426,213827	Ywhaz,Pdcd10,Arcn1
7_Member	GO Biological Processes	GO:0051645	Golgi localization	-4.04327	-1.10899	3/15	22631,56426,213827	Ywhaz,Pdcd10,Arcn1
8_Summary	GO Biological Processes	GO:0010959	regulation of metal ion transport	-4.00554	-1.10899	11/458	11735,14381,14609,18021,18704,20856,23967,56461,109552,246317,279561,13614,80281,20979,78771,545156,12488,17754,28146,56426	Ank3,G6pdx,Gja1,Nfatc3,Pik3c2a,Stc2,Osr1,Kcnip3,Sri,Neto1,Wnk3,Edn1,Cttnbp2nl,Syt1,Mctp1,Kalrn,Cd2ap,Map1a,Serp1,Pdcd10
8_Member	GO Biological Processes	GO:0010959	regulation of metal ion transport	-4.00554	-1.10899	11/458	11735,14381,14609,18021,18704,20856,23967,56461,109552,246317,279561	Ank3,G6pdx,Gja1,Nfatc3,Pik3c2a,Stc2,Osr1,Kcnip3,Sri,Neto1,Wnk3
8_Member	GO Biological Processes	GO:2000649	regulation of sodium ion transmembrane transporter activity	-3.36405	-0.801581	4/59	11735,23967,246317,279561	Ank3,Osr1,Neto1,Wnk3
8_Member	GO Biological Processes	GO:0032409	regulation of transporter activity	-3.18387	-0.711715	8/317	11735,13614,14609,23967,80281,109552,246317,279561	Ank3,Edn1,Gja1,Osr1,Cttnbp2nl,Sri,Neto1,Wnk3
8_Member	GO Biological Processes	GO:0043269	regulation of ion transport	-3.13489	-0.683579	13/771	11735,13614,14381,14609,18021,18704,20856,20979,23967,56461,109552,246317,279561	Ank3,Edn1,G6pdx,Gja1,Nfatc3,Pik3c2a,Stc2,Syt1,Osr1,Kcnip3,Sri,Neto1,Wnk3
8_Member	GO Biological Processes	GO:1902305	regulation of sodium ion transmembrane transport	-3.08185	-0.657687	4/70	11735,23967,246317,279561	Ank3,Osr1,Neto1,Wnk3
8_Member	GO Biological Processes	GO:1904062	regulation of cation transmembrane transport	-3.05619	-0.644989	9/414	11735,13614,14381,18704,23967,56461,109552,246317,279561	Ank3,Edn1,G6pdx,Pik3c2a,Osr1,Kcnip3,Sri,Neto1,Wnk3
8_Member	GO Biological Processes	GO:0034762	regulation of transmembrane transport	-2.85924	-0.564152	11/627	11735,13614,14381,14609,18704,23967,56461,80281,109552,246317,279561	Ank3,Edn1,G6pdx,Gja1,Pik3c2a,Osr1,Kcnip3,Cttnbp2nl,Sri,Neto1,Wnk3
8_Member	GO Biological Processes	GO:0034763	negative regulation of transmembrane transport	-2.6892	-0.446989	5/149	11735,18704,23967,80281,109552	Ank3,Pik3c2a,Osr1,Cttnbp2nl,Sri
8_Member	GO Biological Processes	GO:0022898	regulation of transmembrane transporter activity	-2.62873	-0.43016	7/303	11735,13614,14609,23967,109552,246317,279561	Ank3,Edn1,Gja1,Osr1,Sri,Neto1,Wnk3
8_Member	GO Biological Processes	GO:1901379	regulation of potassium ion transmembrane transport	-2.62468	-0.43016	4/93	11735,56461,246317,279561	Ank3,Kcnip3,Neto1,Wnk3
8_Member	GO Biological Processes	GO:0032410	negative regulation of transporter activity	-2.60778	-0.42477	4/94	11735,23967,80281,109552	Ank3,Osr1,Cttnbp2nl,Sri
8_Member	GO Biological Processes	GO:0002028	regulation of sodium ion transport	-2.51051	-0.393912	4/100	11735,23967,246317,279561	Ank3,Osr1,Neto1,Wnk3
8_Member	GO Biological Processes	GO:0051051	negative regulation of transport	-2.42995	-0.351503	9/512	11735,13614,18704,23967,78771,80281,109552,279561,545156	Ank3,Edn1,Pik3c2a,Osr1,Mctp1,Cttnbp2nl,Sri,Wnk3,Kalrn
8_Member	GO Biological Processes	GO:1904063	negative regulation of cation transmembrane transport	-2.39073	-0.327192	4/108	11735,18704,23967,109552	Ank3,Pik3c2a,Osr1,Sri
8_Member	GO Biological Processes	GO:0034765	regulation of ion transmembrane transport	-2.34852	-0.314068	9/527	11735,13614,14381,18704,23967,56461,109552,246317,279561	Ank3,Edn1,G6pdx,Pik3c2a,Osr1,Kcnip3,Sri,Neto1,Wnk3
8_Member	GO Biological Processes	GO:0043266	regulation of potassium ion transport	-2.3074	-0.299225	4/114	11735,56461,246317,279561	Ank3,Kcnip3,Neto1,Wnk3
8_Member	GO Biological Processes	GO:0043271	negative regulation of ion transport	-2.26773	-0.276772	5/187	11735,18704,23967,109552,279561	Ank3,Pik3c2a,Osr1,Sri,Wnk3
8_Member	GO Biological Processes	GO:0034766	negative regulation of ion transmembrane transport	-2.26763	-0.276772	4/117	11735,18704,23967,109552	Ank3,Pik3c2a,Osr1,Sri
8_Member	GO Biological Processes	GO:1904064	positive regulation of cation transmembrane transport	-2.22945	-0.248258	5/191	11735,13614,14381,109552,279561	Ank3,Edn1,G6pdx,Sri,Wnk3
8_Member	GO Biological Processes	GO:0032412	regulation of ion transmembrane transporter activity	-2.07162	-0.154243	6/293	11735,13614,23967,109552,246317,279561	Ank3,Edn1,Osr1,Sri,Neto1,Wnk3
8_Member	GO Biological Processes	GO:0051924	regulation of calcium ion transport	-2.05108	-0.142716	6/296	14381,14609,18021,20856,109552,279561	G6pdx,Gja1,Nfatc3,Stc2,Sri,Wnk3
8_Member	GO Biological Processes	GO:0034767	positive regulation of ion transmembrane transport	-2.0352	-0.130091	5/213	11735,13614,14381,109552,279561	Ank3,Edn1,G6pdx,Sri,Wnk3
8_Member	GO Biological Processes	GO:1903829	positive regulation of protein localization	-2.01239	-0.11893	8/493	11735,12488,14609,17754,28146,56426,109552,279561	Ank3,Cd2ap,Gja1,Map1a,Serp1,Pdcd10,Sri,Wnk3
9_Summary	GO Biological Processes	GO:0010632	regulation of epithelial cell migration	-3.8991	-1.10899	8/248	18186,18704,19270,20583,23790,23871,56426,108655,13614,18003,104836,214968	Nrp1,Pik3c2a,Ptprg,Snai2,Coro1c,Ets1,Pdcd10,Foxp1,Edn1,Nedd9,Cbll1,Sema6d
9_Member	GO Biological Processes	GO:0010632	regulation of epithelial cell migration	-3.8991	-1.10899	8/248	18186,18704,19270,20583,23790,23871,56426,108655	Nrp1,Pik3c2a,Ptprg,Snai2,Coro1c,Ets1,Pdcd10,Foxp1
9_Member	GO Biological Processes	GO:0010595	positive regulation of endothelial cell migration	-3.27849	-0.767176	5/110	18186,18704,20583,23871,108655	Nrp1,Pik3c2a,Snai2,Ets1,Foxp1
9_Member	GO Biological Processes	GO:0010594	regulation of endothelial cell migration	-3.17009	-0.711715	6/176	18186,18704,20583,23871,56426,108655	Nrp1,Pik3c2a,Snai2,Ets1,Pdcd10,Foxp1
9_Member	GO Biological Processes	GO:0090049	regulation of cell migration involved in sprouting angiogenesis	-2.78589	-0.515313	3/39	18186,18704,56426	Nrp1,Pik3c2a,Pdcd10
9_Member	GO Biological Processes	GO:0030335	positive regulation of cell migration	-2.59818	-0.424201	10/578	13614,18003,18186,18704,20583,23871,56426,104836,108655,214968	Edn1,Nedd9,Nrp1,Pik3c2a,Snai2,Ets1,Pdcd10,Cbll1,Foxp1,Sema6d
9_Member	GO Biological Processes	GO:0043535	regulation of blood vessel endothelial cell migration	-2.59109	-0.422926	4/95	18186,18704,23871,56426	Nrp1,Pik3c2a,Ets1,Pdcd10
9_Member	GO Biological Processes	GO:0010634	positive regulation of epithelial cell migration	-2.55506	-0.415484	5/160	18186,18704,20583,23871,108655	Nrp1,Pik3c2a,Snai2,Ets1,Foxp1
9_Member	GO Biological Processes	GO:2000147	positive regulation of cell motility	-2.45689	-0.362397	10/605	13614,18003,18186,18704,20583,23871,56426,104836,108655,214968	Edn1,Nedd9,Nrp1,Pik3c2a,Snai2,Ets1,Pdcd10,Cbll1,Foxp1,Sema6d
9_Member	GO Biological Processes	GO:0040017	positive regulation of locomotion	-2.37246	-0.324652	10/622	13614,18003,18186,18704,20583,23871,56426,104836,108655,214968	Edn1,Nedd9,Nrp1,Pik3c2a,Snai2,Ets1,Pdcd10,Cbll1,Foxp1,Sema6d
9_Member	GO Biological Processes	GO:0043536	positive regulation of blood vessel endothelial cell migration	-2.31446	-0.300906	3/57	18186,18704,23871	Nrp1,Pik3c2a,Ets1
10_Summary	GO Biological Processes	GO:0006886	intracellular protein transport	-3.82278	-1.1014	13/653	11769,11909,13207,15510,17754,22631,53421,54401,56417,56461,67804,74204,212518,14609,18186,26914,51810,74493,545156,16475,56698	Ap1s1,Atf2,Ddx5,Hspd1,Map1a,Ywhaz,Sec61a1,Ywhab,Adar,Kcnip3,Snx2,Xpo6,Sprn,Gja1,Nrp1,Macroh2a1,Hnrnpu,Tnks2,Kalrn,Ajuba,Phax
10_Member	GO Biological Processes	GO:0006886	intracellular protein transport	-3.82278	-1.1014	13/653	11769,11909,13207,15510,17754,22631,53421,54401,56417,56461,67804,74204,212518	Ap1s1,Atf2,Ddx5,Hspd1,Map1a,Ywhaz,Sec61a1,Ywhab,Adar,Kcnip3,Snx2,Xpo6,Sprn
10_Member	GO Biological Processes	GO:0033365	protein localization to organelle	-3.48824	-0.857321	13/707	11909,13207,14609,15510,18186,22631,26914,51810,53421,56417,74493,212518,545156	Atf2,Ddx5,Gja1,Hspd1,Nrp1,Ywhaz,Macroh2a1,Hnrnpu,Sec61a1,Adar,Tnks2,Sprn,Kalrn
10_Member	GO Biological Processes	GO:0072594	establishment of protein localization to organelle	-3.07063	-0.652999	8/330	11909,13207,15510,22631,26914,53421,56417,212518	Atf2,Ddx5,Hspd1,Ywhaz,Macroh2a1,Sec61a1,Adar,Sprn
10_Member	GO Biological Processes	GO:0060147	regulation of post-transcriptional gene silencing	-2.57874	-0.421392	3/46	13207,16475,56417	Ddx5,Ajuba,Adar
10_Member	GO Biological Processes	GO:1900368	regulation of post-transcriptional gene silencing by RNA	-2.57874	-0.421392	3/46	13207,16475,56417	Ddx5,Ajuba,Adar
10_Member	GO Biological Processes	GO:0060966	regulation of gene silencing by RNA	-2.50029	-0.386912	3/49	13207,16475,56417	Ddx5,Ajuba,Adar
10_Member	GO Biological Processes	GO:0006913	nucleocytoplasmic transport	-2.42495	-0.351503	6/247	11909,13207,56417,56698,74204,212518	Atf2,Ddx5,Adar,Phax,Xpo6,Sprn
10_Member	GO Biological Processes	GO:0051169	nuclear transport	-2.42495	-0.351503	6/247	11909,13207,56417,56698,74204,212518	Atf2,Ddx5,Adar,Phax,Xpo6,Sprn
10_Member	GO Biological Processes	GO:0006606	protein import into nucleus	-2.3346	-0.30574	4/112	11909,13207,56417,212518	Atf2,Ddx5,Adar,Sprn
10_Member	GO Biological Processes	GO:0051170	import into nucleus	-2.28075	-0.281004	4/116	11909,13207,56417,212518	Atf2,Ddx5,Adar,Sprn
10_Member	GO Biological Processes	GO:0034504	protein localization to nucleus	-2.18295	-0.229274	5/196	11909,13207,51810,56417,212518	Atf2,Ddx5,Hnrnpu,Adar,Sprn
11_Summary	GO Biological Processes	GO:0045596	negative regulation of cell differentiation	-3.81363	-1.1014	14/746	12064,12571,14381,18021,18186,20583,23790,23967,51810,68027,108655,214968,268996,327826	Bdnf,Cdk6,G6pdx,Nfatc3,Nrp1,Snai2,Coro1c,Osr1,Hnrnpu,Tmem178,Foxp1,Sema6d,Ss18,Frs2
11_Member	GO Biological Processes	GO:0045596	negative regulation of cell differentiation	-3.81363	-1.1014	14/746	12064,12571,14381,18021,18186,20583,23790,23967,51810,68027,108655,214968,268996,327826	Bdnf,Cdk6,G6pdx,Nfatc3,Nrp1,Snai2,Coro1c,Osr1,Hnrnpu,Tmem178,Foxp1,Sema6d,Ss18,Frs2
12_Summary	GO Biological Processes	GO:0043523	regulation of neuron apoptotic process	-3.43873	-0.832127	8/290	11909,12064,14381,15510,18186,19765,56461,80890	Atf2,Bdnf,G6pdx,Hspd1,Nrp1,Ralbp1,Kcnip3,Trim2
12_Member	GO Biological Processes	GO:0043523	regulation of neuron apoptotic process	-3.43873	-0.832127	8/290	11909,12064,14381,15510,18186,19765,56461,80890	Atf2,Bdnf,G6pdx,Hspd1,Nrp1,Ralbp1,Kcnip3,Trim2
12_Member	GO Biological Processes	GO:1901214	regulation of neuron death	-2.55248	-0.415484	8/399	11909,12064,14381,15510,18186,19765,56461,80890	Atf2,Bdnf,G6pdx,Hspd1,Nrp1,Ralbp1,Kcnip3,Trim2
13_Summary	GO Biological Processes	GO:0030036	actin cytoskeleton organization	-3.38951	-0.817903	11/540	12331,12488,18003,18186,19230,22027,22288,23790,59069,71994,545370,72948,73420	Cap1,Cd2ap,Nedd9,Nrp1,Twf1,Hsp90b1,Utrn,Coro1c,Tpm3,Cnn3,Hmcn1,Tppp,Ccsap
13_Member	GO Biological Processes	GO:0030036	actin cytoskeleton organization	-3.38951	-0.817903	11/540	12331,12488,18003,18186,19230,22027,22288,23790,59069,71994,545370	Cap1,Cd2ap,Nedd9,Nrp1,Twf1,Hsp90b1,Utrn,Coro1c,Tpm3,Cnn3,Hmcn1
13_Member	GO Biological Processes	GO:0030029	actin filament-based process	-3.0478	-0.642944	11/594	12331,12488,18003,18186,19230,22027,22288,23790,59069,71994,545370	Cap1,Cd2ap,Nedd9,Nrp1,Twf1,Hsp90b1,Utrn,Coro1c,Tpm3,Cnn3,Hmcn1
13_Member	GO Biological Processes	GO:0007015	actin filament organization	-2.93153	-0.585446	7/268	12488,18003,19230,22027,23790,59069,545370	Cd2ap,Nedd9,Twf1,Hsp90b1,Coro1c,Tpm3,Hmcn1
13_Member	GO Biological Processes	GO:0097435	supramolecular fiber organization	-2.22479	-0.248258	9/551	12488,18003,19230,22027,23790,59069,72948,73420,545370	Cd2ap,Nedd9,Twf1,Hsp90b1,Coro1c,Tpm3,Tppp,Ccsap,Hmcn1
14_Summary	GO Biological Processes	GO:0045137	development of primary sexual characteristics	-3.32119	-0.787769	7/230	14609,17684,23967,67561,83558,93837,319448,327826	Gja1,Cited2,Osr1,Wdr48,Tex11,Dach2,Fndc3a,Frs2
14_Member	GO Biological Processes	GO:0045137	development of primary sexual characteristics	-3.32119	-0.787769	7/230	14609,17684,23967,67561,83558,93837,319448	Gja1,Cited2,Osr1,Wdr48,Tex11,Dach2,Fndc3a
14_Member	GO Biological Processes	GO:0008584	male gonad development	-2.87778	-0.564152	5/135	14609,17684,67561,83558,319448	Gja1,Cited2,Wdr48,Tex11,Fndc3a
14_Member	GO Biological Processes	GO:0046546	development of primary male sexual characteristics	-2.86357	-0.564152	5/136	14609,17684,67561,83558,319448	Gja1,Cited2,Wdr48,Tex11,Fndc3a
14_Member	GO Biological Processes	GO:0007548	sex differentiation	-2.63676	-0.43048	7/302	14609,17684,23967,67561,83558,93837,319448	Gja1,Cited2,Osr1,Wdr48,Tex11,Dach2,Fndc3a
14_Member	GO Biological Processes	GO:0008406	gonad development	-2.61506	-0.42477	6/226	14609,17684,23967,67561,83558,319448	Gja1,Cited2,Osr1,Wdr48,Tex11,Fndc3a
14_Member	GO Biological Processes	GO:0048608	reproductive structure development	-2.59695	-0.424201	7/307	14609,17684,23967,67561,83558,319448,327826	Gja1,Cited2,Osr1,Wdr48,Tex11,Fndc3a,Frs2
14_Member	GO Biological Processes	GO:0061458	reproductive system development	-2.56569	-0.415484	7/311	14609,17684,23967,67561,83558,319448,327826	Gja1,Cited2,Osr1,Wdr48,Tex11,Fndc3a,Frs2
14_Member	GO Biological Processes	GO:0046661	male sex differentiation	-2.48642	-0.382188	5/166	14609,17684,67561,83558,319448	Gja1,Cited2,Wdr48,Tex11,Fndc3a
15_Summary	GO Biological Processes	GO:0044319	wound healing, spreading of cells	-3.3072	-0.787769	3/26	16475,20583,56426,11909,12571,14609,23967,67561,108655,327826	Ajuba,Snai2,Pdcd10,Atf2,Cdk6,Gja1,Osr1,Wdr48,Foxp1,Frs2
15_Member	GO Biological Processes	GO:0044319	wound healing, spreading of cells	-3.3072	-0.787769	3/26	16475,20583,56426	Ajuba,Snai2,Pdcd10
15_Member	GO Biological Processes	GO:0090505	epiboly involved in wound healing	-3.3072	-0.787769	3/26	16475,20583,56426	Ajuba,Snai2,Pdcd10
15_Member	GO Biological Processes	GO:0090504	epiboly	-3.25795	-0.759659	3/27	16475,20583,56426	Ajuba,Snai2,Pdcd10
15_Member	GO Biological Processes	GO:0050678	regulation of epithelial cell proliferation	-2.85847	-0.564152	9/442	11909,12571,14609,20583,23967,56426,67561,108655,327826	Atf2,Cdk6,Gja1,Snai2,Osr1,Pdcd10,Wdr48,Foxp1,Frs2
15_Member	GO Biological Processes	GO:0002011	morphogenesis of an epithelial sheet	-2.38057	-0.327192	3/54	16475,20583,56426	Ajuba,Snai2,Pdcd10
15_Member	GO Biological Processes	GO:0050680	negative regulation of epithelial cell proliferation	-2.23893	-0.252897	5/190	11909,12571,14609,20583,56426	Atf2,Cdk6,Gja1,Snai2,Pdcd10
16_Summary	GO Biological Processes	GO:0051301	cell division	-3.01812	-0.625675	10/507	11735,12488,12571,16563,18003,18647,51810,72948,73420,545370	Ank3,Cd2ap,Cdk6,Kif2a,Nedd9,Cdk14,Hnrnpu,Tppp,Ccsap,Hmcn1
16_Member	GO Biological Processes	GO:0051301	cell division	-3.01812	-0.625675	10/507	11735,12488,12571,16563,18003,18647,51810,72948,73420,545370	Ank3,Cd2ap,Cdk6,Kif2a,Nedd9,Cdk14,Hnrnpu,Tppp,Ccsap,Hmcn1
17_Summary	GO Biological Processes	GO:0001952	regulation of cell-matrix adhesion	-2.9808	-0.608471	5/128	12571,18186,22288,23790,244895,12064,14609,20583,18003,11735,16475,545156,545370	Cdk6,Nrp1,Utrn,Coro1c,Peak1,Bdnf,Gja1,Snai2,Nedd9,Ank3,Ajuba,Kalrn,Hmcn1
17_Member	GO Biological Processes	GO:0001952	regulation of cell-matrix adhesion	-2.9808	-0.608471	5/128	12571,18186,22288,23790,244895	Cdk6,Nrp1,Utrn,Coro1c,Peak1
17_Member	GO Biological Processes	GO:1901888	regulation of cell junction assembly	-2.65374	-0.437601	6/222	12064,14609,18186,20583,23790,244895	Bdnf,Gja1,Nrp1,Snai2,Coro1c,Peak1
17_Member	GO Biological Processes	GO:0010810	regulation of cell-substrate adhesion	-2.62465	-0.43016	6/225	12571,18003,18186,22288,23790,244895	Cdk6,Nedd9,Nrp1,Utrn,Coro1c,Peak1
17_Member	GO Biological Processes	GO:0034330	cell junction organization	-2.35919	-0.316875	9/525	11735,12064,14609,16475,18186,20583,22288,244895,545156	Ank3,Bdnf,Gja1,Ajuba,Nrp1,Snai2,Utrn,Peak1,Kalrn
17_Member	GO Biological Processes	GO:1900024	regulation of substrate adhesion-dependent cell spreading	-2.27249	-0.276772	3/59	18003,18186,23790	Nedd9,Nrp1,Coro1c
17_Member	GO Biological Processes	GO:0010769	regulation of cell morphogenesis involved in differentiation	-2.2164	-0.244531	4/121	18003,18186,23790,545156	Nedd9,Nrp1,Coro1c,Kalrn
17_Member	GO Biological Processes	GO:0001954	positive regulation of cell-matrix adhesion	-2.17413	-0.229274	3/64	12571,18186,22288	Cdk6,Nrp1,Utrn
17_Member	GO Biological Processes	GO:0051893	regulation of focal adhesion assembly	-2.17413	-0.229274	3/64	18186,23790,244895	Nrp1,Coro1c,Peak1
17_Member	GO Biological Processes	GO:0090109	regulation of cell-substrate junction assembly	-2.17413	-0.229274	3/64	18186,23790,244895	Nrp1,Coro1c,Peak1
17_Member	GO Biological Processes	GO:0150116	regulation of cell-substrate junction organization	-2.08399	-0.164563	3/69	18186,23790,244895	Nrp1,Coro1c,Peak1
17_Member	GO Biological Processes	GO:0010811	positive regulation of cell-substrate adhesion	-2.01891	-0.121545	4/138	12571,18003,18186,22288	Cdk6,Nedd9,Nrp1,Utrn
17_Member	GO Biological Processes	GO:0031532	actin cytoskeleton reorganization	-2.017	-0.121545	3/73	18003,18186,545370	Nedd9,Nrp1,Hmcn1
18_Summary	GO Biological Processes	GO:0001837	epithelial to mesenchymal transition	-2.96942	-0.608471	4/75	13207,13614,14609,20583,545156,11735,12725,14381,213827	Ddx5,Edn1,Gja1,Snai2,Kalrn,Ank3,Clcn3,G6pdx,Arcn1
18_Member	GO Biological Processes	GO:0001837	epithelial to mesenchymal transition	-2.96942	-0.608471	4/75	13207,13614,14609,20583	Ddx5,Edn1,Gja1,Snai2
18_Member	GO Biological Processes	GO:0007589	body fluid secretion	-2.11914	-0.189298	3/67	13614,14609,545156	Edn1,Gja1,Kalrn
18_Member	GO Biological Processes	GO:0021700	developmental maturation	-2.02412	-0.122837	6/300	11735,12725,13614,14381,14609,213827	Ank3,Clcn3,Edn1,G6pdx,Gja1,Arcn1
19_Summary	GO Biological Processes	GO:0040013	negative regulation of locomotion	-2.82961	-0.544941	8/360	17684,18186,19270,23790,56426,78771,214968,380916	Cited2,Nrp1,Ptprg,Coro1c,Pdcd10,Mctp1,Sema6d,Lrch1
19_Member	GO Biological Processes	GO:0040013	negative regulation of locomotion	-2.82961	-0.544941	8/360	17684,18186,19270,23790,56426,78771,214968,380916	Cited2,Nrp1,Ptprg,Coro1c,Pdcd10,Mctp1,Sema6d,Lrch1
19_Member	GO Biological Processes	GO:0030336	negative regulation of cell migration	-2.55796	-0.415484	7/312	17684,19270,23790,56426,78771,214968,380916	Cited2,Ptprg,Coro1c,Pdcd10,Mctp1,Sema6d,Lrch1
19_Member	GO Biological Processes	GO:2000146	negative regulation of cell motility	-2.46023	-0.362397	7/325	17684,19270,23790,56426,78771,214968,380916	Cited2,Ptprg,Coro1c,Pdcd10,Mctp1,Sema6d,Lrch1
19_Member	GO Biological Processes	GO:0010633	negative regulation of epithelial cell migration	-2.0009	-0.1182	3/74	19270,23790,56426	Ptprg,Coro1c,Pdcd10
20_Summary	GO Biological Processes	GO:0040014	regulation of multicellular organism growth	-2.69438	-0.446989	4/89	14381,19035,20856,74493	G6pdx,Ppib,Stc2,Tnks2
20_Member	GO Biological Processes	GO:0040014	regulation of multicellular organism growth	-2.69438	-0.446989	4/89	14381,19035,20856,74493	G6pdx,Ppib,Stc2,Tnks2
F2 CD+Veh vs CD+DHT DEmiRNA target genes GO
GroupID	Category	Term	Description	LogP	Log(q-value)	InTerm_InList	Genes	Symbols
1_Summary	GO Biological Processes	GO:2000765	regulation of cytoplasmic translation	-4.09621	-0.00913577	3/29	12877,18746,51810,208691,13690	Cpeb1,Pkm,Hnrnpu,Eif5a2,Eif4g2
1_Member	GO Biological Processes	GO:2000765	regulation of cytoplasmic translation	-4.09621	-0.00913577	3/29	12877,18746,51810	Cpeb1,Pkm,Hnrnpu
1_Member	GO Biological Processes	GO:0045727	positive regulation of translation	-3.11473	0	4/142	12877,18746,51810,208691	Cpeb1,Pkm,Hnrnpu,Eif5a2
1_Member	GO Biological Processes	GO:0034250	positive regulation of cellular amide metabolic process	-2.82514	0	4/170	12877,18746,51810,208691	Cpeb1,Pkm,Hnrnpu,Eif5a2
1_Member	GO Biological Processes	GO:0006417	regulation of translation	-2.24884	0	5/394	12877,13690,18746,51810,208691	Cpeb1,Eif4g2,Pkm,Hnrnpu,Eif5a2
1_Member	GO Biological Processes	GO:0034248	regulation of cellular amide metabolic process	-2.00046	0	5/453	12877,13690,18746,51810,208691	Cpeb1,Eif4g2,Pkm,Hnrnpu,Eif5a2
2_Summary	GO Biological Processes	GO:0060479	lung cell differentiation	-3.77572	-0.00913577	3/37	16653,18222,252973,19014,22034,78783,226519	Kras,Numb,Grhl2,Med1,Traf6,Brpf1,Lamc1
2_Member	GO Biological Processes	GO:0060479	lung cell differentiation	-3.77572	-0.00913577	3/37	16653,18222,252973	Kras,Numb,Grhl2
2_Member	GO Biological Processes	GO:0060487	lung epithelial cell differentiation	-3.77572	-0.00913577	3/37	16653,18222,252973	Kras,Numb,Grhl2
2_Member	GO Biological Processes	GO:0060428	lung epithelium development	-3.36008	0	3/51	16653,18222,252973	Kras,Numb,Grhl2
2_Member	GO Biological Processes	GO:0030856	regulation of epithelial cell differentiation	-2.84402	0	4/168	16653,18222,19014,252973	Kras,Numb,Med1,Grhl2
2_Member	GO Biological Processes	GO:0002009	morphogenesis of an epithelium	-2.36345	0	6/532	16653,19014,22034,78783,226519,252973	Kras,Med1,Traf6,Brpf1,Lamc1,Grhl2
2_Member	GO Biological Processes	GO:0060562	epithelial tube morphogenesis	-2.35825	0	5/371	16653,19014,22034,78783,252973	Kras,Med1,Traf6,Brpf1,Grhl2
2_Member	GO Biological Processes	GO:0001841	neural tube formation	-2.15911	0	3/134	22034,78783,252973	Traf6,Brpf1,Grhl2
3_Summary	KEGG Pathway	mmu05146	Amoebiasis - Mus musculus (house mouse)	-3.57974	0	4/107	20248,226519,381286,383548,11674,18725,18746	Serpinb3a,Lamc1,Serpinb3c,Serpinb3b,Aldoa,Pira2,Pkm
3_Member	KEGG Pathway	mmu05146	Amoebiasis - Mus musculus (house mouse)	-3.57974	0	4/107	20248,226519,381286,383548	Serpinb3a,Lamc1,Serpinb3c,Serpinb3b
3_Member	Reactome Gene Sets	R-MMU-6798695	Neutrophil degranulation	-2.40347	0	6/522	11674,18725,18746,20248,381286,383548	Aldoa,Pira2,Pkm,Serpinb3a,Serpinb3c,Serpinb3b
4_Summary	GO Biological Processes	GO:0032869	cellular response to insulin stimulus	-3.13777	0	4/140	12877,18746,72993,83946,19014,51810	Cpeb1,Pkm,Appl1,Phip,Med1,Hnrnpu
4_Member	GO Biological Processes	GO:0032869	cellular response to insulin stimulus	-3.13777	0	4/140	12877,18746,72993,83946	Cpeb1,Pkm,Appl1,Phip
4_Member	GO Biological Processes	GO:0032870	cellular response to hormone stimulus	-2.93333	0	6/409	12877,18746,19014,51810,72993,83946	Cpeb1,Pkm,Med1,Hnrnpu,Appl1,Phip
4_Member	GO Biological Processes	GO:0032868	response to insulin	-2.70815	0	4/183	12877,18746,72993,83946	Cpeb1,Pkm,Appl1,Phip
4_Member	GO Biological Processes	GO:0034504	protein localization to nucleus	-2.60008	0	4/196	19014,51810,72993,83946	Med1,Hnrnpu,Appl1,Phip
4_Member	GO Biological Processes	GO:0071375	cellular response to peptide hormone stimulus	-2.54517	0	4/203	12877,18746,72993,83946	Cpeb1,Pkm,Appl1,Phip
4_Member	GO Biological Processes	GO:0006606	protein import into nucleus	-2.3752	0	3/112	19014,72993,83946	Med1,Appl1,Phip
4_Member	GO Biological Processes	GO:0051170	import into nucleus	-2.33263	0	3/116	19014,72993,83946	Med1,Appl1,Phip
4_Member	GO Biological Processes	GO:1901653	cellular response to peptide	-2.2368	0	4/248	12877,18746,72993,83946	Cpeb1,Pkm,Appl1,Phip
4_Member	GO Biological Processes	GO:0009725	response to hormone	-2.01553	0	6/630	12877,18746,19014,51810,72993,83946	Cpeb1,Pkm,Med1,Hnrnpu,Appl1,Phip
5_Summary	GO Biological Processes	GO:0051092	positive regulation of NF-kappaB transcription factor activity	-2.97313	0	4/155	16179,16653,22034,26563,18725,72993,11987,54156,83797,226519,219150,252973	Irak1,Kras,Traf6,Ror1,Pira2,Appl1,Slc7a1,Egfl6,Smarcd1,Lamc1,Hmbox1,Grhl2
5_Member	GO Biological Processes	GO:0051092	positive regulation of NF-kappaB transcription factor activity	-2.97313	0	4/155	16179,16653,22034,26563	Irak1,Kras,Traf6,Ror1
5_Member	GO Biological Processes	GO:0019221	cytokine-mediated signaling pathway	-2.64443	0	5/318	16179,16653,18725,22034,72993	Irak1,Kras,Pira2,Traf6,Appl1
5_Member	GO Biological Processes	GO:0045785	positive regulation of cell adhesion	-2.45277	0	6/510	11987,16179,22034,54156,83797,226519	Slc7a1,Irak1,Traf6,Egfl6,Smarcd1,Lamc1
5_Member	KEGG Pathway	mmu05145	Toxoplasmosis - Mus musculus (house mouse)	-2.39712	0	3/110	16179,22034,226519	Irak1,Traf6,Lamc1
5_Member	GO Biological Processes	GO:0051347	positive regulation of transferase activity	-2.39137	0	6/525	16179,16653,22034,26563,219150,252973	Irak1,Kras,Traf6,Ror1,Hmbox1,Grhl2
5_Member	KEGG Pathway	mmu04722	Neurotrophin signaling pathway - Mus musculus (house mouse)	-2.28161	0	3/121	16179,16653,22034	Irak1,Kras,Traf6
5_Member	GO Biological Processes	GO:0043123	positive regulation of I-kappaB kinase/NF-kappaB signaling	-2.21394	0	3/128	16179,22034,26563	Irak1,Traf6,Ror1
5_Member	GO Biological Processes	GO:0043406	positive regulation of MAP kinase activity	-2.19536	0	3/130	16179,16653,22034	Irak1,Kras,Traf6
5_Member	GO Biological Processes	GO:0051091	positive regulation of DNA-binding transcription factor activity	-2.10316	0	4/271	16179,16653,22034,26563	Irak1,Kras,Traf6,Ror1
5_Member	GO Biological Processes	GO:1903039	positive regulation of leukocyte cell-cell adhesion	-2.09765	0	4/272	11987,16179,22034,83797	Slc7a1,Irak1,Traf6,Smarcd1
6_Summary	KEGG Pathway	mmu01200	Carbon metabolism - Mus musculus (house mouse)	-2.28161	0	3/121	11674,18746,110446	Aldoa,Pkm,Acat1
6_Member	KEGG Pathway	mmu01200	Carbon metabolism - Mus musculus (house mouse)	-2.28161	0	3/121	11674,18746,110446	Aldoa,Pkm,Acat1
7_Summary	GO Biological Processes	GO:0098876	vesicle-mediated transport to the plasma membrane	-2.2521	0	3/124	22319,229593,266781	Vamp3,Golph3l,Snx17
7_Member	GO Biological Processes	GO:0098876	vesicle-mediated transport to the plasma membrane	-2.2521	0	3/124	22319,229593,266781	Vamp3,Golph3l,Snx17
8_Summary	GO Biological Processes	GO:2000278	regulation of DNA biosynthetic process	-2.20461	0	3/129	51810,219150,252973	Hnrnpu,Hmbox1,Grhl2
8_Member	GO Biological Processes	GO:2000278	regulation of DNA biosynthetic process	-2.20461	0	3/129	51810,219150,252973	Hnrnpu,Hmbox1,Grhl2
F3 CD+Veh vs CD+DHT DEmiRNA target genes GO
GroupID	Category	Term	Description	LogP	Log(q-value)	InTerm_InList	Genes	Symbols
1_Summary	GO Biological Processes	GO:0010632	regulation of epithelial cell migration	-8.66465	-4.40225	15/292	659,2185,2260,3037,3091,3146,5797,7048,9475,10982,11235,23411,23603,55294,161742,2043,2045,2051,2296,2651,3977,5789,6464,6654,9480,10718,10818,10923,23236,26058,5396,30008,79625,80155,2908,6664,896,2629,5027,8536,11261,29982,79583,3958,5329,5911,7224,113174,3720,10755,55022,116379,201626,9824	BMPR2,PTK2B,FGFR1,HAS2,HIF1A,HMGB1,PTPRM,TGFBR2,ROCK2,MAPRE2,PDCD10,SIRT1,CORO1C,FBXW7,SPRED1,EPHA4,EPHA7,EPHB6,FOXC1,GCNT2,LIFR,PTPRD,SHC1,SOS1,ONECUT2,NRG3,FRS2,SUB1,PLCB1,GIGYF2,PRRX1,EFEMP2,NDNF,NAA15,NR3C1,SOX11,CCND3,GBA1,P2RX7,CAMK1,CHP1,NRBF2,TMEM231,LGALS3,PLAUR,RAP2A,TRPC5,SAAL1,JARID2,GIPC1,PID1,IL22RA2,PDE12,ARHGAP11A
1_Member	GO Biological Processes	GO:0010632	regulation of epithelial cell migration	-8.66465	-4.40225	15/292	659,2185,2260,3037,3091,3146,5797,7048,9475,10982,11235,23411,23603,55294,161742	BMPR2,PTK2B,FGFR1,HAS2,HIF1A,HMGB1,PTPRM,TGFBR2,ROCK2,MAPRE2,PDCD10,SIRT1,CORO1C,FBXW7,SPRED1
1_Member	GO Biological Processes	GO:0007167	enzyme-linked receptor protein signaling pathway	-7.68656	-4.02621	20/636	659,2043,2045,2051,2185,2260,2296,2651,3977,5789,6464,6654,7048,9480,10718,10818,10923,23236,23411,26058	BMPR2,EPHA4,EPHA7,EPHB6,PTK2B,FGFR1,FOXC1,GCNT2,LIFR,PTPRD,SHC1,SOS1,TGFBR2,ONECUT2,NRG3,FRS2,SUB1,PLCB1,SIRT1,GIGYF2
1_Member	GO Biological Processes	GO:0048514	blood vessel morphogenesis	-7.35573	-3.89898	16/421	659,2185,2296,3037,3091,5396,6464,6654,7048,11235,23411,30008,55294,79625,80155,161742	BMPR2,PTK2B,FOXC1,HAS2,HIF1A,PRRX1,SHC1,SOS1,TGFBR2,PDCD10,SIRT1,EFEMP2,FBXW7,NDNF,NAA15,SPRED1
1_Member	GO Biological Processes	GO:0035239	tube morphogenesis	-7.31629	-3.89898	20/670	659,2043,2045,2185,2296,2908,3037,3091,5396,6464,6654,6664,7048,11235,23411,30008,55294,79625,80155,161742	BMPR2,EPHA4,EPHA7,PTK2B,FOXC1,NR3C1,HAS2,HIF1A,PRRX1,SHC1,SOS1,SOX11,TGFBR2,PDCD10,SIRT1,EFEMP2,FBXW7,NDNF,NAA15,SPRED1
1_Member	GO Biological Processes	GO:0043549	regulation of kinase activity	-6.84976	-3.49044	21/786	659,896,2043,2045,2051,2185,2260,2629,5027,6464,6654,7048,8536,10718,11235,11261,23411,23603,29982,55294,161742	BMPR2,CCND3,EPHA4,EPHA7,EPHB6,PTK2B,FGFR1,GBA1,P2RX7,SHC1,SOS1,TGFBR2,CAMK1,NRG3,PDCD10,CHP1,SIRT1,CORO1C,NRBF2,FBXW7,SPRED1
1_Member	GO Biological Processes	GO:0001944	vasculature development	-6.74987	-3.44171	17/528	659,2185,2296,3037,3091,5396,6464,6654,7048,11235,23411,30008,55294,79583,79625,80155,161742	BMPR2,PTK2B,FOXC1,HAS2,HIF1A,PRRX1,SHC1,SOS1,TGFBR2,PDCD10,SIRT1,EFEMP2,FBXW7,TMEM231,NDNF,NAA15,SPRED1
1_Member	GO Biological Processes	GO:0010634	positive regulation of epithelial cell migration	-6.35825	-3.12873	10/176	659,2185,2260,3037,3091,3146,7048,9475,10982,23411	BMPR2,PTK2B,FGFR1,HAS2,HIF1A,HMGB1,TGFBR2,ROCK2,MAPRE2,SIRT1
1_Member	GO Biological Processes	GO:0001568	blood vessel development	-6.26782	-3.12873	16/507	659,2185,2296,3037,3091,5396,6464,6654,7048,11235,23411,30008,55294,79625,80155,161742	BMPR2,PTK2B,FOXC1,HAS2,HIF1A,PRRX1,SHC1,SOS1,TGFBR2,PDCD10,SIRT1,EFEMP2,FBXW7,NDNF,NAA15,SPRED1
1_Member	GO Biological Processes	GO:0010594	regulation of endothelial cell migration	-6.19044	-3.12873	11/230	659,2185,2260,3091,3146,5797,9475,11235,23411,55294,161742	BMPR2,PTK2B,FGFR1,HIF1A,HMGB1,PTPRM,ROCK2,PDCD10,SIRT1,FBXW7,SPRED1
1_Member	GO Biological Processes	GO:0045859	regulation of protein kinase activity	-5.95454	-2.99317	18/672	659,896,2043,2185,2260,2629,5027,6464,6654,7048,8536,10718,11235,11261,23411,23603,55294,161742	BMPR2,CCND3,EPHA4,PTK2B,FGFR1,GBA1,P2RX7,SHC1,SOS1,TGFBR2,CAMK1,NRG3,PDCD10,CHP1,SIRT1,CORO1C,FBXW7,SPRED1
1_Member	GO Biological Processes	GO:0033674	positive regulation of kinase activity	-5.01848	-2.35813	14/494	659,896,2043,2045,2051,2185,2260,5027,7048,8536,10718,11235,23411,55294	BMPR2,CCND3,EPHA4,EPHA7,EPHB6,PTK2B,FGFR1,P2RX7,TGFBR2,CAMK1,NRG3,PDCD10,SIRT1,FBXW7
1_Member	GO Biological Processes	GO:0030335	positive regulation of cell migration	-4.99275	-2.35743	15/566	659,2043,2185,2260,2651,3037,3091,3146,3958,7048,9475,9480,10982,11235,23411	BMPR2,EPHA4,PTK2B,FGFR1,GCNT2,HAS2,HIF1A,HMGB1,LGALS3,TGFBR2,ROCK2,ONECUT2,MAPRE2,PDCD10,SIRT1
1_Member	GO Biological Processes	GO:2000147	positive regulation of cell motility	-4.76459	-2.23942	15/592	659,2043,2185,2260,2651,3037,3091,3146,3958,7048,9475,9480,10982,11235,23411	BMPR2,EPHA4,PTK2B,FGFR1,GCNT2,HAS2,HIF1A,HMGB1,LGALS3,TGFBR2,ROCK2,ONECUT2,MAPRE2,PDCD10,SIRT1
1_Member	GO Biological Processes	GO:0001934	positive regulation of protein phosphorylation	-4.71369	-2.20716	17/749	659,896,2043,2045,2185,2260,5027,5329,5911,7048,7224,8536,9475,10718,11235,23411,55294	BMPR2,CCND3,EPHA4,EPHA7,PTK2B,FGFR1,P2RX7,PLAUR,RAP2A,TGFBR2,TRPC5,CAMK1,ROCK2,NRG3,PDCD10,SIRT1,FBXW7
1_Member	GO Biological Processes	GO:0040017	positive regulation of locomotion	-4.63889	-2.15941	15/607	659,2043,2185,2260,2651,3037,3091,3146,3958,7048,9475,9480,10982,11235,23411	BMPR2,EPHA4,PTK2B,FGFR1,GCNT2,HAS2,HIF1A,HMGB1,LGALS3,TGFBR2,ROCK2,ONECUT2,MAPRE2,PDCD10,SIRT1
1_Member	GO Biological Processes	GO:0071902	positive regulation of protein serine/threonine kinase activity	-4.48643	-2.04357	9/229	659,896,2043,2185,2260,5027,8536,11235,23411	BMPR2,CCND3,EPHA4,PTK2B,FGFR1,P2RX7,CAMK1,PDCD10,SIRT1
1_Member	GO Biological Processes	GO:0050678	regulation of epithelial cell proliferation	-4.47216	-2.03583	12/414	659,2260,3037,3091,3146,5797,6664,10818,11235,23411,55294,113174	BMPR2,FGFR1,HAS2,HIF1A,HMGB1,PTPRM,SOX11,FRS2,PDCD10,SIRT1,FBXW7,SAAL1
1_Member	GO Biological Processes	GO:0010595	positive regulation of endothelial cell migration	-4.44043	-2.01688	7/131	659,2185,2260,3091,3146,9475,23411	BMPR2,PTK2B,FGFR1,HIF1A,HMGB1,ROCK2,SIRT1
1_Member	GO Biological Processes	GO:0045860	positive regulation of protein kinase activity	-4.43177	-2.01447	12/418	659,896,2043,2185,2260,5027,7048,8536,10718,11235,23411,55294	BMPR2,CCND3,EPHA4,PTK2B,FGFR1,P2RX7,TGFBR2,CAMK1,NRG3,PDCD10,SIRT1,FBXW7
1_Member	GO Biological Processes	GO:0007169	transmembrane receptor protein tyrosine kinase signaling pathway	-4.41177	-2.0036	12/420	2043,2045,2051,2185,2260,2296,6464,6654,10718,10818,23236,26058	EPHA4,EPHA7,EPHB6,PTK2B,FGFR1,FOXC1,SHC1,SOS1,NRG3,FRS2,PLCB1,GIGYF2
1_Member	GO Biological Processes	GO:0051347	positive regulation of transferase activity	-4.20763	-1.86951	14/586	659,896,2043,2045,2051,2185,2260,5027,7048,8536,10718,11235,23411,55294	BMPR2,CCND3,EPHA4,EPHA7,EPHB6,PTK2B,FGFR1,P2RX7,TGFBR2,CAMK1,NRG3,PDCD10,SIRT1,FBXW7
1_Member	GO Biological Processes	GO:0043535	regulation of blood vessel endothelial cell migration	-4.06739	-1.76877	7/150	2260,3091,3146,11235,23411,55294,161742	FGFR1,HIF1A,HMGB1,PDCD10,SIRT1,FBXW7,SPRED1
1_Member	GO Biological Processes	GO:0071900	regulation of protein serine/threonine kinase activity	-3.99044	-1.7103	11/395	659,896,2043,2185,2260,2629,5027,6654,8536,11235,23411	BMPR2,CCND3,EPHA4,PTK2B,FGFR1,GBA1,P2RX7,SOS1,CAMK1,PDCD10,SIRT1
1_Member	GO Biological Processes	GO:0071345	cellular response to cytokine stimulus	-3.7972	-1.55426	15/722	2185,2296,2629,3037,3091,3720,3977,6654,10755,11235,23236,23411,55022,116379,201626	PTK2B,FOXC1,GBA1,HAS2,HIF1A,JARID2,LIFR,SOS1,GIPC1,PDCD10,PLCB1,SIRT1,PID1,IL22RA2,PDE12
1_Member	GO Biological Processes	GO:0050679	positive regulation of epithelial cell proliferation	-3.76075	-1.54756	8/224	659,2260,3037,3091,3146,6664,23411,113174	BMPR2,FGFR1,HAS2,HIF1A,HMGB1,SOX11,SIRT1,SAAL1
1_Member	GO Biological Processes	GO:0001936	regulation of endothelial cell proliferation	-3.53445	-1.40238	7/183	659,2260,3091,3146,5797,11235,23411	BMPR2,FGFR1,HIF1A,HMGB1,PTPRM,PDCD10,SIRT1
1_Member	GO Biological Processes	GO:0043405	regulation of MAP kinase activity	-3.49172	-1.38728	7/186	2043,2185,2260,2629,5027,6654,11235	EPHA4,PTK2B,FGFR1,GBA1,P2RX7,SOS1,PDCD10
1_Member	GO Biological Processes	GO:0001525	angiogenesis	-3.34309	-1.29553	9/325	2185,2296,3091,6464,7048,11235,23411,79625,80155	PTK2B,FOXC1,HIF1A,SHC1,TGFBR2,PDCD10,SIRT1,NDNF,NAA15
1_Member	GO Biological Processes	GO:0001938	positive regulation of endothelial cell proliferation	-2.90895	-1.02247	5/115	659,2260,3091,3146,23411	BMPR2,FGFR1,HIF1A,HMGB1,SIRT1
1_Member	GO Biological Processes	GO:0043406	positive regulation of MAP kinase activity	-2.87565	-0.998855	5/117	2043,2185,2260,5027,11235	EPHA4,PTK2B,FGFR1,P2RX7,PDCD10
1_Member	GO Biological Processes	GO:0043536	positive regulation of blood vessel endothelial cell migration	-2.73983	-0.921475	4/75	2260,3091,3146,23411	FGFR1,HIF1A,HMGB1,SIRT1
1_Member	GO Biological Processes	GO:0051345	positive regulation of hydrolase activity	-2.09362	-0.51426	10/589	2043,2185,2260,3146,6654,9475,9824,10982,23411,23603	EPHA4,PTK2B,FGFR1,HMGB1,SOS1,ROCK2,ARHGAP11A,MAPRE2,SIRT1,CORO1C
2_Summary	GO Biological Processes	GO:1905666	regulation of protein localization to endosome	-7.94674	-4.02621	5/12	4248,7430,9475,58489,88455,5911,8825,9312,84668,22836	MGAT3,EZR,ROCK2,ABHD17C,ANKRD13A,RAP2A,LIN7A,KCNB2,HYCC1,RHOBTB3
2_Member	GO Biological Processes	GO:1905666	regulation of protein localization to endosome	-7.94674	-4.02621	5/12	4248,7430,9475,58489,88455	MGAT3,EZR,ROCK2,ABHD17C,ANKRD13A
2_Member	GO Biological Processes	GO:1905668	positive regulation of protein localization to endosome	-6.15647	-3.12873	4/11	4248,7430,9475,58489	MGAT3,EZR,ROCK2,ABHD17C
2_Member	GO Biological Processes	GO:1902965	regulation of protein localization to early endosome	-4.75364	-2.23942	3/8	4248,7430,9475	MGAT3,EZR,ROCK2
2_Member	GO Biological Processes	GO:1902966	positive regulation of protein localization to early endosome	-4.75364	-2.23942	3/8	4248,7430,9475	MGAT3,EZR,ROCK2
2_Member	GO Biological Processes	GO:1990778	protein localization to cell periphery	-2.23381	-0.611893	6/234	5911,7430,8825,9312,9475,84668	RAP2A,EZR,LIN7A,KCNB2,ROCK2,HYCC1
2_Member	GO Biological Processes	GO:0030865	cortical cytoskeleton organization	-2.0818	-0.510482	3/60	7430,9475,22836	EZR,ROCK2,RHOBTB3
3_Summary	GO Biological Processes	GO:0043408	regulation of MAPK cascade	-7.76065	-4.02621	21/694	2043,2045,2185,2260,2629,2651,3146,4077,5027,5911,6464,7430,9475,10818,11235,23236,55294,81610,83737,161742,768211,1859,3091,5396,9320,23201,23411,135112,150275,5592,5797,10718,23603	EPHA4,EPHA7,PTK2B,FGFR1,GBA1,GCNT2,HMGB1,NBR1,P2RX7,RAP2A,SHC1,EZR,ROCK2,FRS2,PDCD10,PLCB1,FBXW7,FAM83D,ITCH,SPRED1,RELL1,DYRK1A,HIF1A,PRRX1,TRIP12,FAM168A,SIRT1,NCOA7,CCDC117,PRKG1,PTPRM,NRG3,CORO1C
3_Member	GO Biological Processes	GO:0043408	regulation of MAPK cascade	-7.76065	-4.02621	21/694	2043,2045,2185,2260,2629,2651,3146,4077,5027,5911,6464,7430,9475,10818,11235,23236,55294,81610,83737,161742,768211	EPHA4,EPHA7,PTK2B,FGFR1,GBA1,GCNT2,HMGB1,NBR1,P2RX7,RAP2A,SHC1,EZR,ROCK2,FRS2,PDCD10,PLCB1,FBXW7,FAM83D,ITCH,SPRED1,RELL1
3_Member	GO Biological Processes	GO:0080135	regulation of cellular response to stress	-7.4271	-3.89898	21/726	1859,2043,2185,3091,3146,4077,5396,5911,7430,9320,9475,11235,23201,23236,23411,55294,83737,135112,150275,161742,768211	DYRK1A,EPHA4,PTK2B,HIF1A,HMGB1,NBR1,PRRX1,RAP2A,EZR,TRIP12,ROCK2,PDCD10,FAM168A,PLCB1,SIRT1,FBXW7,ITCH,NCOA7,CCDC117,SPRED1,RELL1
3_Member	GO Biological Processes	GO:0032872	regulation of stress-activated MAPK cascade	-5.03959	-2.35813	9/195	2185,3146,4077,5911,7430,11235,23236,83737,768211	PTK2B,HMGB1,NBR1,RAP2A,EZR,PDCD10,PLCB1,ITCH,RELL1
3_Member	GO Biological Processes	GO:0070302	regulation of stress-activated protein kinase signaling cascade	-4.98637	-2.35743	9/198	2185,3146,4077,5911,7430,11235,23236,83737,768211	PTK2B,HMGB1,NBR1,RAP2A,EZR,PDCD10,PLCB1,ITCH,RELL1
3_Member	GO Biological Processes	GO:0070372	regulation of ERK1 and ERK2 cascade	-4.87996	-2.2711	11/315	2043,2045,2185,2651,3146,6464,7430,10818,55294,81610,161742	EPHA4,EPHA7,PTK2B,GCNT2,HMGB1,SHC1,EZR,FRS2,FBXW7,FAM83D,SPRED1
3_Member	GO Biological Processes	GO:0043410	positive regulation of MAPK cascade	-4.34837	-1.96678	13/496	2043,2185,2260,2651,3146,5027,6464,9475,10818,11235,23236,55294,768211	EPHA4,PTK2B,FGFR1,GCNT2,HMGB1,P2RX7,SHC1,ROCK2,FRS2,PDCD10,PLCB1,FBXW7,RELL1
3_Member	GO Biological Processes	GO:0030336	negative regulation of cell migration	-3.591	-1.44254	10/368	2043,3146,5592,5797,5911,10718,11235,23236,23603,161742	EPHA4,HMGB1,PRKG1,PTPRM,RAP2A,NRG3,PDCD10,PLCB1,CORO1C,SPRED1
3_Member	GO Biological Processes	GO:2000146	negative regulation of cell motility	-3.45394	-1.37623	10/383	2043,3146,5592,5797,5911,10718,11235,23236,23603,161742	EPHA4,HMGB1,PRKG1,PTPRM,RAP2A,NRG3,PDCD10,PLCB1,CORO1C,SPRED1
3_Member	GO Biological Processes	GO:0040013	negative regulation of locomotion	-3.15181	-1.17496	10/419	2043,3146,5592,5797,5911,10718,11235,23236,23603,161742	EPHA4,HMGB1,PRKG1,PTPRM,RAP2A,NRG3,PDCD10,PLCB1,CORO1C,SPRED1
3_Member	GO Biological Processes	GO:0010633	negative regulation of epithelial cell migration	-2.94292	-1.04683	5/113	3146,5797,11235,23603,161742	HMGB1,PTPRM,PDCD10,CORO1C,SPRED1
3_Member	GO Biological Processes	GO:0032874	positive regulation of stress-activated MAPK cascade	-2.67427	-0.87276	5/130	2185,3146,11235,23236,768211	PTK2B,HMGB1,PDCD10,PLCB1,RELL1
3_Member	GO Biological Processes	GO:0070304	positive regulation of stress-activated protein kinase signaling cascade	-2.64539	-0.850456	5/132	2185,3146,11235,23236,768211	PTK2B,HMGB1,PDCD10,PLCB1,RELL1
3_Member	GO Biological Processes	GO:0046328	regulation of JNK cascade	-2.52158	-0.773719	5/141	2185,3146,5911,23236,83737	PTK2B,HMGB1,RAP2A,PLCB1,ITCH
3_Member	GO Biological Processes	GO:0010596	negative regulation of endothelial cell migration	-2.33583	-0.677648	4/97	3146,5797,11235,161742	HMGB1,PTPRM,PDCD10,SPRED1
4_Summary	GO Biological Processes	GO:1901214	regulation of neuron death	-6.32566	-3.12873	13/325	1745,2045,2185,2629,2908,3091,10891,11261,23411,27324,55294,79625,135112,7224	DLX1,EPHA7,PTK2B,GBA1,NR3C1,HIF1A,PPARGC1A,CHP1,SIRT1,TOX3,FBXW7,NDNF,NCOA7,TRPC5
4_Member	GO Biological Processes	GO:1901214	regulation of neuron death	-6.32566	-3.12873	13/325	1745,2045,2185,2629,2908,3091,10891,11261,23411,27324,55294,79625,135112	DLX1,EPHA7,PTK2B,GBA1,NR3C1,HIF1A,PPARGC1A,CHP1,SIRT1,TOX3,FBXW7,NDNF,NCOA7
4_Member	GO Biological Processes	GO:0043523	regulation of neuron apoptotic process	-5.51538	-2.68434	10/218	1745,2045,2185,2629,2908,3091,10891,27324,55294,79625	DLX1,EPHA7,PTK2B,GBA1,NR3C1,HIF1A,PPARGC1A,TOX3,FBXW7,NDNF
4_Member	GO Biological Processes	GO:1901215	negative regulation of neuron death	-4.65415	-2.1626	9/218	1745,2185,2629,3091,10891,23411,27324,79625,135112	DLX1,PTK2B,GBA1,HIF1A,PPARGC1A,SIRT1,TOX3,NDNF,NCOA7
4_Member	GO Biological Processes	GO:0051402	neuron apoptotic process	-4.36137	-1.97403	6/92	1745,2045,2629,3091,7224,10891	DLX1,EPHA7,GBA1,HIF1A,TRPC5,PPARGC1A
4_Member	GO Biological Processes	GO:0070997	neuron death	-4.11006	-1.8067	6/102	1745,2045,2629,3091,7224,10891	DLX1,EPHA7,GBA1,HIF1A,TRPC5,PPARGC1A
4_Member	GO Biological Processes	GO:0043524	negative regulation of neuron apoptotic process	-3.99581	-1.71113	7/154	1745,2185,2629,3091,10891,27324,79625	DLX1,PTK2B,GBA1,HIF1A,PPARGC1A,TOX3,NDNF
5_Summary	GO Biological Processes	GO:0070167	regulation of biomineral tissue development	-6.21798	-3.12873	8/103	490,659,2185,2201,3091,4077,5027,9475,6664,2296,5592,2629,3720,4205,9312,9699	ATP2B1,BMPR2,PTK2B,FBN2,HIF1A,NBR1,P2RX7,ROCK2,SOX11,FOXC1,PRKG1,GBA1,JARID2,MEF2A,KCNB2,RIMS2
5_Member	GO Biological Processes	GO:0070167	regulation of biomineral tissue development	-6.21798	-3.12873	8/103	490,659,2185,2201,3091,4077,5027,9475	ATP2B1,BMPR2,PTK2B,FBN2,HIF1A,NBR1,P2RX7,ROCK2
5_Member	GO Biological Processes	GO:0110149	regulation of biomineralization	-6.15391	-3.12873	8/105	490,659,2185,2201,3091,4077,5027,9475	ATP2B1,BMPR2,PTK2B,FBN2,HIF1A,NBR1,P2RX7,ROCK2
5_Member	GO Biological Processes	GO:0030500	regulation of bone mineralization	-5.74879	-2.84811	7/83	490,659,2185,2201,3091,4077,5027	ATP2B1,BMPR2,PTK2B,FBN2,HIF1A,NBR1,P2RX7
5_Member	GO Biological Processes	GO:0030278	regulation of ossification	-5.65908	-2.79462	8/122	490,659,2185,2201,3091,4077,5027,6664	ATP2B1,BMPR2,PTK2B,FBN2,HIF1A,NBR1,P2RX7,SOX11
5_Member	GO Biological Processes	GO:0045778	positive regulation of ossification	-4.44763	-2.01774	5/54	490,659,2201,5027,6664	ATP2B1,BMPR2,FBN2,P2RX7,SOX11
5_Member	GO Biological Processes	GO:0030501	positive regulation of bone mineralization	-3.58153	-1.4364	4/45	490,659,2201,5027	ATP2B1,BMPR2,FBN2,P2RX7
5_Member	GO Biological Processes	GO:0070169	positive regulation of biomineral tissue development	-3.24522	-1.22586	4/55	490,659,2201,5027	ATP2B1,BMPR2,FBN2,P2RX7
5_Member	GO Biological Processes	GO:0110151	positive regulation of biomineralization	-3.21537	-1.21064	4/56	490,659,2201,5027	ATP2B1,BMPR2,FBN2,P2RX7
5_Member	GO Biological Processes	GO:0035296	regulation of tube diameter	-2.44415	-0.73198	5/147	490,659,2296,5592,9475	ATP2B1,BMPR2,FOXC1,PRKG1,ROCK2
5_Member	GO Biological Processes	GO:0097746	blood vessel diameter maintenance	-2.44415	-0.73198	5/147	490,659,2296,5592,9475	ATP2B1,BMPR2,FOXC1,PRKG1,ROCK2
5_Member	GO Biological Processes	GO:0035150	regulation of tube size	-2.43162	-0.727861	5/148	490,659,2296,5592,9475	ATP2B1,BMPR2,FOXC1,PRKG1,ROCK2
5_Member	GO Biological Processes	GO:0044057	regulation of system process	-2.08874	-0.512074	10/590	490,659,2185,2629,3720,4205,5592,9312,9475,9699	ATP2B1,BMPR2,PTK2B,GBA1,JARID2,MEF2A,PRKG1,KCNB2,ROCK2,RIMS2
5_Member	GO Biological Processes	GO:0090257	regulation of muscle system process	-2.05079	-0.488228	6/256	490,3720,4205,5592,9312,9475	ATP2B1,JARID2,MEF2A,PRKG1,KCNB2,ROCK2
6_Summary	GO Biological Processes	GO:0060284	regulation of cell development	-6.16728	-3.12873	16/516	474,659,1745,1785,2043,2045,3037,3091,5789,6664,7224,9475,23236,23603,55294,84376,2185,3146,4077,10818,23411,23461,55810,161742,2260,6925,6938,463,730094	ATOH1,BMPR2,DLX1,DNM2,EPHA4,EPHA7,HAS2,HIF1A,PTPRD,SOX11,TRPC5,ROCK2,PLCB1,CORO1C,FBXW7,HOOK3,PTK2B,HMGB1,NBR1,FRS2,SIRT1,ABCA5,FOXJ2,SPRED1,FGFR1,TCF4,TCF12,ZFHX3,MOSMO
6_Member	GO Biological Processes	GO:0060284	regulation of cell development	-6.16728	-3.12873	16/516	474,659,1745,1785,2043,2045,3037,3091,5789,6664,7224,9475,23236,23603,55294,84376	ATOH1,BMPR2,DLX1,DNM2,EPHA4,EPHA7,HAS2,HIF1A,PTPRD,SOX11,TRPC5,ROCK2,PLCB1,CORO1C,FBXW7,HOOK3
6_Member	GO Biological Processes	GO:0045596	negative regulation of cell differentiation	-5.55098	-2.70355	18/718	474,659,1745,2043,2045,2185,3146,4077,6664,7224,10818,23411,23461,23603,55294,55810,84376,161742	ATOH1,BMPR2,DLX1,EPHA4,EPHA7,PTK2B,HMGB1,NBR1,SOX11,TRPC5,FRS2,SIRT1,ABCA5,CORO1C,FBXW7,FOXJ2,HOOK3,SPRED1
6_Member	GO Biological Processes	GO:0045666	positive regulation of neuron differentiation	-5.41578	-2.62523	7/93	474,1745,2260,6664,6925,6938,7224	ATOH1,DLX1,FGFR1,SOX11,TCF4,TCF12,TRPC5
6_Member	GO Biological Processes	GO:0045664	regulation of neuron differentiation	-5.02174	-2.35813	9/196	463,474,1745,2260,6664,6925,6938,7224,730094	ZFHX3,ATOH1,DLX1,FGFR1,SOX11,TCF4,TCF12,TRPC5,MOSMO
6_Member	GO Biological Processes	GO:0010721	negative regulation of cell development	-4.28867	-1.92935	8/188	474,1745,2045,6664,7224,23603,55294,84376	ATOH1,DLX1,EPHA7,SOX11,TRPC5,CORO1C,FBXW7,HOOK3
6_Member	GO Biological Processes	GO:0050767	regulation of neurogenesis	-3.50792	-1.38728	10/377	474,659,1745,2043,2045,3091,5789,6664,7224,84376	ATOH1,BMPR2,DLX1,EPHA4,EPHA7,HIF1A,PTPRD,SOX11,TRPC5,HOOK3
6_Member	GO Biological Processes	GO:0050768	negative regulation of neurogenesis	-3.2644	-1.24254	6/146	474,1745,2045,6664,7224,84376	ATOH1,DLX1,EPHA7,SOX11,TRPC5,HOOK3
6_Member	GO Biological Processes	GO:0051961	negative regulation of nervous system development	-3.18746	-1.19402	6/151	474,1745,2045,6664,7224,84376	ATOH1,DLX1,EPHA7,SOX11,TRPC5,HOOK3
6_Member	GO Biological Processes	GO:0051960	regulation of nervous system development	-2.87534	-0.998855	10/456	474,659,1745,2043,2045,3091,5789,6664,7224,84376	ATOH1,BMPR2,DLX1,EPHA4,EPHA7,HIF1A,PTPRD,SOX11,TRPC5,HOOK3
6_Member	GO Biological Processes	GO:0014014	negative regulation of gliogenesis	-2.45912	-0.74326	3/44	474,1745,6664	ATOH1,DLX1,SOX11
7_Summary	GO Biological Processes	GO:0070848	response to growth factor	-6.13426	-3.12873	16/519	463,659,1745,2260,2296,2651,2908,3037,6464,6654,7048,9475,9480,10818,23411,79625,1785,2201,3091,6664,10755,23090,161742,10923	ZFHX3,BMPR2,DLX1,FGFR1,FOXC1,GCNT2,NR3C1,HAS2,SHC1,SOS1,TGFBR2,ROCK2,ONECUT2,FRS2,SIRT1,NDNF,DNM2,FBN2,HIF1A,SOX11,GIPC1,ZNF423,SPRED1,SUB1
7_Member	GO Biological Processes	GO:0070848	response to growth factor	-6.13426	-3.12873	16/519	463,659,1745,2260,2296,2651,2908,3037,6464,6654,7048,9475,9480,10818,23411,79625	ZFHX3,BMPR2,DLX1,FGFR1,FOXC1,GCNT2,NR3C1,HAS2,SHC1,SOS1,TGFBR2,ROCK2,ONECUT2,FRS2,SIRT1,NDNF
7_Member	GO Biological Processes	GO:0090287	regulation of cellular response to growth factor stimulus	-5.34728	-2.57624	12/338	659,1745,1785,2201,2260,3091,6664,9480,10755,23090,23411,161742	BMPR2,DLX1,DNM2,FBN2,FGFR1,HIF1A,SOX11,ONECUT2,GIPC1,ZNF423,SIRT1,SPRED1
7_Member	GO Biological Processes	GO:0090092	regulation of transmembrane receptor protein serine/threonine kinase signaling pathway	-5.21682	-2.45957	11/290	659,1745,1785,2201,6664,7048,9480,10755,23090,23411,161742	BMPR2,DLX1,DNM2,FBN2,SOX11,TGFBR2,ONECUT2,GIPC1,ZNF423,SIRT1,SPRED1
7_Member	GO Biological Processes	GO:0071363	cellular response to growth factor stimulus	-5.0781	-2.372	14/488	659,1745,2260,2296,2651,2908,3037,6464,6654,7048,9480,10818,23411,79625	BMPR2,DLX1,FGFR1,FOXC1,GCNT2,NR3C1,HAS2,SHC1,SOS1,TGFBR2,ONECUT2,FRS2,SIRT1,NDNF
7_Member	GO Biological Processes	GO:1903844	regulation of cellular response to transforming growth factor beta stimulus	-4.99333	-2.35743	8/150	1745,1785,2201,6664,9480,10755,23411,161742	DLX1,DNM2,FBN2,SOX11,ONECUT2,GIPC1,SIRT1,SPRED1
7_Member	GO Biological Processes	GO:0071559	response to transforming growth factor beta	-4.63648	-2.15941	8/168	463,1745,2651,2908,7048,9475,9480,23411	ZFHX3,DLX1,GCNT2,NR3C1,TGFBR2,ROCK2,ONECUT2,SIRT1
7_Member	GO Biological Processes	GO:0017015	regulation of transforming growth factor beta receptor signaling pathway	-4.12254	-1.81438	7/147	1785,2201,6664,9480,10755,23411,161742	DNM2,FBN2,SOX11,ONECUT2,GIPC1,SIRT1,SPRED1
7_Member	GO Biological Processes	GO:0030512	negative regulation of transforming growth factor beta receptor signaling pathway	-3.20203	-1.1997	5/99	1785,2201,9480,23411,161742	DNM2,FBN2,ONECUT2,SIRT1,SPRED1
7_Member	GO Biological Processes	GO:0090101	negative regulation of transmembrane receptor protein serine/threonine kinase signaling pathway	-3.08465	-1.123	6/158	1745,1785,2201,9480,23411,161742	DLX1,DNM2,FBN2,ONECUT2,SIRT1,SPRED1
7_Member	GO Biological Processes	GO:0071560	cellular response to transforming growth factor beta stimulus	-3.04223	-1.10821	6/161	1745,2651,2908,7048,9480,23411	DLX1,GCNT2,NR3C1,TGFBR2,ONECUT2,SIRT1
7_Member	GO Biological Processes	GO:0007178	transmembrane receptor protein serine/threonine kinase signaling pathway	-2.49104	-0.764919	6/207	659,2651,7048,9480,10923,23411	BMPR2,GCNT2,TGFBR2,ONECUT2,SUB1,SIRT1
7_Member	GO Biological Processes	GO:0007179	transforming growth factor beta receptor signaling pathway	-2.27377	-0.638733	4/101	2651,7048,9480,23411	GCNT2,TGFBR2,ONECUT2,SIRT1
8_Summary	Reactome Gene Sets	R-HSA-9006934	Signaling by Receptor Tyrosine Kinases	-6.11238	-3.12873	16/521	161,1293,1785,2185,2260,3091,3708,4205,6464,6654,6938,9475,10718,10818,83737,161742,5329,7430,2043,2045,2051,7224,5592,7350,9377,9586,10891,896,58489,79625,7048,55294,79718,2119	AP2A2,COL6A3,DNM2,PTK2B,FGFR1,HIF1A,ITPR1,MEF2A,SHC1,SOS1,TCF12,ROCK2,NRG3,FRS2,ITCH,SPRED1,PLAUR,EZR,EPHA4,EPHA7,EPHB6,TRPC5,PRKG1,UCP1,COX5A,CREB5,PPARGC1A,CCND3,ABHD17C,NDNF,TGFBR2,FBXW7,TBL1XR1,ETV5
8_Member	Reactome Gene Sets	R-HSA-9006934	Signaling by Receptor Tyrosine Kinases	-6.11238	-3.12873	16/521	161,1293,1785,2185,2260,3091,3708,4205,6464,6654,6938,9475,10718,10818,83737,161742	AP2A2,COL6A3,DNM2,PTK2B,FGFR1,HIF1A,ITPR1,MEF2A,SHC1,SOS1,TCF12,ROCK2,NRG3,FRS2,ITCH,SPRED1
8_Member	Reactome Gene Sets	R-HSA-187037	Signaling by NTRK1 (TRKA)	-4.80618	-2.24275	7/115	161,1785,4205,6464,6654,6938,10818	AP2A2,DNM2,MEF2A,SHC1,SOS1,TCF12,FRS2
8_Member	Reactome Gene Sets	R-HSA-5654736	Signaling by FGFR1	-4.61188	-2.14186	5/50	2260,6464,6654,10818,161742	FGFR1,SHC1,SOS1,FRS2,SPRED1
8_Member	Reactome Gene Sets	R-HSA-166520	Signaling by NTRKs	-4.37754	-1.97846	7/134	161,1785,4205,6464,6654,6938,10818	AP2A2,DNM2,MEF2A,SHC1,SOS1,TCF12,FRS2
8_Member	Reactome Gene Sets	R-HSA-5654687	Downstream signaling of activated FGFR1	-4.22412	-1.87797	4/31	2260,6464,6654,10818	FGFR1,SHC1,SOS1,FRS2
8_Member	KEGG Pathway	hsa05205	Proteoglycans in cancer	-4.02561	-1.73633	8/205	2260,3091,3708,5329,6654,7430,9475,10818	FGFR1,HIF1A,ITPR1,PLAUR,SOS1,EZR,ROCK2,FRS2
8_Member	Reactome Gene Sets	R-HSA-1250347	SHC1 events in ERBB4 signaling	-3.95401	-1.68452	3/14	6464,6654,10718	SHC1,SOS1,NRG3
8_Member	Reactome Gene Sets	R-HSA-422475	Axon guidance	-3.88327	-1.62947	13/552	161,1293,1785,2043,2045,2051,2260,6464,6654,7224,7430,9475,10818	AP2A2,COL6A3,DNM2,EPHA4,EPHA7,EPHB6,FGFR1,SHC1,SOS1,TRPC5,EZR,ROCK2,FRS2
8_Member	Reactome Gene Sets	R-HSA-9675108	Nervous system development	-3.69558	-1.51236	13/577	161,1293,1785,2043,2045,2051,2260,6464,6654,7224,7430,9475,10818	AP2A2,COL6A3,DNM2,EPHA4,EPHA7,EPHB6,FGFR1,SHC1,SOS1,TRPC5,EZR,ROCK2,FRS2
8_Member	KEGG Pathway	hsa04714	Thermogenesis	-3.65721	-1.48823	8/232	2260,5592,6654,7350,9377,9586,10818,10891	FGFR1,PRKG1,SOS1,UCP1,COX5A,CREB5,FRS2,PPARGC1A
8_Member	Reactome Gene Sets	R-HSA-190236	Signaling by FGFR	-3.45992	-1.37936	5/87	2260,6464,6654,10818,161742	FGFR1,SHC1,SOS1,FRS2,SPRED1
8_Member	Reactome Gene Sets	R-HSA-5654688	SHC-mediated cascade:FGFR1	-3.40672	-1.33745	3/21	2260,6464,6654	FGFR1,SHC1,SOS1
8_Member	Reactome Gene Sets	R-HSA-1250196	SHC1 events in ERBB2 signaling	-3.34526	-1.29553	3/22	6464,6654,10718	SHC1,SOS1,NRG3
8_Member	Reactome Gene Sets	R-HSA-9665686	Signaling by ERBB2 TMD/JMD mutants	-3.34526	-1.29553	3/22	6464,6654,10718	SHC1,SOS1,NRG3
8_Member	Reactome Gene Sets	R-HSA-2428924	IGF1R signaling cascade	-3.30677	-1.27226	4/53	2260,6464,6654,10818	FGFR1,SHC1,SOS1,FRS2
8_Member	Reactome Gene Sets	R-HSA-5654693	FRS-mediated FGFR1 signaling	-3.28677	-1.25736	3/23	2260,6654,10818	FGFR1,SOS1,FRS2
8_Member	Reactome Gene Sets	R-HSA-2404192	Signaling by Type 1 Insulin-like Growth Factor 1 Receptor (IGF1R)	-3.27568	-1.25132	4/54	2260,6464,6654,10818	FGFR1,SHC1,SOS1,FRS2
8_Member	Reactome Gene Sets	R-HSA-74751	Insulin receptor signalling cascade	-3.27568	-1.25132	4/54	2260,6464,6654,10818	FGFR1,SHC1,SOS1,FRS2
8_Member	Reactome Gene Sets	R-HSA-5654708	Downstream signaling of activated FGFR3	-3.17767	-1.19402	3/25	6464,6654,10818	SHC1,SOS1,FRS2
8_Member	Reactome Gene Sets	R-HSA-9006115	Signaling by NTRK2 (TRKB)	-3.17767	-1.19402	3/25	6464,6654,10818	SHC1,SOS1,FRS2
8_Member	Reactome Gene Sets	R-HSA-9664565	Signaling by ERBB2 KD Mutants	-3.17767	-1.19402	3/25	6464,6654,10718	SHC1,SOS1,NRG3
8_Member	Reactome Gene Sets	R-HSA-1236394	Signaling by ERBB4	-3.15739	-1.17829	4/58	6464,6654,10718,83737	SHC1,SOS1,NRG3,ITCH
8_Member	Reactome Gene Sets	R-HSA-1227990	Signaling by ERBB2 in Cancer	-3.12663	-1.15203	3/26	6464,6654,10718	SHC1,SOS1,NRG3
8_Member	Reactome Gene Sets	R-HSA-5654716	Downstream signaling of activated FGFR4	-3.07768	-1.123	3/27	6464,6654,10818	SHC1,SOS1,FRS2
8_Member	GO Biological Processes	GO:0038127	ERBB signaling pathway	-3.07447	-1.123	4/61	2185,6464,6654,10718	PTK2B,SHC1,SOS1,NRG3
8_Member	Reactome Gene Sets	R-HSA-5654696	Downstream signaling of activated FGFR2	-2.94188	-1.04683	3/30	6464,6654,10818	SHC1,SOS1,FRS2
8_Member	Reactome Gene Sets	R-HSA-2871809	FCERI mediated Ca+2 mobilization	-2.82013	-0.966029	3/33	3708,6464,6654	ITPR1,SHC1,SOS1
8_Member	Reactome Gene Sets	R-HSA-187687	Signalling to ERKs	-2.78221	-0.942536	3/34	6464,6654,10818	SHC1,SOS1,FRS2
8_Member	Reactome Gene Sets	R-HSA-5683057	MAPK family signaling cascades	-2.70589	-0.893731	8/325	896,2260,6464,6654,10718,10818,58489,161742	CCND3,FGFR1,SHC1,SOS1,NRG3,FRS2,ABHD17C,SPRED1
8_Member	Reactome Gene Sets	R-HSA-74752	Signaling by Insulin receptor	-2.67728	-0.872761	4/78	2260,6464,6654,10818	FGFR1,SHC1,SOS1,FRS2
8_Member	Reactome Gene Sets	R-HSA-5655302	Signaling by FGFR1 in disease	-2.64185	-0.850456	3/38	2260,6654,10818	FGFR1,SOS1,FRS2
8_Member	Reactome Gene Sets	R-HSA-5654741	Signaling by FGFR3	-2.57762	-0.807974	3/40	6464,6654,10818	SHC1,SOS1,FRS2
8_Member	Reactome Gene Sets	R-HSA-8853659	RET signaling	-2.57762	-0.807974	3/40	6464,6654,10818	SHC1,SOS1,FRS2
8_Member	Reactome Gene Sets	R-HSA-5654743	Signaling by FGFR4	-2.54681	-0.787938	3/41	6464,6654,10818	SHC1,SOS1,FRS2
8_Member	GO Biological Processes	GO:0044344	cellular response to fibroblast growth factor stimulus	-2.52301	-0.773719	4/86	2260,6654,10818,79625	FGFR1,SOS1,FRS2,NDNF
8_Member	Reactome Gene Sets	R-HSA-5663202	Diseases of signal transduction by growth factor receptors and second messengers	-2.48432	-0.763494	9/433	2260,6464,6654,7048,10718,10818,55294,79718,161742	FGFR1,SHC1,SOS1,TGFBR2,NRG3,FRS2,FBXW7,TBL1XR1,SPRED1
8_Member	Reactome Gene Sets	R-HSA-5673001	RAF/MAP kinase cascade	-2.466	-0.746419	7/280	2260,6464,6654,10718,10818,58489,161742	FGFR1,SHC1,SOS1,NRG3,FRS2,ABHD17C,SPRED1
8_Member	Reactome Gene Sets	R-HSA-451927	Interleukin-2 family signaling	-2.45912	-0.74326	3/44	2185,6464,6654	PTK2B,SHC1,SOS1
8_Member	GO Biological Processes	GO:0071774	response to fibroblast growth factor	-2.4177	-0.721548	4/92	2260,6654,10818,79625	FGFR1,SOS1,FRS2,NDNF
8_Member	Reactome Gene Sets	R-HSA-5684996	MAPK1/MAPK3 signaling	-2.41575	-0.721548	7/286	2260,6464,6654,10718,10818,58489,161742	FGFR1,SHC1,SOS1,NRG3,FRS2,ABHD17C,SPRED1
8_Member	Reactome Gene Sets	R-HSA-112399	IRS-mediated signalling	-2.35195	-0.686146	3/48	2260,6654,10818	FGFR1,SOS1,FRS2
8_Member	KEGG Pathway	hsa05215	Prostate cancer	-2.33583	-0.677648	4/97	2119,2260,6654,9586	ETV5,FGFR1,SOS1,CREB5
8_Member	GO Biological Processes	GO:0007173	epidermal growth factor receptor signaling pathway	-2.3267	-0.671748	3/49	2185,6464,6654	PTK2B,SHC1,SOS1
8_Member	Reactome Gene Sets	R-HSA-1227986	Signaling by ERBB2	-2.30201	-0.656607	3/50	6464,6654,10718	SHC1,SOS1,NRG3
8_Member	Reactome Gene Sets	R-HSA-2428928	IRS-related events triggered by IGF1R	-2.25424	-0.626317	3/52	2260,6654,10818	FGFR1,SOS1,FRS2
8_Member	GO Biological Processes	GO:0008543	fibroblast growth factor receptor signaling pathway	-2.12239	-0.534845	3/58	2260,6654,10818	FGFR1,SOS1,FRS2
8_Member	Reactome Gene Sets	R-HSA-1226099	Signaling by FGFR in disease	-2.0237	-0.476385	3/63	2260,6654,10818	FGFR1,SOS1,FRS2
8_Member	Reactome Gene Sets	R-HSA-375165	NCAM signaling for neurite out-growth	-2.0237	-0.476385	3/63	1293,2260,6654	COL6A3,FGFR1,SOS1
9_Summary	GO Biological Processes	GO:0007420	brain development	-5.79776	-2.85758	19/762	463,473,474,490,1745,2045,2296,2629,3091,5592,6654,7048,10718,10818,23236,55236,79625,84376,340719	ZFHX3,RERE,ATOH1,ATP2B1,DLX1,EPHA7,FOXC1,GBA1,HIF1A,PRKG1,SOS1,TGFBR2,NRG3,FRS2,PLCB1,UBA6,NDNF,HOOK3,NANOS1
9_Member	GO Biological Processes	GO:0007420	brain development	-5.79776	-2.85758	19/762	463,473,474,490,1745,2045,2296,2629,3091,5592,6654,7048,10718,10818,23236,55236,79625,84376,340719	ZFHX3,RERE,ATOH1,ATP2B1,DLX1,EPHA7,FOXC1,GBA1,HIF1A,PRKG1,SOS1,TGFBR2,NRG3,FRS2,PLCB1,UBA6,NDNF,HOOK3,NANOS1
9_Member	GO Biological Processes	GO:0030900	forebrain development	-3.46286	-1.37936	10/382	474,1745,3091,5592,10718,10818,23236,55236,79625,84376	ATOH1,DLX1,HIF1A,PRKG1,NRG3,FRS2,PLCB1,UBA6,NDNF,HOOK3
9_Member	GO Biological Processes	GO:0021543	pallium development	-2.13774	-0.547433	5/174	474,1745,3091,23236,55236	ATOH1,DLX1,HIF1A,PLCB1,UBA6
9_Member	GO Biological Processes	GO:0021537	telencephalon development	-2.05866	-0.493737	6/255	474,1745,3091,10718,23236,55236	ATOH1,DLX1,HIF1A,NRG3,PLCB1,UBA6
10_Summary	GO Biological Processes	GO:0040008	regulation of growth	-5.75036	-2.84811	17/624	659,1785,2045,2185,2296,3091,3720,7048,7224,7430,9699,10718,23236,23411,79960,83737,340719,2043,5027,5396,5789,5911,8536,23603,26115,79625,81618,490,5592,9475,57403	BMPR2,DNM2,EPHA7,PTK2B,FOXC1,HIF1A,JARID2,TGFBR2,TRPC5,EZR,RIMS2,NRG3,PLCB1,SIRT1,JADE1,ITCH,NANOS1,EPHA4,P2RX7,PRRX1,PTPRD,RAP2A,CAMK1,CORO1C,TANC2,NDNF,ITM2C,ATP2B1,PRKG1,ROCK2,RAB22A
10_Member	GO Biological Processes	GO:0040008	regulation of growth	-5.75036	-2.84811	17/624	659,1785,2045,2185,2296,3091,3720,7048,7224,7430,9699,10718,23236,23411,79960,83737,340719	BMPR2,DNM2,EPHA7,PTK2B,FOXC1,HIF1A,JARID2,TGFBR2,TRPC5,EZR,RIMS2,NRG3,PLCB1,SIRT1,JADE1,ITCH,NANOS1
10_Member	GO Biological Processes	GO:0120035	regulation of plasma membrane bounded cell projection organization	-4.95888	-2.33992	16/642	659,1785,2043,2045,2185,5027,5396,5789,5911,7224,7430,8536,23603,26115,79625,81618	BMPR2,DNM2,EPHA4,EPHA7,PTK2B,P2RX7,PRRX1,PTPRD,RAP2A,TRPC5,EZR,CAMK1,CORO1C,TANC2,NDNF,ITM2C
10_Member	GO Biological Processes	GO:0031344	regulation of cell projection organization	-4.81965	-2.24745	16/659	659,1785,2043,2045,2185,5027,5396,5789,5911,7224,7430,8536,23603,26115,79625,81618	BMPR2,DNM2,EPHA4,EPHA7,PTK2B,P2RX7,PRRX1,PTPRD,RAP2A,TRPC5,EZR,CAMK1,CORO1C,TANC2,NDNF,ITM2C
10_Member	GO Biological Processes	GO:0010975	regulation of neuron projection development	-4.16227	-1.83145	12/446	659,2043,2045,2185,5396,5789,5911,7224,8536,26115,79625,81618	BMPR2,EPHA4,EPHA7,PTK2B,PRRX1,PTPRD,RAP2A,TRPC5,CAMK1,TANC2,NDNF,ITM2C
10_Member	GO Biological Processes	GO:0048638	regulation of developmental growth	-3.95129	-1.68452	10/332	659,1785,2045,2296,3720,7048,7224,7430,9699,23236	BMPR2,DNM2,EPHA7,FOXC1,JARID2,TGFBR2,TRPC5,EZR,RIMS2,PLCB1
10_Member	GO Biological Processes	GO:0031346	positive regulation of cell projection organization	-3.74534	-1.53601	10/352	659,1785,2043,2185,5027,5789,7224,8536,23603,79625	BMPR2,DNM2,EPHA4,PTK2B,P2RX7,PTPRD,TRPC5,CAMK1,CORO1C,NDNF
10_Member	GO Biological Processes	GO:0001558	regulation of cell growth	-3.74049	-1.53499	11/422	659,1785,2045,2185,7224,9699,10718,23411,79960,83737,340719	BMPR2,DNM2,EPHA7,PTK2B,TRPC5,RIMS2,NRG3,SIRT1,JADE1,ITCH,NANOS1
10_Member	GO Biological Processes	GO:0090066	regulation of anatomical structure size	-3.62918	-1.46715	12/509	490,659,1785,2045,2185,2296,5027,5592,7224,7430,9475,57403	ATP2B1,BMPR2,DNM2,EPHA7,PTK2B,FOXC1,P2RX7,PRKG1,TRPC5,EZR,ROCK2,RAB22A
10_Member	GO Biological Processes	GO:0048639	positive regulation of developmental growth	-2.94682	-1.04683	6/168	659,7048,7224,7430,9699,23236	BMPR2,TGFBR2,TRPC5,EZR,RIMS2,PLCB1
10_Member	GO Biological Processes	GO:0045926	negative regulation of growth	-2.7497	-0.925566	7/249	659,2045,3091,3720,7048,23411,79960	BMPR2,EPHA7,HIF1A,JARID2,TGFBR2,SIRT1,JADE1
10_Member	GO Biological Processes	GO:0045927	positive regulation of growth	-2.63478	-0.848049	7/261	659,2185,7048,7224,7430,9699,23236	BMPR2,PTK2B,TGFBR2,TRPC5,EZR,RIMS2,PLCB1
10_Member	GO Biological Processes	GO:0032535	regulation of cellular component size	-2.38493	-0.703278	8/367	659,1785,2045,2185,5027,7224,7430,57403	BMPR2,DNM2,EPHA7,PTK2B,P2RX7,TRPC5,EZR,RAB22A
10_Member	GO Biological Processes	GO:0061387	regulation of extent of cell growth	-2.17179	-0.570251	4/108	659,1785,2045,7224	BMPR2,DNM2,EPHA7,TRPC5
10_Member	GO Biological Processes	GO:0008361	regulation of cell size	-2.04839	-0.487884	5/183	659,1785,2045,5027,7224	BMPR2,DNM2,EPHA7,P2RX7,TRPC5
11_Summary	GO Biological Processes	GO:0007423	sensory organ development	-5.67602	-2.79462	16/563	474,490,659,2043,2201,2296,3091,4990,5396,5797,6654,6664,7048,8825,10818,79583,2260,3037,3224,5027,9475,23603,81610,3720,4205,6464,10087,79933,161742,1404,1745,56987,473,896,2185,2629,83737,84376,2045,2908,11235,30008,80144,51294,79718	ATOH1,ATP2B1,BMPR2,EPHA4,FBN2,FOXC1,HIF1A,SIX6,PRRX1,PTPRM,SOS1,SOX11,TGFBR2,LIN7A,FRS2,TMEM231,FGFR1,HAS2,HOXC8,P2RX7,ROCK2,CORO1C,FAM83D,JARID2,MEF2A,SHC1,CERT1,SYNPO2L,SPRED1,HAPLN1,DLX1,BBX,RERE,CCND3,PTK2B,GBA1,ITCH,HOOK3,EPHA7,NR3C1,PDCD10,EFEMP2,FRAS1,PCDH12,TBL1XR1
11_Member	GO Biological Processes	GO:0007423	sensory organ development	-5.67602	-2.79462	16/563	474,490,659,2043,2201,2296,3091,4990,5396,5797,6654,6664,7048,8825,10818,79583	ATOH1,ATP2B1,BMPR2,EPHA4,FBN2,FOXC1,HIF1A,SIX6,PRRX1,PTPRM,SOS1,SOX11,TGFBR2,LIN7A,FRS2,TMEM231
11_Member	GO Biological Processes	GO:0048705	skeletal system morphogenesis	-5.41051	-2.62523	10/224	659,2201,2260,2296,3037,3224,5027,5396,6664,7048	BMPR2,FBN2,FGFR1,FOXC1,HAS2,HOXC8,P2RX7,PRRX1,SOX11,TGFBR2
11_Member	GO Biological Processes	GO:0060485	mesenchyme development	-5.17814	-2.43425	10/238	659,2260,2296,3037,3091,6664,7048,9475,23603,81610	BMPR2,FGFR1,FOXC1,HAS2,HIF1A,SOX11,TGFBR2,ROCK2,CORO1C,FAM83D
11_Member	GO Biological Processes	GO:0007507	heart development	-5.08418	-2.372	15/556	659,2296,3037,3091,3720,4205,6464,6654,6664,7048,9475,10087,10818,79933,161742	BMPR2,FOXC1,HAS2,HIF1A,JARID2,MEF2A,SHC1,SOS1,SOX11,TGFBR2,ROCK2,CERT1,FRS2,SYNPO2L,SPRED1
11_Member	GO Biological Processes	GO:0001654	eye development	-4.87075	-2.2711	12/377	490,659,2201,2296,3091,4990,5797,6654,6664,7048,10818,79583	ATP2B1,BMPR2,FBN2,FOXC1,HIF1A,SIX6,PTPRM,SOS1,SOX11,TGFBR2,FRS2,TMEM231
11_Member	GO Biological Processes	GO:0001501	skeletal system development	-4.85448	-2.26417	14/511	659,1404,1745,2201,2260,2296,3037,3091,3224,5027,5396,6664,7048,56987	BMPR2,HAPLN1,DLX1,FBN2,FGFR1,FOXC1,HAS2,HIF1A,HOXC8,P2RX7,PRRX1,SOX11,TGFBR2,BBX
11_Member	GO Biological Processes	GO:0150063	visual system development	-4.82534	-2.24745	12/381	490,659,2201,2296,3091,4990,5797,6654,6664,7048,10818,79583	ATP2B1,BMPR2,FBN2,FOXC1,HIF1A,SIX6,PTPRM,SOS1,SOX11,TGFBR2,FRS2,TMEM231
11_Member	GO Biological Processes	GO:0048880	sensory system development	-4.75833	-2.23942	12/387	490,659,2201,2296,3091,4990,5797,6654,6664,7048,10818,79583	ATP2B1,BMPR2,FBN2,FOXC1,HIF1A,SIX6,PTPRM,SOS1,SOX11,TGFBR2,FRS2,TMEM231
11_Member	GO Biological Processes	GO:0043010	camera-type eye development	-4.70524	-2.20626	11/329	490,659,2201,2296,3091,5797,6654,6664,7048,10818,79583	ATP2B1,BMPR2,FBN2,FOXC1,HIF1A,PTPRM,SOS1,SOX11,TGFBR2,FRS2,TMEM231
11_Member	GO Biological Processes	GO:0048762	mesenchymal cell differentiation	-4.56318	-2.10695	8/172	2260,2296,3037,3091,6664,9475,23603,81610	FGFR1,FOXC1,HAS2,HIF1A,SOX11,ROCK2,CORO1C,FAM83D
11_Member	GO Biological Processes	GO:0008283	cell population proliferation	-4.51776	-2.06827	16/698	473,659,896,2185,2296,2629,3091,3720,5027,5396,6664,10087,10818,81610,83737,84376	RERE,BMPR2,CCND3,PTK2B,FOXC1,GBA1,HIF1A,JARID2,P2RX7,PRRX1,SOX11,CERT1,FRS2,FAM83D,ITCH,HOOK3
11_Member	GO Biological Processes	GO:0003007	heart morphogenesis	-4.15176	-1.82888	9/253	659,2296,3037,3091,6654,6664,7048,10087,79933	BMPR2,FOXC1,HAS2,HIF1A,SOS1,SOX11,TGFBR2,CERT1,SYNPO2L
11_Member	GO Biological Processes	GO:0048729	tissue morphogenesis	-3.78426	-1.55426	13/565	659,2043,2045,2296,2908,3091,6654,6664,7048,10818,11235,30008,80144	BMPR2,EPHA4,EPHA7,FOXC1,NR3C1,HIF1A,SOS1,SOX11,TGFBR2,FRS2,PDCD10,EFEMP2,FRAS1
11_Member	GO Biological Processes	GO:0003205	cardiac chamber development	-3.77735	-1.55426	7/167	659,2296,3091,6654,6664,7048,10818	BMPR2,FOXC1,HIF1A,SOS1,SOX11,TGFBR2,FRS2
11_Member	GO Biological Processes	GO:0003151	outflow tract morphogenesis	-3.68128	-1.50524	5/78	659,2296,3091,6664,7048	BMPR2,FOXC1,HIF1A,SOX11,TGFBR2
11_Member	GO Biological Processes	GO:0048598	embryonic morphogenesis	-3.65937	-1.48823	13/582	474,659,2201,2296,3091,5396,6654,6664,7048,9475,10818,79583,80144	ATOH1,BMPR2,FBN2,FOXC1,HIF1A,PRRX1,SOS1,SOX11,TGFBR2,ROCK2,FRS2,TMEM231,FRAS1
11_Member	GO Biological Processes	GO:0003206	cardiac chamber morphogenesis	-3.60622	-1.45262	6/126	659,2296,3091,6654,6664,7048	BMPR2,FOXC1,HIF1A,SOS1,SOX11,TGFBR2
11_Member	GO Biological Processes	GO:0003231	cardiac ventricle development	-3.60622	-1.45262	6/126	659,2296,3091,6664,7048,10818	BMPR2,FOXC1,HIF1A,SOX11,TGFBR2,FRS2
11_Member	GO Biological Processes	GO:0001837	epithelial to mesenchymal transition	-3.60444	-1.45262	5/81	2260,3037,3091,9475,81610	FGFR1,HAS2,HIF1A,ROCK2,FAM83D
11_Member	GO Biological Processes	GO:0002009	morphogenesis of an epithelium	-2.89661	-1.01441	10/453	2043,2045,2908,3091,6654,6664,7048,10818,11235,80144	EPHA4,EPHA7,NR3C1,HIF1A,SOS1,SOX11,TGFBR2,FRS2,PDCD10,FRAS1
11_Member	GO Biological Processes	GO:0003208	cardiac ventricle morphogenesis	-2.82778	-0.96936	4/71	2296,3091,6664,7048	FOXC1,HIF1A,SOX11,TGFBR2
11_Member	GO Biological Processes	GO:0003281	ventricular septum development	-2.76132	-0.930275	4/74	659,6664,7048,10818	BMPR2,SOX11,TGFBR2,FRS2
11_Member	GO Biological Processes	GO:0043009	chordate embryonic development	-2.74639	-0.925566	12/643	659,1745,2260,2296,3091,5396,6664,7048,10087,51294,79583,79718	BMPR2,DLX1,FGFR1,FOXC1,HIF1A,PRRX1,SOX11,TGFBR2,CERT1,PCDH12,TMEM231,TBL1XR1
11_Member	GO Biological Processes	GO:0048048	embryonic eye morphogenesis	-2.74549	-0.925566	3/35	2201,6664,10818	FBN2,SOX11,FRS2
11_Member	GO Biological Processes	GO:0009792	embryo development ending in birth or egg hatching	-2.6264	-0.841119	12/665	659,1745,2260,2296,3091,5396,6664,7048,10087,51294,79583,79718	BMPR2,DLX1,FGFR1,FOXC1,HIF1A,PRRX1,SOX11,TGFBR2,CERT1,PCDH12,TMEM231,TBL1XR1
11_Member	GO Biological Processes	GO:0014032	neural crest cell development	-2.6174	-0.833566	4/81	2296,3091,6664,23603	FOXC1,HIF1A,SOX11,CORO1C
11_Member	GO Biological Processes	GO:0090596	sensory organ morphogenesis	-2.55293	-0.787938	7/270	474,2201,3091,5396,5797,6664,10818	ATOH1,FBN2,HIF1A,PRRX1,PTPRM,SOX11,FRS2
11_Member	GO Biological Processes	GO:0048864	stem cell development	-2.50488	-0.768818	4/87	2296,3091,6664,23603	FOXC1,HIF1A,SOX11,CORO1C
11_Member	GO Biological Processes	GO:0060412	ventricular septum morphogenesis	-2.4876	-0.764919	3/43	659,6664,7048	BMPR2,SOX11,TGFBR2
11_Member	GO Biological Processes	GO:0048568	embryonic organ development	-2.40059	-0.713375	9/446	474,2201,2296,3091,5396,6664,7048,10818,51294	ATOH1,FBN2,FOXC1,HIF1A,PRRX1,SOX11,TGFBR2,FRS2,PCDH12
11_Member	GO Biological Processes	GO:0014033	neural crest cell differentiation	-2.38435	-0.703278	4/94	2296,3091,6664,23603	FOXC1,HIF1A,SOX11,CORO1C
11_Member	GO Biological Processes	GO:0048562	embryonic organ morphogenesis	-2.36686	-0.693287	7/292	474,2201,3091,5396,6664,7048,10818	ATOH1,FBN2,HIF1A,PRRX1,SOX11,TGFBR2,FRS2
11_Member	GO Biological Processes	GO:0048592	eye morphogenesis	-2.31164	-0.660957	5/158	2201,3091,5797,6664,10818	FBN2,HIF1A,PTPRM,SOX11,FRS2
11_Member	GO Biological Processes	GO:0003279	cardiac septum development	-2.18588	-0.582437	4/107	659,6664,7048,10818	BMPR2,SOX11,TGFBR2,FRS2
11_Member	GO Biological Processes	GO:0048863	stem cell differentiation	-2.0388	-0.486511	5/184	2296,3091,3720,6664,23603	FOXC1,HIF1A,JARID2,SOX11,CORO1C
12_Summary	GO Biological Processes	GO:0031175	neuron projection development	-5.4166	-2.62523	17/661	473,474,1785,2043,2045,2051,2185,3146,4205,5592,5797,6654,10129,10160,55118,55236,55607,10087,55022,79933,3708,5027,161,9475,1859,2260,659,2868,7048,8536,255967,23603,7224,3958,5329,10718	RERE,ATOH1,DNM2,EPHA4,EPHA7,EPHB6,PTK2B,HMGB1,MEF2A,PRKG1,PTPRM,SOS1,FRY,FARP1,CRTAC1,UBA6,PPP1R9A,CERT1,PID1,SYNPO2L,ITPR1,P2RX7,AP2A2,ROCK2,DYRK1A,FGFR1,BMPR2,GRK4,TGFBR2,CAMK1,PAN3,CORO1C,TRPC5,LGALS3,PLAUR,NRG3
12_Member	GO Biological Processes	GO:0031175	neuron projection development	-5.4166	-2.62523	17/661	473,474,1785,2043,2045,2051,2185,3146,4205,5592,5797,6654,10129,10160,55118,55236,55607	RERE,ATOH1,DNM2,EPHA4,EPHA7,EPHB6,PTK2B,HMGB1,MEF2A,PRKG1,PTPRM,SOS1,FRY,FARP1,CRTAC1,UBA6,PPP1R9A
12_Member	GO Biological Processes	GO:0032990	cell part morphogenesis	-3.71576	-1.52151	12/498	473,474,1785,2043,2045,2051,4205,5797,6654,10087,10160,55022	RERE,ATOH1,DNM2,EPHA4,EPHA7,EPHB6,MEF2A,PTPRM,SOS1,CERT1,FARP1,PID1
12_Member	GO Biological Processes	GO:0032989	cellular component morphogenesis	-3.57417	-1.43234	13/594	473,474,1785,2043,2045,2051,4205,5797,6654,10087,10160,55022,79933	RERE,ATOH1,DNM2,EPHA4,EPHA7,EPHB6,MEF2A,PTPRM,SOS1,CERT1,FARP1,PID1,SYNPO2L
12_Member	GO Biological Processes	GO:0000902	cell morphogenesis	-3.45029	-1.37541	14/694	473,474,1785,2043,2045,2051,3708,4205,5027,5797,6654,10087,10129,10160	RERE,ATOH1,DNM2,EPHA4,EPHA7,EPHB6,ITPR1,MEF2A,P2RX7,PTPRM,SOS1,CERT1,FRY,FARP1
12_Member	Reactome Gene Sets	R-HSA-3928665	EPH-ephrin mediated repulsion of cells	-3.37095	-1.31141	4/51	161,2043,2045,2051	AP2A2,EPHA4,EPHA7,EPHB6
12_Member	Reactome Gene Sets	R-HSA-2682334	EPH-Ephrin signaling	-3.34784	-1.29553	5/92	161,2043,2045,2051,9475	AP2A2,EPHA4,EPHA7,EPHB6,ROCK2
12_Member	GO Biological Processes	GO:0018108	peptidyl-tyrosine phosphorylation	-3.04223	-1.10821	6/161	1859,2043,2045,2051,2185,2260	DYRK1A,EPHA4,EPHA7,EPHB6,PTK2B,FGFR1
12_Member	GO Biological Processes	GO:0018212	peptidyl-tyrosine modification	-3.01448	-1.08853	6/163	1859,2043,2045,2051,2185,2260	DYRK1A,EPHA4,EPHA7,EPHB6,PTK2B,FGFR1
12_Member	Reactome Gene Sets	R-HSA-3928663	EPHA-mediated growth cone collapse	-2.94188	-1.04683	3/30	2043,2045,9475	EPHA4,EPHA7,ROCK2
12_Member	GO Biological Processes	GO:0006468	protein phosphorylation	-2.9083	-1.02247	13/701	659,1859,2043,2045,2051,2185,2260,2868,5027,7048,8536,9475,255967	BMPR2,DYRK1A,EPHA4,EPHA7,EPHB6,PTK2B,FGFR1,GRK4,P2RX7,TGFBR2,CAMK1,ROCK2,PAN3
12_Member	GO Biological Processes	GO:1901889	negative regulation of cell junction assembly	-2.85932	-0.991373	3/32	2045,9475,23603	EPHA7,ROCK2,CORO1C
12_Member	GO Biological Processes	GO:0048812	neuron projection morphogenesis	-2.78535	-0.942536	10/469	473,474,1785,2043,2045,2051,4205,5797,6654,10160	RERE,ATOH1,DNM2,EPHA4,EPHA7,EPHB6,MEF2A,PTPRM,SOS1,FARP1
12_Member	KEGG Pathway	hsa04360	Axon guidance	-2.76959	-0.933696	6/182	659,2043,2045,2051,7224,9475	BMPR2,EPHA4,EPHA7,EPHB6,TRPC5,ROCK2
12_Member	GO Biological Processes	GO:0120039	plasma membrane bounded cell projection morphogenesis	-2.75165	-0.925566	10/474	473,474,1785,2043,2045,2051,4205,5797,6654,10160	RERE,ATOH1,DNM2,EPHA4,EPHA7,EPHB6,MEF2A,PTPRM,SOS1,FARP1
12_Member	GO Biological Processes	GO:0048858	cell projection morphogenesis	-2.71844	-0.904745	10/479	473,474,1785,2043,2045,2051,4205,5797,6654,10160	RERE,ATOH1,DNM2,EPHA4,EPHA7,EPHB6,MEF2A,PTPRM,SOS1,FARP1
12_Member	GO Biological Processes	GO:0006935	chemotaxis	-2.52286	-0.773719	10/510	474,2043,2045,2051,3146,3958,5329,5797,6654,10718	ATOH1,EPHA4,EPHA7,EPHB6,HMGB1,LGALS3,PLAUR,PTPRM,SOS1,NRG3
12_Member	GO Biological Processes	GO:0048667	cell morphogenesis involved in neuron differentiation	-2.51746	-0.770929	9/428	473,474,2043,2045,2051,4205,5797,6654,10160	RERE,ATOH1,EPHA4,EPHA7,EPHB6,MEF2A,PTPRM,SOS1,FARP1
12_Member	GO Biological Processes	GO:0042330	taxis	-2.51082	-0.768818	10/512	474,2043,2045,2051,3146,3958,5329,5797,6654,10718	ATOH1,EPHA4,EPHA7,EPHB6,HMGB1,LGALS3,PLAUR,PTPRM,SOS1,NRG3
12_Member	GO Biological Processes	GO:0040011	locomotion	-2.40541	-0.713549	10/530	474,2043,2045,2051,3146,3958,5329,5797,6654,10718	ATOH1,EPHA4,EPHA7,EPHB6,HMGB1,LGALS3,PLAUR,PTPRM,SOS1,NRG3
12_Member	GO Biological Processes	GO:0048013	ephrin receptor signaling pathway	-2.30201	-0.656607	3/50	2043,2045,2051	EPHA4,EPHA7,EPHB6
12_Member	GO Biological Processes	GO:0007411	axon guidance	-2.28761	-0.646385	6/228	474,2043,2045,2051,5797,6654	ATOH1,EPHA4,EPHA7,EPHB6,PTPRM,SOS1
12_Member	GO Biological Processes	GO:0097485	neuron projection guidance	-2.27852	-0.640775	6/229	474,2043,2045,2051,5797,6654	ATOH1,EPHA4,EPHA7,EPHB6,PTPRM,SOS1
13_Summary	GO Biological Processes	GO:0031331	positive regulation of cellular catabolic process	-5.10179	-2.372	13/420	2185,2629,3091,3146,5027,9475,23411,26058,55294,83737,201626,255967,340719,7430,3708,10643,10755,23185,11261,23236,23456,81618,1859,4857,3669	PTK2B,GBA1,HIF1A,HMGB1,P2RX7,ROCK2,SIRT1,GIGYF2,FBXW7,ITCH,PDE12,PAN3,NANOS1,EZR,ITPR1,IGF2BP3,GIPC1,LARP4B,CHP1,PLCB1,ABCB10,ITM2C,DYRK1A,NOVA1,ISG20
13_Member	GO Biological Processes	GO:0031331	positive regulation of cellular catabolic process	-5.10179	-2.372	13/420	2185,2629,3091,3146,5027,9475,23411,26058,55294,83737,201626,255967,340719	PTK2B,GBA1,HIF1A,HMGB1,P2RX7,ROCK2,SIRT1,GIGYF2,FBXW7,ITCH,PDE12,PAN3,NANOS1
13_Member	GO Biological Processes	GO:0009896	positive regulation of catabolic process	-4.77972	-2.23942	14/519	2185,2629,3091,3146,5027,7430,9475,23411,26058,55294,83737,201626,255967,340719	PTK2B,GBA1,HIF1A,HMGB1,P2RX7,EZR,ROCK2,SIRT1,GIGYF2,FBXW7,ITCH,PDE12,PAN3,NANOS1
13_Member	GO Biological Processes	GO:0031329	regulation of cellular catabolic process	-4.36929	-1.97611	17/798	2185,2629,3091,3146,3708,5027,9475,10643,10755,23185,23411,26058,55294,83737,201626,255967,340719	PTK2B,GBA1,HIF1A,HMGB1,ITPR1,P2RX7,ROCK2,IGF2BP3,GIPC1,LARP4B,SIRT1,GIGYF2,FBXW7,ITCH,PDE12,PAN3,NANOS1
13_Member	GO Biological Processes	GO:2000112	regulation of cellular macromolecule biosynthetic process	-3.71751	-1.52151	13/574	2185,2629,9475,10643,11261,23185,23236,23456,26058,81618,201626,255967,340719	PTK2B,GBA1,ROCK2,IGF2BP3,CHP1,LARP4B,PLCB1,ABCB10,GIGYF2,ITM2C,PDE12,PAN3,NANOS1
13_Member	GO Biological Processes	GO:0043488	regulation of mRNA stability	-3.69859	-1.51236	7/172	9475,10643,23185,26058,201626,255967,340719	ROCK2,IGF2BP3,LARP4B,GIGYF2,PDE12,PAN3,NANOS1
13_Member	GO Biological Processes	GO:0043487	regulation of RNA stability	-3.52011	-1.39125	7/184	9475,10643,23185,26058,201626,255967,340719	ROCK2,IGF2BP3,LARP4B,GIGYF2,PDE12,PAN3,NANOS1
13_Member	GO Biological Processes	GO:1903311	regulation of mRNA metabolic process	-3.50208	-1.38728	9/309	1859,4857,9475,10643,23185,26058,201626,255967,340719	DYRK1A,NOVA1,ROCK2,IGF2BP3,LARP4B,GIGYF2,PDE12,PAN3,NANOS1
13_Member	GO Biological Processes	GO:0061013	regulation of mRNA catabolic process	-3.436	-1.36393	7/190	9475,10643,23185,26058,201626,255967,340719	ROCK2,IGF2BP3,LARP4B,GIGYF2,PDE12,PAN3,NANOS1
13_Member	GO Biological Processes	GO:0061014	positive regulation of mRNA catabolic process	-3.22213	-1.21064	5/98	9475,26058,201626,255967,340719	ROCK2,GIGYF2,PDE12,PAN3,NANOS1
13_Member	GO Biological Processes	GO:1903313	positive regulation of mRNA metabolic process	-2.65976	-0.859757	5/131	9475,26058,201626,255967,340719	ROCK2,GIGYF2,PDE12,PAN3,NANOS1
13_Member	GO Biological Processes	GO:0061157	mRNA destabilization	-2.57887	-0.807974	4/83	9475,26058,201626,255967	ROCK2,GIGYF2,PDE12,PAN3
13_Member	GO Biological Processes	GO:2000113	negative regulation of cellular macromolecule biosynthetic process	-2.50895	-0.768818	7/275	9475,10643,26058,81618,201626,255967,340719	ROCK2,IGF2BP3,GIGYF2,ITM2C,PDE12,PAN3,NANOS1
13_Member	GO Biological Processes	GO:0050779	RNA destabilization	-2.50488	-0.768818	4/87	9475,26058,201626,255967	ROCK2,GIGYF2,PDE12,PAN3
13_Member	GO Biological Processes	GO:0090503	RNA phosphodiester bond hydrolysis, exonucleolytic	-2.4876	-0.764919	3/43	3669,201626,255967	ISG20,PDE12,PAN3
13_Member	GO Biological Processes	GO:0017148	negative regulation of translation	-2.09862	-0.517073	6/250	9475,10643,26058,201626,255967,340719	ROCK2,IGF2BP3,GIGYF2,PDE12,PAN3,NANOS1
14_Summary	Reactome Gene Sets	R-HSA-400253	Circadian Clock	-5.04224	-2.35813	6/70	2908,3091,10499,10891,23411,79718,2185,3037,5027,463,1859,9475,55294,490,55022,896,11261,9377	NR3C1,HIF1A,NCOA2,PPARGC1A,SIRT1,TBL1XR1,PTK2B,HAS2,P2RX7,ZFHX3,DYRK1A,ROCK2,FBXW7,ATP2B1,PID1,CCND3,CHP1,COX5A
14_Member	Reactome Gene Sets	R-HSA-400253	Circadian Clock	-5.04224	-2.35813	6/70	2908,3091,10499,10891,23411,79718	NR3C1,HIF1A,NCOA2,PPARGC1A,SIRT1,TBL1XR1
14_Member	GO Biological Processes	GO:0006109	regulation of carbohydrate metabolic process	-4.32145	-1.95114	8/186	2185,2908,3037,3091,5027,10499,10891,23411	PTK2B,NR3C1,HAS2,HIF1A,P2RX7,NCOA2,PPARGC1A,SIRT1
14_Member	Reactome Gene Sets	R-HSA-9707616	Heme signaling	-3.50807	-1.38728	4/47	10499,10891,23411,79718	NCOA2,PPARGC1A,SIRT1,TBL1XR1
14_Member	GO Biological Processes	GO:0048511	rhythmic process	-3.21893	-1.21064	8/270	463,1859,3037,9475,10499,10891,23411,55294	ZFHX3,DYRK1A,HAS2,ROCK2,NCOA2,PPARGC1A,SIRT1,FBXW7
14_Member	GO Biological Processes	GO:0043255	regulation of carbohydrate biosynthetic process	-3.1239	-1.15153	5/103	2185,2908,3037,10891,23411	PTK2B,NR3C1,HAS2,PPARGC1A,SIRT1
14_Member	GO Biological Processes	GO:0032922	circadian regulation of gene expression	-2.82778	-0.96936	4/71	463,10499,10891,23411	ZFHX3,NCOA2,PPARGC1A,SIRT1
14_Member	GO Biological Processes	GO:1900076	regulation of cellular response to insulin stimulus	-2.80528	-0.956175	4/72	490,10499,23411,55022	ATP2B1,NCOA2,SIRT1,PID1
14_Member	GO Biological Processes	GO:0062012	regulation of small molecule metabolic process	-2.59304	-0.813512	8/339	2185,2908,3091,5027,10499,10891,23411,55022	PTK2B,NR3C1,HIF1A,P2RX7,NCOA2,PPARGC1A,SIRT1,PID1
14_Member	GO Biological Processes	GO:0007623	circadian rhythm	-2.58916	-0.811057	5/136	463,1859,10499,10891,23411	ZFHX3,DYRK1A,NCOA2,PPARGC1A,SIRT1
14_Member	Reactome Gene Sets	R-HSA-381340	Transcriptional regulation of white adipocyte differentiation	-2.55999	-0.791746	4/84	896,10499,10891,79718	CCND3,NCOA2,PPARGC1A,TBL1XR1
14_Member	GO Biological Processes	GO:0019216	regulation of lipid metabolic process	-2.53129	-0.776745	8/347	2185,2908,10499,10891,11261,23411,55294,79718	PTK2B,NR3C1,NCOA2,PPARGC1A,CHP1,SIRT1,FBXW7,TBL1XR1
14_Member	GO Biological Processes	GO:0010675	regulation of cellular carbohydrate metabolic process	-2.34664	-0.683031	5/155	2185,2908,10499,10891,23411	PTK2B,NR3C1,NCOA2,PPARGC1A,SIRT1
14_Member	GO Biological Processes	GO:0006111	regulation of gluconeogenesis	-2.23112	-0.611182	3/53	2908,10891,23411	NR3C1,PPARGC1A,SIRT1
14_Member	GO Biological Processes	GO:0010906	regulation of glucose metabolic process	-2.18588	-0.582437	4/107	2908,10499,10891,23411	NR3C1,NCOA2,PPARGC1A,SIRT1
14_Member	Reactome Gene Sets	R-HSA-2151201	Transcriptional activation of mitochondrial biogenesis	-2.16457	-0.56775	3/56	10499,10891,79718	NCOA2,PPARGC1A,TBL1XR1
14_Member	GO Biological Processes	GO:0042752	regulation of circadian rhythm	-2.0139	-0.467499	4/120	463,9475,10891,55294	ZFHX3,ROCK2,PPARGC1A,FBXW7
14_Member	Reactome Gene Sets	R-HSA-9707564	Cytoprotection by HMOX1	-2.00503	-0.461128	3/64	9377,10499,79718	COX5A,NCOA2,TBL1XR1
15_Summary	GO Biological Processes	GO:0031647	regulation of protein stability	-4.75421	-2.23942	11/325	2043,3916,8774,10755,10891,11235,11261,23411,55294,80155,730094,3091,3958,4248,5027,7430,8536,9475,58489,23317	EPHA4,LAMP1,NAPG,GIPC1,PPARGC1A,PDCD10,CHP1,SIRT1,FBXW7,NAA15,MOSMO,HIF1A,LGALS3,MGAT3,P2RX7,EZR,CAMK1,ROCK2,ABHD17C,DNAJC13
15_Member	GO Biological Processes	GO:0031647	regulation of protein stability	-4.75421	-2.23942	11/325	2043,3916,8774,10755,10891,11235,11261,23411,55294,80155,730094	EPHA4,LAMP1,NAPG,GIPC1,PPARGC1A,PDCD10,CHP1,SIRT1,FBXW7,NAA15,MOSMO
15_Member	GO Biological Processes	GO:0050821	protein stabilization	-3.89663	-1.63855	8/214	2043,3916,8774,10891,11235,11261,55294,80155	EPHA4,LAMP1,NAPG,PPARGC1A,PDCD10,CHP1,FBXW7,NAA15
15_Member	GO Biological Processes	GO:1903829	positive regulation of protein localization	-3.49424	-1.38728	11/451	3091,3958,4248,5027,7430,8536,9475,11235,11261,55294,58489	HIF1A,LGALS3,MGAT3,P2RX7,EZR,CAMK1,ROCK2,PDCD10,CHP1,FBXW7,ABHD17C
15_Member	GO Biological Processes	GO:0051222	positive regulation of protein transport	-2.35085	-0.686146	7/294	3091,5027,7430,8536,11235,11261,55294	HIF1A,P2RX7,EZR,CAMK1,PDCD10,CHP1,FBXW7
15_Member	GO Biological Processes	GO:1904951	positive regulation of establishment of protein localization	-2.22779	-0.61081	7/310	3091,5027,7430,8536,11235,11261,55294	HIF1A,P2RX7,EZR,CAMK1,PDCD10,CHP1,FBXW7
15_Member	GO Biological Processes	GO:0032386	regulation of intracellular transport	-2.04495	-0.487884	7/336	3916,7430,8536,11235,11261,23317,55294	LAMP1,EZR,CAMK1,PDCD10,CHP1,DNAJC13,FBXW7
16_Summary	GO Biological Processes	GO:0010810	regulation of cell-substrate adhesion	-4.59202	-2.12896	9/222	1785,2185,2651,3037,9475,9480,23603,30008,79625,463,2043,3146,5329,7048	DNM2,PTK2B,GCNT2,HAS2,ROCK2,ONECUT2,CORO1C,EFEMP2,NDNF,ZFHX3,EPHA4,HMGB1,PLAUR,TGFBR2
16_Member	GO Biological Processes	GO:0010810	regulation of cell-substrate adhesion	-4.59202	-2.12896	9/222	1785,2185,2651,3037,9475,9480,23603,30008,79625	DNM2,PTK2B,GCNT2,HAS2,ROCK2,ONECUT2,CORO1C,EFEMP2,NDNF
16_Member	GO Biological Processes	GO:0045785	positive regulation of cell adhesion	-3.23843	-1.22154	11/484	463,1785,2043,2185,2651,3037,3146,5329,7048,30008,79625	ZFHX3,DNM2,EPHA4,PTK2B,GCNT2,HAS2,HMGB1,PLAUR,TGFBR2,EFEMP2,NDNF
16_Member	GO Biological Processes	GO:0001952	regulation of cell-matrix adhesion	-2.74881	-0.925566	5/125	2185,9475,9480,23603,30008	PTK2B,ROCK2,ONECUT2,CORO1C,EFEMP2
16_Member	GO Biological Processes	GO:0010811	positive regulation of cell-substrate adhesion	-2.74881	-0.925566	5/125	1785,2185,3037,30008,79625	DNM2,PTK2B,HAS2,EFEMP2,NDNF
17_Summary	GO Biological Processes	GO:0002931	response to ischemia	-4.40867	-2.0036	5/55	2185,5027,9475,23172,79625,3091,3037,5329,10891,23236,79933,122060,255967,659,2296,30008,1785,3958,5789,4205,54704	PTK2B,P2RX7,ROCK2,ABRAXAS2,NDNF,HIF1A,HAS2,PLAUR,PPARGC1A,PLCB1,SYNPO2L,SLAIN1,PAN3,BMPR2,FOXC1,EFEMP2,DNM2,LGALS3,PTPRD,MEF2A,PDP1
17_Member	GO Biological Processes	GO:0002931	response to ischemia	-4.40867	-2.0036	5/55	2185,5027,9475,23172,79625	PTK2B,P2RX7,ROCK2,ABRAXAS2,NDNF
17_Member	GO Biological Processes	GO:0070168	negative regulation of biomineral tissue development	-2.94188	-1.04683	3/30	2185,3091,9475	PTK2B,HIF1A,ROCK2
17_Member	GO Biological Processes	GO:0110150	negative regulation of biomineralization	-2.89988	-1.01587	3/31	2185,3091,9475	PTK2B,HIF1A,ROCK2
17_Member	GO Biological Processes	GO:0034405	response to fluid shear stress	-2.78221	-0.942536	3/34	2185,3037,5027	PTK2B,HAS2,P2RX7
17_Member	GO Biological Processes	GO:0010638	positive regulation of organelle organization	-2.53496	-0.779064	10/508	2185,3091,5027,5329,9475,10891,23236,79933,122060,255967	PTK2B,HIF1A,P2RX7,PLAUR,ROCK2,PPARGC1A,PLCB1,SYNPO2L,SLAIN1,PAN3
17_Member	GO Biological Processes	GO:0048771	tissue remodeling	-2.2587	-0.626728	4/102	659,2185,2296,3091	BMPR2,PTK2B,FOXC1,HIF1A
17_Member	GO Biological Processes	GO:1902905	positive regulation of supramolecular fiber organization	-2.11739	-0.531683	5/176	2185,9475,30008,79933,122060	PTK2B,ROCK2,EFEMP2,SYNPO2L,SLAIN1
17_Member	GO Biological Processes	GO:0044089	positive regulation of cellular component biogenesis	-2.09739	-0.517073	9/498	1785,2185,3958,5027,5789,9475,79933,122060,255967	DNM2,PTK2B,LGALS3,P2RX7,PTPRD,ROCK2,SYNPO2L,SLAIN1,PAN3
17_Member	GO Biological Processes	GO:0031032	actomyosin structure organization	-2.09038	-0.512821	4/114	2185,4205,9475,79933	PTK2B,MEF2A,ROCK2,SYNPO2L
17_Member	GO Biological Processes	GO:0051353	positive regulation of oxidoreductase activity	-2.0818	-0.510482	3/60	2185,3091,54704	PTK2B,HIF1A,PDP1
17_Member	GO Biological Processes	GO:0045428	regulation of nitric oxide biosynthetic process	-2.04272	-0.487884	3/62	1785,2185,9475	DNM2,PTK2B,ROCK2
18_Summary	KEGG Pathway	hsa04020	Calcium signaling pathway	-4.32805	-1.95214	9/240	490,2185,2260,3708,5027,5137,8536,23236,57192,7224,7350,9312,9377,11261,56704,57348,153129,201266,5592,1785,55607,79625	ATP2B1,PTK2B,FGFR1,ITPR1,P2RX7,PDE1C,CAMK1,PLCB1,MCOLN1,TRPC5,UCP1,KCNB2,COX5A,CHP1,JPH1,TTYH1,SLC38A9,SLC39A11,PRKG1,DNM2,PPP1R9A,NDNF
18_Member	KEGG Pathway	hsa04020	Calcium signaling pathway	-4.32805	-1.95214	9/240	490,2185,2260,3708,5027,5137,8536,23236,57192	ATP2B1,PTK2B,FGFR1,ITPR1,P2RX7,PDE1C,CAMK1,PLCB1,MCOLN1
18_Member	GO Biological Processes	GO:0098655	cation transmembrane transport	-3.07365	-1.123	13/672	490,3708,5027,7224,7350,9312,9377,11261,56704,57192,57348,153129,201266	ATP2B1,ITPR1,P2RX7,TRPC5,UCP1,KCNB2,COX5A,CHP1,JPH1,MCOLN1,TTYH1,SLC38A9,SLC39A11
18_Member	GO Biological Processes	GO:0098662	inorganic cation transmembrane transport	-2.98066	-1.06068	12/603	490,3708,5027,7224,7350,9312,9377,11261,56704,57192,57348,201266	ATP2B1,ITPR1,P2RX7,TRPC5,UCP1,KCNB2,COX5A,CHP1,JPH1,MCOLN1,TTYH1,SLC39A11
18_Member	Reactome Gene Sets	R-HSA-418360	Platelet calcium homeostasis	-2.94188	-1.04683	3/30	490,3708,5027	ATP2B1,ITPR1,P2RX7
18_Member	GO Biological Processes	GO:0051282	regulation of sequestering of calcium ion	-2.71858	-0.904745	5/127	2185,3708,5027,56704,57192	PTK2B,ITPR1,P2RX7,JPH1,MCOLN1
18_Member	GO Biological Processes	GO:0070588	calcium ion transmembrane transport	-2.64157	-0.850456	6/193	490,3708,5027,7224,56704,57192	ATP2B1,ITPR1,P2RX7,TRPC5,JPH1,MCOLN1
18_Member	GO Biological Processes	GO:0097553	calcium ion transmembrane import into cytosol	-2.48699	-0.764919	4/88	3708,5027,56704,57192	ITPR1,P2RX7,JPH1,MCOLN1
18_Member	Reactome Gene Sets	R-HSA-418346	Platelet homeostasis	-2.48699	-0.764919	4/88	490,3708,5027,5592	ATP2B1,ITPR1,P2RX7,PRKG1
18_Member	GO Biological Processes	GO:0098660	inorganic ion transmembrane transport	-2.46206	-0.743721	12/697	490,3708,5027,7224,7350,9312,9377,11261,56704,57192,57348,201266	ATP2B1,ITPR1,P2RX7,TRPC5,UCP1,KCNB2,COX5A,CHP1,JPH1,MCOLN1,TTYH1,SLC39A11
18_Member	GO Biological Processes	GO:0030001	metal ion transport	-2.35328	-0.686146	11/628	490,1785,3708,5027,7224,9312,11261,56704,57192,57348,201266	ATP2B1,DNM2,ITPR1,P2RX7,TRPC5,KCNB2,CHP1,JPH1,MCOLN1,TTYH1,SLC39A11
18_Member	GO Biological Processes	GO:0019932	second-messenger-mediated signaling	-2.28761	-0.646385	6/228	3708,5027,5592,55607,57192,79625	ITPR1,P2RX7,PRKG1,PPP1R9A,MCOLN1,NDNF
18_Member	GO Biological Processes	GO:0051209	release of sequestered calcium ion into cytosol	-2.27787	-0.640775	3/51	3708,5027,57192	ITPR1,P2RX7,MCOLN1
18_Member	GO Biological Processes	GO:0051283	negative regulation of sequestering of calcium ion	-2.25424	-0.626317	3/52	3708,5027,57192	ITPR1,P2RX7,MCOLN1
18_Member	GO Biological Processes	GO:0006816	calcium ion transport	-2.15635	-0.562335	6/243	490,3708,5027,7224,56704,57192	ATP2B1,ITPR1,P2RX7,TRPC5,JPH1,MCOLN1
19_Summary	GO Biological Processes	GO:0034454	microtubule anchoring at centrosome	-4.29099	-1.92935	3/11	80323,84376,90060,10982,81610	CCDC68,HOOK3,CCDC120,MAPRE2,FAM83D
19_Member	GO Biological Processes	GO:0034454	microtubule anchoring at centrosome	-4.29099	-1.92935	3/11	80323,84376,90060	CCDC68,HOOK3,CCDC120
19_Member	GO Biological Processes	GO:0072393	microtubule anchoring at microtubule organizing center	-4.05653	-1.76261	3/13	80323,84376,90060	CCDC68,HOOK3,CCDC120
19_Member	GO Biological Processes	GO:0034453	microtubule anchoring	-3.17767	-1.19402	3/25	80323,84376,90060	CCDC68,HOOK3,CCDC120
19_Member	GO Biological Processes	GO:0072698	protein localization to microtubule cytoskeleton	-2.60928	-0.826885	3/39	10982,81610,84376	MAPRE2,FAM83D,HOOK3
19_Member	GO Biological Processes	GO:0044380	protein localization to cytoskeleton	-2.4876	-0.764919	3/43	10982,81610,84376	MAPRE2,FAM83D,HOOK3
20_Summary	GO Biological Processes	GO:0051640	organelle localization	-4.23441	-1.88049	13/509	1785,3091,4205,4645,7430,8825,11235,22878,26115,55207,55638,81610,84376	DNM2,HIF1A,MEF2A,MYO5B,EZR,LIN7A,PDCD10,TRAPPC8,TANC2,ARL8B,SYBU,FAM83D,HOOK3
20_Member	GO Biological Processes	GO:0051640	organelle localization	-4.23441	-1.88049	13/509	1785,3091,4205,4645,7430,8825,11235,22878,26115,55207,55638,81610,84376	DNM2,HIF1A,MEF2A,MYO5B,EZR,LIN7A,PDCD10,TRAPPC8,TANC2,ARL8B,SYBU,FAM83D,HOOK3
20_Member	GO Biological Processes	GO:0051656	establishment of organelle localization	-4.15935	-1.83145	11/378	1785,3091,4645,7430,8825,11235,22878,26115,55638,81610,84376	DNM2,HIF1A,MYO5B,EZR,LIN7A,PDCD10,TRAPPC8,TANC2,SYBU,FAM83D,HOOK3
20_Member	GO Biological Processes	GO:0030705	cytoskeleton-dependent intracellular transport	-2.55396	-0.787938	6/201	3091,4645,26115,55207,55638,84376	HIF1A,MYO5B,TANC2,ARL8B,SYBU,HOOK3
20_Member	GO Biological Processes	GO:0051650	establishment of vesicle localization	-2.16881	-0.568217	5/171	1785,4645,8825,22878,26115	DNM2,MYO5B,LIN7A,TRAPPC8,TANC2
20_Member	GO Biological Processes	GO:0051648	vesicle localization	-2.06776	-0.497323	5/181	1785,4645,8825,22878,26115	DNM2,MYO5B,LIN7A,TRAPPC8,TANC2
F1 CD+Veh vs HFHS+Veh DEmiRNA target genes GO
GroupID	Category	Term	Description	LogP	Log(q-value)	InTerm_InList	Genes	Symbols
1_Summary	GO Biological Processes	GO:0007420	brain development	-5.99634	-1.96842	30/686	11909,11921,13390,13609,13797,14013,14182,14725,15251,15902,18795,19091,19883,20238,20353,20679,30928,64930,68169,75717,76089,77040,94187,109934,192119,218756,233033,235380,243743,268902,22682	Atf2,Atoh1,Dlx1,S1pr1,Emx2,Mecom,Fgfr1,Lrp2,Hif1a,Id2,Plcb1,Prkg1,Rora,Atxn1,Sema4c,Sox6,Zbtb18,Tsc1,Ndnf,Cul5,Rapgef2,Atg16l1,Zfp423,Abr,Dicer1,Slc4a7,Samd4b,Dmxl2,Plxna4,Robo2,Zfand5
1_Member	GO Biological Processes	GO:0007420	brain development	-5.99634	-1.96842	30/686	11909,11921,13390,13609,13797,14013,14182,14725,15251,15902,18795,19091,19883,20238,20353,20679,30928,64930,68169,75717,76089,77040,94187,109934,192119,218756,233033,235380,243743,268902	Atf2,Atoh1,Dlx1,S1pr1,Emx2,Mecom,Fgfr1,Lrp2,Hif1a,Id2,Plcb1,Prkg1,Rora,Atxn1,Sema4c,Sox6,Zbtb18,Tsc1,Ndnf,Cul5,Rapgef2,Atg16l1,Zfp423,Abr,Dicer1,Slc4a7,Samd4b,Dmxl2,Plxna4,Robo2
1_Member	GO Biological Processes	GO:0060322	head development	-5.72765	-1.96842	31/745	11909,11921,13390,13609,13797,14013,14182,14725,15251,15902,18795,19091,19883,20238,20353,20679,22682,30928,64930,68169,75717,76089,77040,94187,109934,192119,218756,233033,235380,243743,268902	Atf2,Atoh1,Dlx1,S1pr1,Emx2,Mecom,Fgfr1,Lrp2,Hif1a,Id2,Plcb1,Prkg1,Rora,Atxn1,Sema4c,Sox6,Zfand5,Zbtb18,Tsc1,Ndnf,Cul5,Rapgef2,Atg16l1,Zfp423,Abr,Dicer1,Slc4a7,Samd4b,Dmxl2,Plxna4,Robo2
1_Member	GO Biological Processes	GO:0030900	forebrain development	-4.91934	-1.67563	20/405	11921,13390,13797,14013,14182,14725,15251,15902,18795,19091,30928,64930,68169,75717,76089,77040,192119,235380,243743,268902	Atoh1,Dlx1,Emx2,Mecom,Fgfr1,Lrp2,Hif1a,Id2,Plcb1,Prkg1,Zbtb18,Tsc1,Ndnf,Cul5,Rapgef2,Atg16l1,Dicer1,Dmxl2,Plxna4,Robo2
1_Member	GO Biological Processes	GO:0021537	telencephalon development	-4.4397	-1.47474	15/268	11921,13390,13797,14182,15251,15902,18795,30928,64930,75717,77040,192119,235380,243743,268902	Atoh1,Dlx1,Emx2,Fgfr1,Hif1a,Id2,Plcb1,Zbtb18,Tsc1,Cul5,Atg16l1,Dicer1,Dmxl2,Plxna4,Robo2
1_Member	GO Biological Processes	GO:0021543	pallium development	-4.02067	-1.21437	11/167	11921,13390,13797,14182,15251,18795,30928,64930,75717,77040,192119	Atoh1,Dlx1,Emx2,Fgfr1,Hif1a,Plcb1,Zbtb18,Tsc1,Cul5,Atg16l1,Dicer1
1_Member	GO Biological Processes	GO:0021987	cerebral cortex development	-4.01092	-1.21437	9/113	11921,13797,14182,15251,18795,30928,64930,75717,192119	Atoh1,Emx2,Fgfr1,Hif1a,Plcb1,Zbtb18,Tsc1,Cul5,Dicer1
1_Member	GO Biological Processes	GO:0021761	limbic system development	-2.73354	-0.524229	7/107	13390,13797,14182,30928,64930,68169,77040	Dlx1,Emx2,Fgfr1,Zbtb18,Tsc1,Ndnf,Atg16l1
1_Member	GO Biological Processes	GO:0021766	hippocampus development	-2.02847	-0.194691	5/79	13390,13797,30928,64930,77040	Dlx1,Emx2,Zbtb18,Tsc1,Atg16l1
2_Summary	GO Biological Processes	GO:0061013	regulation of mRNA catabolic process	-5.7172	-1.96842	14/183	19878,21379,66587,72446,72587,104625,110809,140488,192119,213988,217351,225929,227331,233033,15251,15289,16009,16396,19229,27059,56480,64930,70797,77040,77128,208650,224703,231413,246133,19317,19712,105559,171170,67903,100504663,13205,13803,64294,243574,18795,13682	Rock2,Tbrg4,Fastk,Prr5l,Pan3,Cnot6,Srsf1,Igf2bp3,Dicer1,Tnrc6b,Tnrc6c,Patl1,Gigyf2,Samd4b,Hif1a,Hmgb1,Igfbp3,Itch,Ptk2b,Sh3d19,Tbk1,Tsc1,Ankib1,Atg16l1,Crebrf,Cblb,Marchf2,Grsf1,Kcne2,Qki,Rest,Mbnl2,Mbnl3,Gipc1,Atg14,Ddx3x,Enc1,Itm2c,Kbtbd8,Plcb1,Eif4a2
2_Member	GO Biological Processes	GO:0061013	regulation of mRNA catabolic process	-5.7172	-1.96842	14/183	19878,21379,66587,72446,72587,104625,110809,140488,192119,213988,217351,225929,227331,233033	Rock2,Tbrg4,Fastk,Prr5l,Pan3,Cnot6,Srsf1,Igf2bp3,Dicer1,Tnrc6b,Tnrc6c,Patl1,Gigyf2,Samd4b
2_Member	GO Biological Processes	GO:0043488	regulation of mRNA stability	-5.61007	-1.96842	13/161	19878,21379,66587,72587,104625,110809,140488,192119,213988,217351,225929,227331,233033	Rock2,Tbrg4,Fastk,Pan3,Cnot6,Srsf1,Igf2bp3,Dicer1,Tnrc6b,Tnrc6c,Patl1,Gigyf2,Samd4b
2_Member	GO Biological Processes	GO:0009896	positive regulation of catabolic process	-5.40383	-1.86944	24/512	15251,15289,16009,16396,19229,19878,27059,56480,64930,70797,72446,72587,77040,77128,104625,208650,213988,217351,224703,225929,227331,231413,233033,246133	Hif1a,Hmgb1,Igfbp3,Itch,Ptk2b,Rock2,Sh3d19,Tbk1,Tsc1,Ankib1,Prr5l,Pan3,Atg16l1,Crebrf,Cnot6,Cblb,Tnrc6b,Tnrc6c,Marchf2,Patl1,Gigyf2,Grsf1,Samd4b,Kcne2
2_Member	GO Biological Processes	GO:1903311	regulation of mRNA metabolic process	-5.30034	-1.86944	18/317	19317,19712,19878,21379,66587,72446,72587,104625,105559,110809,140488,171170,192119,213988,217351,225929,227331,233033	Qki,Rest,Rock2,Tbrg4,Fastk,Prr5l,Pan3,Cnot6,Mbnl2,Srsf1,Igf2bp3,Mbnl3,Dicer1,Tnrc6b,Tnrc6c,Patl1,Gigyf2,Samd4b
2_Member	GO Biological Processes	GO:0043487	regulation of RNA stability	-5.21005	-1.86944	13/175	19878,21379,66587,72587,104625,110809,140488,192119,213988,217351,225929,227331,233033	Rock2,Tbrg4,Fastk,Pan3,Cnot6,Srsf1,Igf2bp3,Dicer1,Tnrc6b,Tnrc6c,Patl1,Gigyf2,Samd4b
2_Member	GO Biological Processes	GO:0061014	positive regulation of mRNA catabolic process	-4.75697	-1.66802	9/91	19878,72446,72587,104625,213988,217351,225929,227331,233033	Rock2,Prr5l,Pan3,Cnot6,Tnrc6b,Tnrc6c,Patl1,Gigyf2,Samd4b
2_Member	GO Biological Processes	GO:0031331	positive regulation of cellular catabolic process	-4.69175	-1.66802	20/420	15251,15289,16009,16396,19229,19878,27059,56480,64930,70797,72446,72587,77040,104625,213988,217351,225929,227331,231413,233033	Hif1a,Hmgb1,Igfbp3,Itch,Ptk2b,Rock2,Sh3d19,Tbk1,Tsc1,Ankib1,Prr5l,Pan3,Atg16l1,Cnot6,Tnrc6b,Tnrc6c,Patl1,Gigyf2,Grsf1,Samd4b
2_Member	GO Biological Processes	GO:0031329	regulation of cellular catabolic process	-4.06543	-1.21437	27/740	15251,15289,16009,16396,19229,19878,21379,27059,56480,64930,66587,67903,70797,72446,72587,77040,104625,110809,140488,192119,213988,217351,225929,227331,231413,233033,100504663	Hif1a,Hmgb1,Igfbp3,Itch,Ptk2b,Rock2,Tbrg4,Sh3d19,Tbk1,Tsc1,Fastk,Gipc1,Ankib1,Prr5l,Pan3,Atg16l1,Cnot6,Srsf1,Igf2bp3,Dicer1,Tnrc6b,Tnrc6c,Patl1,Gigyf2,Grsf1,Samd4b,Atg14
2_Member	GO Biological Processes	GO:2000113	negative regulation of cellular macromolecule biosynthetic process	-3.92565	-1.20045	12/201	13205,13803,19878,64294,64930,72587,104625,213988,217351,225929,227331,233033	Ddx3x,Enc1,Rock2,Itm2c,Tsc1,Pan3,Cnot6,Tnrc6b,Tnrc6c,Patl1,Gigyf2,Samd4b
2_Member	GO Biological Processes	GO:0017148	negative regulation of translation	-3.73287	-1.11024	11/180	13205,13803,19878,64930,72587,104625,213988,217351,225929,227331,233033	Ddx3x,Enc1,Rock2,Tsc1,Pan3,Cnot6,Tnrc6b,Tnrc6c,Patl1,Gigyf2,Samd4b
2_Member	GO Biological Processes	GO:1903313	positive regulation of mRNA metabolic process	-3.38032	-0.892483	9/137	19878,72446,72587,104625,213988,217351,225929,227331,233033	Rock2,Prr5l,Pan3,Cnot6,Tnrc6b,Tnrc6c,Patl1,Gigyf2,Samd4b
2_Member	GO Biological Processes	GO:0034249	negative regulation of cellular amide metabolic process	-3.30396	-0.851261	11/202	13205,13803,19878,64930,72587,104625,213988,217351,225929,227331,233033	Ddx3x,Enc1,Rock2,Tsc1,Pan3,Cnot6,Tnrc6b,Tnrc6c,Patl1,Gigyf2,Samd4b
2_Member	GO Biological Processes	GO:0010608	post-transcriptional regulation of gene expression	-3.13085	-0.730733	20/550	13205,13803,19229,19317,19878,21379,64930,66587,72587,104625,110809,140488,192119,213988,217351,225929,227331,233033,243574,100504663	Ddx3x,Enc1,Ptk2b,Qki,Rock2,Tbrg4,Tsc1,Fastk,Pan3,Cnot6,Srsf1,Igf2bp3,Dicer1,Tnrc6b,Tnrc6c,Patl1,Gigyf2,Samd4b,Kbtbd8,Atg14
2_Member	GO Biological Processes	GO:0000289	nuclear-transcribed mRNA poly(A) tail shortening	-2.86592	-0.573587	3/14	72587,104625,233033	Pan3,Cnot6,Samd4b
2_Member	GO Biological Processes	GO:0061157	mRNA destabilization	-2.85553	-0.573587	6/75	19878,72587,104625,225929,227331,233033	Rock2,Pan3,Cnot6,Patl1,Gigyf2,Samd4b
2_Member	GO Biological Processes	GO:0050779	RNA destabilization	-2.73902	-0.524694	6/79	19878,72587,104625,225929,227331,233033	Rock2,Pan3,Cnot6,Patl1,Gigyf2,Samd4b
2_Member	GO Biological Processes	GO:0006417	regulation of translation	-2.66896	-0.50804	15/394	13205,13803,19229,19317,19878,64930,72587,104625,140488,213988,217351,225929,227331,233033,243574	Ddx3x,Enc1,Ptk2b,Qki,Rock2,Tsc1,Pan3,Cnot6,Igf2bp3,Tnrc6b,Tnrc6c,Patl1,Gigyf2,Samd4b,Kbtbd8
2_Member	GO Biological Processes	GO:2000112	regulation of cellular macromolecule biosynthetic process	-2.60365	-0.493134	17/482	13205,13803,18795,19229,19317,19878,64294,64930,72587,104625,140488,213988,217351,225929,227331,233033,243574	Ddx3x,Enc1,Plcb1,Ptk2b,Qki,Rock2,Itm2c,Tsc1,Pan3,Cnot6,Igf2bp3,Tnrc6b,Tnrc6c,Patl1,Gigyf2,Samd4b,Kbtbd8
2_Member	GO Biological Processes	GO:0000288	nuclear-transcribed mRNA catabolic process, deadenylation-dependent decay	-2.52558	-0.457495	4/37	72587,104625,225929,233033	Pan3,Cnot6,Patl1,Samd4b
2_Member	Reactome Gene Sets	R-MMU-429947	Deadenylation of mRNA	-2.12271	-0.232023	3/25	13682,72587,104625	Eif4a2,Pan3,Cnot6
2_Member	GO Biological Processes	GO:0034248	regulation of cellular amide metabolic process	-2.11476	-0.230892	15/453	13205,13803,19229,19317,19878,64930,72587,104625,140488,213988,217351,225929,227331,233033,243574	Ddx3x,Enc1,Ptk2b,Qki,Rock2,Tsc1,Pan3,Cnot6,Igf2bp3,Tnrc6b,Tnrc6c,Patl1,Gigyf2,Samd4b,Kbtbd8
3_Summary	GO Biological Processes	GO:0001944	vasculature development	-5.2579	-1.86944	26/595	12168,12702,13609,13655,14182,14725,15251,18552,19229,19317,19883,20254,22682,67155,68169,68465,74769,76089,108961,192119,216527,217325,218756,234740,266781,268902,15289,19878,74030,19274,105844,13797,13982,14013,15245,15902,20353,21815,64930,94109,20874,67972	Bmpr2,Socs3,S1pr1,Egr3,Fgfr1,Lrp2,Hif1a,Pcsk5,Ptk2b,Qki,Rora,Scg2,Zfand5,Smarca2,Ndnf,Adipor2,Pik3cb,Rapgef2,E2f8,Dicer1,Ccm2,Llgl2,Slc4a7,Tmem231,Snx17,Robo2,Hmgb1,Rock2,Rin2,Ptprm,Card10,Emx2,Esr1,Mecom,Hhip,Id2,Sema4c,Tgif1,Tsc1,Csmd1,Slk,Atp2b1
3_Member	GO Biological Processes	GO:0001944	vasculature development	-5.2579	-1.86944	26/595	12168,12702,13609,13655,14182,14725,15251,18552,19229,19317,19883,20254,22682,67155,68169,68465,74769,76089,108961,192119,216527,217325,218756,234740,266781,268902	Bmpr2,Socs3,S1pr1,Egr3,Fgfr1,Lrp2,Hif1a,Pcsk5,Ptk2b,Qki,Rora,Scg2,Zfand5,Smarca2,Ndnf,Adipor2,Pik3cb,Rapgef2,E2f8,Dicer1,Ccm2,Llgl2,Slc4a7,Tmem231,Snx17,Robo2
3_Member	GO Biological Processes	GO:0010595	positive regulation of endothelial cell migration	-4.10158	-1.21437	9/110	12168,14182,15251,15289,19229,19878,74030,74769,192119	Bmpr2,Fgfr1,Hif1a,Hmgb1,Ptk2b,Rock2,Rin2,Pik3cb,Dicer1
3_Member	GO Biological Processes	GO:0001568	blood vessel development	-3.89938	-1.18715	22/556	12168,12702,13609,13655,14182,14725,15251,18552,19229,19317,19883,20254,68169,68465,74769,76089,108961,192119,216527,217325,266781,268902	Bmpr2,Socs3,S1pr1,Egr3,Fgfr1,Lrp2,Hif1a,Pcsk5,Ptk2b,Qki,Rora,Scg2,Ndnf,Adipor2,Pik3cb,Rapgef2,E2f8,Dicer1,Ccm2,Llgl2,Snx17,Robo2
3_Member	GO Biological Processes	GO:0010594	regulation of endothelial cell migration	-3.81843	-1.14292	11/176	12168,14182,15251,15289,19229,19274,19878,74030,74769,105844,192119	Bmpr2,Fgfr1,Hif1a,Hmgb1,Ptk2b,Ptprm,Rock2,Rin2,Pik3cb,Card10,Dicer1
3_Member	GO Biological Processes	GO:0035239	tube morphogenesis	-3.56789	-1.00542	26/752	12168,13609,13655,13797,13982,14013,14182,14725,15245,15251,15902,19229,19317,19878,19883,20254,20353,21815,64930,68169,68465,74769,94109,108961,192119,216527	Bmpr2,S1pr1,Egr3,Emx2,Esr1,Mecom,Fgfr1,Lrp2,Hhip,Hif1a,Id2,Ptk2b,Qki,Rock2,Rora,Scg2,Sema4c,Tgif1,Tsc1,Ndnf,Adipor2,Pik3cb,Csmd1,E2f8,Dicer1,Ccm2
3_Member	GO Biological Processes	GO:0010634	positive regulation of epithelial cell migration	-2.89757	-0.584886	9/160	12168,14182,15251,15289,19229,19878,74030,74769,192119	Bmpr2,Fgfr1,Hif1a,Hmgb1,Ptk2b,Rock2,Rin2,Pik3cb,Dicer1
3_Member	GO Biological Processes	GO:0010632	regulation of epithelial cell migration	-2.58645	-0.479461	11/248	12168,14182,15251,15289,19229,19274,19878,74030,74769,105844,192119	Bmpr2,Fgfr1,Hif1a,Hmgb1,Ptk2b,Ptprm,Rock2,Rin2,Pik3cb,Card10,Dicer1
3_Member	GO Biological Processes	GO:0048514	blood vessel morphogenesis	-2.5155	-0.454958	16/450	12168,13609,13655,14182,14725,15251,19229,19317,19883,20254,68169,68465,74769,108961,192119,216527	Bmpr2,S1pr1,Egr3,Fgfr1,Lrp2,Hif1a,Ptk2b,Qki,Rora,Scg2,Ndnf,Adipor2,Pik3cb,E2f8,Dicer1,Ccm2
3_Member	GO Biological Processes	GO:0001954	positive regulation of cell-matrix adhesion	-2.41374	-0.379545	5/64	18552,19229,64930,74030,192119	Pcsk5,Ptk2b,Tsc1,Rin2,Dicer1
3_Member	GO Biological Processes	GO:0001952	regulation of cell-matrix adhesion	-2.29927	-0.320384	7/128	18552,19229,20874,64930,74030,74769,192119	Pcsk5,Ptk2b,Slk,Tsc1,Rin2,Pik3cb,Dicer1
3_Member	GO Biological Processes	GO:0070167	regulation of biomineral tissue development	-2.08966	-0.220112	6/107	12168,13609,15251,19229,67972,192119	Bmpr2,S1pr1,Hif1a,Ptk2b,Atp2b1,Dicer1
3_Member	GO Biological Processes	GO:0001525	angiogenesis	-2.07783	-0.220112	12/331	13609,13655,14182,15251,19229,19883,20254,68169,68465,74769,108961,192119	S1pr1,Egr3,Fgfr1,Hif1a,Ptk2b,Rora,Scg2,Ndnf,Adipor2,Pik3cb,E2f8,Dicer1
3_Member	GO Biological Processes	GO:0110149	regulation of biomineralization	-2.05188	-0.208876	6/109	12168,13609,15251,19229,67972,192119	Bmpr2,S1pr1,Hif1a,Ptk2b,Atp2b1,Dicer1
4_Summary	GO Biological Processes	GO:0080135	regulation of cellular response to stress	-5.0055	-1.71603	29/730	14013,14897,15248,15251,15259,15289,16396,18143,18795,19229,19712,19878,20353,20482,27206,64930,66505,67155,68142,68166,74769,76108,77128,104570,216965,225182,228980,232314,319604,12168,14182,16009,20024,21951,108686,108961,269424	Mecom,Trip12,Hic1,Hif1a,Hipk3,Hmgb1,Itch,Npas2,Plcb1,Ptk2b,Rest,Rock2,Sema4c,Skil,Nrk,Tsc1,Zmynd11,Smarca2,Ino80,Spire1,Pik3cb,Rap2a,Crebrf,Ppp4r3b,Taok1,Rbbp8,Taf4,Ppp4r2,Fam168a,Bmpr2,Fgfr1,Igfbp3,Sub1,Tnks,Ccdc88a,E2f8,Jade1
4_Member	GO Biological Processes	GO:0080135	regulation of cellular response to stress	-5.0055	-1.71603	29/730	14013,14897,15248,15251,15259,15289,16396,18143,18795,19229,19712,19878,20353,20482,27206,64930,66505,67155,68142,68166,74769,76108,77128,104570,216965,225182,228980,232314,319604	Mecom,Trip12,Hic1,Hif1a,Hipk3,Hmgb1,Itch,Npas2,Plcb1,Ptk2b,Rest,Rock2,Sema4c,Skil,Nrk,Tsc1,Zmynd11,Smarca2,Ino80,Spire1,Pik3cb,Rap2a,Crebrf,Ppp4r3b,Taok1,Rbbp8,Taf4,Ppp4r2,Fam168a
4_Member	GO Biological Processes	GO:0006282	regulation of DNA repair	-3.09597	-0.709595	11/214	14897,15289,18143,67155,68142,68166,104570,225182,228980,232314,319604	Trip12,Hmgb1,Npas2,Smarca2,Ino80,Spire1,Ppp4r3b,Rbbp8,Taf4,Ppp4r2,Fam168a
4_Member	GO Biological Processes	GO:0051052	regulation of DNA metabolic process	-2.98854	-0.638232	20/565	12168,14182,14897,15289,16009,18143,19229,20024,21951,67155,68142,68166,104570,108686,108961,225182,228980,232314,269424,319604	Bmpr2,Fgfr1,Trip12,Hmgb1,Igfbp3,Npas2,Ptk2b,Sub1,Tnks,Smarca2,Ino80,Spire1,Ppp4r3b,Ccdc88a,E2f8,Rbbp8,Taf4,Ppp4r2,Jade1,Fam168a
4_Member	GO Biological Processes	GO:2001020	regulation of response to DNA damage stimulus	-2.70617	-0.523162	13/313	14897,15248,15289,18143,20482,67155,68142,68166,104570,225182,228980,232314,319604	Trip12,Hic1,Hmgb1,Npas2,Skil,Smarca2,Ino80,Spire1,Ppp4r3b,Rbbp8,Taf4,Ppp4r2,Fam168a
4_Member	GO Biological Processes	GO:2001022	positive regulation of response to DNA damage stimulus	-2.68114	-0.50931	9/172	15248,15289,18143,20482,67155,68142,68166,225182,319604	Hic1,Hmgb1,Npas2,Skil,Smarca2,Ino80,Spire1,Rbbp8,Fam168a
4_Member	GO Biological Processes	GO:0045739	positive regulation of DNA repair	-2.20968	-0.273469	7/133	15289,18143,67155,68142,68166,225182,319604	Hmgb1,Npas2,Smarca2,Ino80,Spire1,Rbbp8,Fam168a
4_Member	GO Biological Processes	GO:0051054	positive regulation of DNA metabolic process	-2.10754	-0.229053	12/328	14182,15289,16009,18143,19229,21951,67155,68142,68166,108961,225182,319604	Fgfr1,Hmgb1,Igfbp3,Npas2,Ptk2b,Tnks,Smarca2,Ino80,Spire1,E2f8,Rbbp8,Fam168a
5_Summary	GO Biological Processes	GO:0016567	protein ubiquitination	-4.80902	-1.66802	23/519	13803,14897,16396,18744,21951,22209,29864,52615,56550,66105,67731,70294,70510,70797,71902,75717,93836,94093,224703,226541,232539,243574,407821,12702,208650,240396,52609,71198,228980,12753,18786,20479,50753,57444,72587,76273,78832,81004,104625,192119,225929,233033,234852,12380,70178,108153,16570,18710,19091,26932,74769	Enc1,Trip12,Itch,Pja1,Tnks,Ube2a,Rnf11,Suz12,Ube2d2a,Ube2d3,Fbxo32,Rnf126,Rnf167,Ankib1,Cand1,Cul5,Rnf111,Trim33,Marchf2,Klhl20,Klhl42,Kbtbd8,Znrf3,Socs3,Cblb,Mex3c,Cbx7,Otud1,Taf4,Clock,Plaa,Vps4b,Fbxo8,Isg20,Pan3,Ndfip2,Cacul1,Tbl1xr1,Cnot6,Dicer1,Patl1,Samd4b,Chmp1a,Cast,Abhd17c,Adamts7,Kif3c,Pik3r3,Prkg1,Ppp2r5e,Pik3cb
5_Member	GO Biological Processes	GO:0016567	protein ubiquitination	-4.80902	-1.66802	23/519	13803,14897,16396,18744,21951,22209,29864,52615,56550,66105,67731,70294,70510,70797,71902,75717,93836,94093,224703,226541,232539,243574,407821	Enc1,Trip12,Itch,Pja1,Tnks,Ube2a,Rnf11,Suz12,Ube2d2a,Ube2d3,Fbxo32,Rnf126,Rnf167,Ankib1,Cand1,Cul5,Rnf111,Trim33,Marchf2,Klhl20,Klhl42,Kbtbd8,Znrf3
5_Member	Reactome Gene Sets	R-MMU-983168	Antigen processing: Ubiquitination & Proteasome degradation	-4.71396	-1.66802	16/285	12702,14897,16396,18744,22209,56550,66105,67731,70294,75717,93836,208650,226541,232539,240396,243574	Socs3,Trip12,Itch,Pja1,Ube2a,Ube2d2a,Ube2d3,Fbxo32,Rnf126,Cul5,Rnf111,Cblb,Klhl20,Klhl42,Mex3c,Kbtbd8
5_Member	GO Biological Processes	GO:0032446	protein modification by small protein conjugation	-4.68128	-1.66802	24/566	13803,14897,16396,18744,21951,22209,29864,52609,52615,56550,66105,67731,70294,70510,70797,71902,75717,93836,94093,224703,226541,232539,243574,407821	Enc1,Trip12,Itch,Pja1,Tnks,Ube2a,Rnf11,Cbx7,Suz12,Ube2d2a,Ube2d3,Fbxo32,Rnf126,Rnf167,Ankib1,Cand1,Cul5,Rnf111,Trim33,Marchf2,Klhl20,Klhl42,Kbtbd8,Znrf3
5_Member	GO Biological Processes	GO:0070647	protein modification by small protein conjugation or removal	-4.0185	-1.21437	26/704	13803,14897,16396,18744,21951,22209,29864,52609,52615,56550,66105,67731,70294,70510,70797,71198,71902,75717,93836,94093,224703,226541,228980,232539,243574,407821	Enc1,Trip12,Itch,Pja1,Tnks,Ube2a,Rnf11,Cbx7,Suz12,Ube2d2a,Ube2d3,Fbxo32,Rnf126,Rnf167,Ankib1,Otud1,Cand1,Cul5,Rnf111,Trim33,Marchf2,Klhl20,Taf4,Klhl42,Kbtbd8,Znrf3
5_Member	GO Biological Processes	GO:0044265	cellular macromolecule catabolic process	-3.97877	-1.20045	27/749	12753,14897,16396,18786,20479,22209,29864,50753,57444,66105,70294,70510,70797,72587,75717,76273,78832,81004,93836,104625,192119,225929,226541,232539,233033,234852,407821	Clock,Trip12,Itch,Plaa,Vps4b,Ube2a,Rnf11,Fbxo8,Isg20,Ube2d3,Rnf126,Rnf167,Ankib1,Pan3,Cul5,Ndfip2,Cacul1,Tbl1xr1,Rnf111,Cnot6,Dicer1,Patl1,Klhl20,Klhl42,Samd4b,Chmp1a,Znrf3
5_Member	GO Biological Processes	GO:0030163	protein catabolic process	-3.95027	-1.20045	27/752	12380,12753,13803,14897,16396,18744,18786,20479,22209,29864,50753,66105,70178,70294,70510,70797,75717,76273,78832,81004,93836,108153,208650,226541,232539,234852,407821	Cast,Clock,Enc1,Trip12,Itch,Pja1,Plaa,Vps4b,Ube2a,Rnf11,Fbxo8,Ube2d3,Abhd17c,Rnf126,Rnf167,Ankib1,Cul5,Ndfip2,Cacul1,Tbl1xr1,Rnf111,Adamts7,Cblb,Klhl20,Klhl42,Chmp1a,Znrf3
5_Member	Reactome Gene Sets	R-MMU-983169	Class I MHC mediated antigen processing & presentation	-3.76294	-1.1103	16/343	12702,14897,16396,18744,22209,56550,66105,67731,70294,75717,93836,208650,226541,232539,240396,243574	Socs3,Trip12,Itch,Pja1,Ube2a,Ube2d2a,Ube2d3,Fbxo32,Rnf126,Cul5,Rnf111,Cblb,Klhl20,Klhl42,Mex3c,Kbtbd8
5_Member	GO Biological Processes	GO:0006511	ubiquitin-dependent protein catabolic process	-3.64494	-1.06399	21/540	12753,14897,16396,18786,20479,22209,29864,50753,66105,70294,70510,70797,75717,76273,78832,81004,93836,226541,232539,234852,407821	Clock,Trip12,Itch,Plaa,Vps4b,Ube2a,Rnf11,Fbxo8,Ube2d3,Rnf126,Rnf167,Ankib1,Cul5,Ndfip2,Cacul1,Tbl1xr1,Rnf111,Klhl20,Klhl42,Chmp1a,Znrf3
5_Member	GO Biological Processes	GO:0051603	proteolysis involved in protein catabolic process	-3.54457	-0.996089	23/630	12753,13803,14897,16396,18786,20479,22209,29864,50753,66105,70294,70510,70797,75717,76273,78832,81004,93836,108153,226541,232539,234852,407821	Clock,Enc1,Trip12,Itch,Plaa,Vps4b,Ube2a,Rnf11,Fbxo8,Ube2d3,Rnf126,Rnf167,Ankib1,Cul5,Ndfip2,Cacul1,Tbl1xr1,Rnf111,Adamts7,Klhl20,Klhl42,Chmp1a,Znrf3
5_Member	GO Biological Processes	GO:0019941	modification-dependent protein catabolic process	-3.52776	-0.996089	21/551	12753,14897,16396,18786,20479,22209,29864,50753,66105,70294,70510,70797,75717,76273,78832,81004,93836,226541,232539,234852,407821	Clock,Trip12,Itch,Plaa,Vps4b,Ube2a,Rnf11,Fbxo8,Ube2d3,Rnf126,Rnf167,Ankib1,Cul5,Ndfip2,Cacul1,Tbl1xr1,Rnf111,Klhl20,Klhl42,Chmp1a,Znrf3
5_Member	GO Biological Processes	GO:0043632	modification-dependent macromolecule catabolic process	-3.41434	-0.910992	21/562	12753,14897,16396,18786,20479,22209,29864,50753,66105,70294,70510,70797,75717,76273,78832,81004,93836,226541,232539,234852,407821	Clock,Trip12,Itch,Plaa,Vps4b,Ube2a,Rnf11,Fbxo8,Ube2d3,Rnf126,Rnf167,Ankib1,Cul5,Ndfip2,Cacul1,Tbl1xr1,Rnf111,Klhl20,Klhl42,Chmp1a,Znrf3
5_Member	GO Biological Processes	GO:0000209	protein polyubiquitination	-3.30258	-0.851261	12/235	14897,16396,21951,22209,56550,66105,70294,70510,70797,93836,226541,232539	Trip12,Itch,Tnks,Ube2a,Ube2d2a,Ube2d3,Rnf126,Rnf167,Ankib1,Rnf111,Klhl20,Klhl42
5_Member	Reactome Gene Sets	R-MMU-1280218	Adaptive Immune System	-2.69773	-0.519139	21/641	12702,14897,16396,16570,18710,18744,19091,22209,26932,56550,66105,67731,70294,74769,75717,93836,208650,226541,232539,240396,243574	Socs3,Trip12,Itch,Kif3c,Pik3r3,Pja1,Prkg1,Ube2a,Ppp2r5e,Ube2d2a,Ube2d3,Fbxo32,Rnf126,Pik3cb,Cul5,Rnf111,Cblb,Klhl20,Klhl42,Mex3c,Kbtbd8
6_Summary	GO Biological Processes	GO:0043087	regulation of GTPase activity	-4.69963	-1.66802	18/351	11554,13609,16403,19091,19229,19731,54610,54712,64930,75415,76089,109934,208650,210293,212285,217692,243743,244548,13205,13982,14182,15289,18786,19712,19878,50791	Adrb1,S1pr1,Itga6,Prkg1,Ptk2b,Rgl1,Tbc1d8,Plxnc1,Tsc1,Arhgap12,Rapgef2,Abr,Cblb,Dock10,Arap2,Sipa1l1,Plxna4,Elmod2,Ddx3x,Esr1,Fgfr1,Hmgb1,Plaa,Rest,Rock2,Magi2
6_Member	GO Biological Processes	GO:0043087	regulation of GTPase activity	-4.69963	-1.66802	18/351	11554,13609,16403,19091,19229,19731,54610,54712,64930,75415,76089,109934,208650,210293,212285,217692,243743,244548	Adrb1,S1pr1,Itga6,Prkg1,Ptk2b,Rgl1,Tbc1d8,Plxnc1,Tsc1,Arhgap12,Rapgef2,Abr,Cblb,Dock10,Arap2,Sipa1l1,Plxna4,Elmod2
6_Member	GO Biological Processes	GO:0051345	positive regulation of hydrolase activity	-3.60188	-1.03027	21/544	11554,13205,13609,13982,14182,15289,16403,18786,19229,19712,19731,19878,50791,54610,64930,76089,109934,210293,212285,217692,244548	Adrb1,Ddx3x,S1pr1,Esr1,Fgfr1,Hmgb1,Itga6,Plaa,Ptk2b,Rest,Rgl1,Rock2,Magi2,Tbc1d8,Tsc1,Rapgef2,Abr,Dock10,Arap2,Sipa1l1,Elmod2
6_Member	GO Biological Processes	GO:0043547	positive regulation of GTPase activity	-3.4284	-0.917089	13/261	11554,13609,16403,19229,19731,54610,64930,76089,109934,210293,212285,217692,244548	Adrb1,S1pr1,Itga6,Ptk2b,Rgl1,Tbc1d8,Tsc1,Rapgef2,Abr,Dock10,Arap2,Sipa1l1,Elmod2
7_Summary	GO Biological Processes	GO:0090287	regulation of cellular response to growth factor stimulus	-4.69874	-1.66802	17/318	12168,13390,13855,14182,14725,15245,15251,20482,21413,65112,67903,74769,93836,94093,94187,102141,240725,21815,66105,50791	Bmpr2,Dlx1,Epn2,Fgfr1,Lrp2,Hhip,Hif1a,Skil,Tcf4,Pmepa1,Gipc1,Pik3cb,Rnf111,Trim33,Zfp423,Snx25,Sulf1,Tgif1,Ube2d3,Magi2
7_Member	GO Biological Processes	GO:0090287	regulation of cellular response to growth factor stimulus	-4.69874	-1.66802	17/318	12168,13390,13855,14182,14725,15245,15251,20482,21413,65112,67903,74769,93836,94093,94187,102141,240725	Bmpr2,Dlx1,Epn2,Fgfr1,Lrp2,Hhip,Hif1a,Skil,Tcf4,Pmepa1,Gipc1,Pik3cb,Rnf111,Trim33,Zfp423,Snx25,Sulf1
7_Member	Reactome Gene Sets	R-MMU-2173793	Transcriptional activity of SMAD2/SMAD3:SMAD4 heterotrimer	-3.50144	-0.982007	5/37	20482,21815,66105,93836,94093	Skil,Tgif1,Ube2d3,Rnf111,Trim33
7_Member	Reactome Gene Sets	R-MMU-2173795	Downregulation of SMAD2/3:SMAD4 transcriptional activity	-3.39793	-0.902412	4/22	20482,21815,66105,94093	Skil,Tgif1,Ube2d3,Trim33
7_Member	GO Biological Processes	GO:0030510	regulation of BMP signaling pathway	-2.80463	-0.545275	7/104	12168,13390,14725,20482,94093,94187,240725	Bmpr2,Dlx1,Lrp2,Skil,Trim33,Zfp423,Sulf1
7_Member	GO Biological Processes	GO:0090288	negative regulation of cellular response to growth factor stimulus	-2.80463	-0.545275	7/104	13390,13855,14725,20482,74769,94093,240725	Dlx1,Epn2,Lrp2,Skil,Pik3cb,Trim33,Sulf1
7_Member	GO Biological Processes	GO:0090092	regulation of transmembrane receptor protein serine/threonine kinase signaling pathway	-2.74092	-0.524694	12/273	12168,13390,14725,20482,50791,65112,67903,93836,94093,94187,102141,240725	Bmpr2,Dlx1,Lrp2,Skil,Magi2,Pmepa1,Gipc1,Rnf111,Trim33,Zfp423,Snx25,Sulf1
7_Member	Reactome Gene Sets	R-MMU-9006936	Signaling by TGFB family members	-2.31546	-0.334203	6/96	12168,20482,21815,66105,93836,94093	Bmpr2,Skil,Tgif1,Ube2d3,Rnf111,Trim33
7_Member	Reactome Gene Sets	R-MMU-170834	Signaling by TGF-beta Receptor Complex	-2.27378	-0.313371	5/69	20482,21815,66105,93836,94093	Skil,Tgif1,Ube2d3,Rnf111,Trim33
7_Member	GO Biological Processes	GO:1903844	regulation of cellular response to transforming growth factor beta stimulus	-2.07547	-0.220112	7/141	13390,20482,65112,67903,93836,94093,102141	Dlx1,Skil,Pmepa1,Gipc1,Rnf111,Trim33,Snx25
8_Summary	GO Biological Processes	GO:0050872	white fat cell differentiation	-4.63341	-1.64497	5/22	11909,15902,20249,66270,81004,11554,13592,16403,18795,105171	Atf2,Id2,Scd1,Retreg1,Tbl1xr1,Adrb1,Ebf2,Itga6,Plcb1,Arrdc3
8_Member	GO Biological Processes	GO:0050872	white fat cell differentiation	-4.63341	-1.64497	5/22	11909,15902,20249,66270,81004	Atf2,Id2,Scd1,Retreg1,Tbl1xr1
8_Member	GO Biological Processes	GO:0045444	fat cell differentiation	-3.2446	-0.807067	9/143	11554,11909,13592,15902,16403,18795,20249,66270,81004	Adrb1,Atf2,Ebf2,Id2,Itga6,Plcb1,Scd1,Retreg1,Tbl1xr1
8_Member	GO Biological Processes	GO:0060612	adipose tissue development	-2.97065	-0.635425	5/48	11909,13592,15902,81004,105171	Atf2,Ebf2,Id2,Tbl1xr1,Arrdc3
8_Member	GO Biological Processes	GO:0050873	brown fat cell differentiation	-2.36202	-0.357129	4/41	11554,13592,16403,20249	Adrb1,Ebf2,Itga6,Scd1
9_Summary	GO Biological Processes	GO:0010975	regulation of neuron projection development	-4.34335	-1.40067	23/556	12168,13803,14182,16403,16570,17919,19229,20353,20482,22067,50791,54712,64294,64930,68169,76089,76108,77097,108686,217692,243725,243743,268902,11921,12753,13390,14725,15251,15902,18795,19712,19878,20238,104156,192119,242202,269702,18710,74769	Bmpr2,Enc1,Fgfr1,Itga6,Kif3c,Myo5b,Ptk2b,Sema4c,Skil,Trpc5,Magi2,Plxnc1,Itm2c,Tsc1,Ndnf,Rapgef2,Rap2a,Tanc2,Ccdc88a,Sipa1l1,Ppp1r9a,Plxna4,Robo2,Atoh1,Clock,Dlx1,Lrp2,Hif1a,Id2,Plcb1,Rest,Rock2,Atxn1,Etv5,Dicer1,Pde5a,Mphosph9,Pik3r3,Pik3cb
9_Member	GO Biological Processes	GO:0010975	regulation of neuron projection development	-4.34335	-1.40067	23/556	12168,13803,14182,16403,16570,17919,19229,20353,20482,22067,50791,54712,64294,64930,68169,76089,76108,77097,108686,217692,243725,243743,268902	Bmpr2,Enc1,Fgfr1,Itga6,Kif3c,Myo5b,Ptk2b,Sema4c,Skil,Trpc5,Magi2,Plxnc1,Itm2c,Tsc1,Ndnf,Rapgef2,Rap2a,Tanc2,Ccdc88a,Sipa1l1,Ppp1r9a,Plxna4,Robo2
9_Member	GO Biological Processes	GO:0060284	regulation of cell development	-3.36145	-0.881175	22/608	11921,12168,12753,13390,14725,15251,15902,17919,18795,19712,19878,20238,20353,20482,22067,54712,76089,104156,192119,242202,243743,268902	Atoh1,Bmpr2,Clock,Dlx1,Lrp2,Hif1a,Id2,Myo5b,Plcb1,Rest,Rock2,Atxn1,Sema4c,Skil,Trpc5,Plxnc1,Rapgef2,Etv5,Dicer1,Pde5a,Plxna4,Robo2
9_Member	GO Biological Processes	GO:0050767	regulation of neurogenesis	-3.20017	-0.776152	18/463	11921,12168,13390,14725,15251,15902,17919,19712,20238,20353,20482,22067,54712,76089,104156,192119,243743,268902	Atoh1,Bmpr2,Dlx1,Lrp2,Hif1a,Id2,Myo5b,Rest,Atxn1,Sema4c,Skil,Trpc5,Plxnc1,Rapgef2,Etv5,Dicer1,Plxna4,Robo2
9_Member	GO Biological Processes	GO:0031346	positive regulation of cell projection organization	-3.01228	-0.653715	17/441	12168,13803,14182,16403,16570,17919,19229,20482,22067,50791,54712,68169,76089,108686,243725,243743,268902	Bmpr2,Enc1,Fgfr1,Itga6,Kif3c,Myo5b,Ptk2b,Skil,Trpc5,Magi2,Plxnc1,Ndnf,Rapgef2,Ccdc88a,Ppp1r9a,Plxna4,Robo2
9_Member	GO Biological Processes	GO:0050772	positive regulation of axonogenesis	-2.95501	-0.625121	7/98	12168,17919,20482,22067,54712,243743,268902	Bmpr2,Myo5b,Skil,Trpc5,Plxnc1,Plxna4,Robo2
9_Member	GO Biological Processes	GO:0120035	regulation of plasma membrane bounded cell projection organization	-2.8941	-0.584886	24/747	12168,13803,14182,16403,16570,17919,19229,20353,20482,22067,50791,54712,64294,64930,68169,76089,76108,77097,108686,217692,243725,243743,268902,269702	Bmpr2,Enc1,Fgfr1,Itga6,Kif3c,Myo5b,Ptk2b,Sema4c,Skil,Trpc5,Magi2,Plxnc1,Itm2c,Tsc1,Ndnf,Rapgef2,Rap2a,Tanc2,Ccdc88a,Sipa1l1,Ppp1r9a,Plxna4,Robo2,Mphosph9
9_Member	GO Biological Processes	GO:0050769	positive regulation of neurogenesis	-2.80525	-0.545275	13/305	12168,14725,15251,15902,17919,20238,20482,22067,54712,104156,192119,243743,268902	Bmpr2,Lrp2,Hif1a,Id2,Myo5b,Atxn1,Skil,Trpc5,Plxnc1,Etv5,Dicer1,Plxna4,Robo2
9_Member	GO Biological Processes	GO:0031344	regulation of cell projection organization	-2.77195	-0.545275	24/763	12168,13803,14182,16403,16570,17919,19229,20353,20482,22067,50791,54712,64294,64930,68169,76089,76108,77097,108686,217692,243725,243743,268902,269702	Bmpr2,Enc1,Fgfr1,Itga6,Kif3c,Myo5b,Ptk2b,Sema4c,Skil,Trpc5,Magi2,Plxnc1,Itm2c,Tsc1,Ndnf,Rapgef2,Rap2a,Tanc2,Ccdc88a,Sipa1l1,Ppp1r9a,Plxna4,Robo2,Mphosph9
9_Member	GO Biological Processes	GO:0050770	regulation of axonogenesis	-2.53199	-0.457495	9/181	12168,17919,20353,20482,22067,54712,217692,243743,268902	Bmpr2,Myo5b,Sema4c,Skil,Trpc5,Plxnc1,Sipa1l1,Plxna4,Robo2
9_Member	KEGG Pathway	mmu04360	Axon guidance - Mus musculus (house mouse)	-2.53199	-0.457495	9/181	12168,18710,19878,20353,22067,54712,74769,243743,268902	Bmpr2,Pik3r3,Rock2,Sema4c,Trpc5,Plxnc1,Pik3cb,Plxna4,Robo2
9_Member	GO Biological Processes	GO:0010720	positive regulation of cell development	-2.36022	-0.357129	14/384	12168,14725,15251,15902,17919,20238,20482,22067,54712,104156,192119,242202,243743,268902	Bmpr2,Lrp2,Hif1a,Id2,Myo5b,Atxn1,Skil,Trpc5,Plxnc1,Etv5,Dicer1,Pde5a,Plxna4,Robo2
9_Member	GO Biological Processes	GO:0051960	regulation of nervous system development	-2.28671	-0.314403	18/562	11921,12168,13390,14725,15251,15902,17919,19712,20238,20353,20482,22067,54712,76089,104156,192119,243743,268902	Atoh1,Bmpr2,Dlx1,Lrp2,Hif1a,Id2,Myo5b,Rest,Atxn1,Sema4c,Skil,Trpc5,Plxnc1,Rapgef2,Etv5,Dicer1,Plxna4,Robo2
9_Member	GO Biological Processes	GO:0051962	positive regulation of nervous system development	-2.13725	-0.233016	13/366	12168,14725,15251,15902,17919,20238,20482,22067,54712,104156,192119,243743,268902	Bmpr2,Lrp2,Hif1a,Id2,Myo5b,Atxn1,Skil,Trpc5,Plxnc1,Etv5,Dicer1,Plxna4,Robo2
10_Summary	GO Biological Processes	GO:0016525	negative regulation of angiogenesis	-4.13249	-1.21437	9/109	11909,13855,15245,19274,19878,21413,60611,74769,240725,15251,15289,19229,216527	Atf2,Epn2,Hhip,Ptprm,Rock2,Tcf4,Foxj2,Pik3cb,Sulf1,Hif1a,Hmgb1,Ptk2b,Ccm2
10_Member	GO Biological Processes	GO:0016525	negative regulation of angiogenesis	-4.13249	-1.21437	9/109	11909,13855,15245,19274,19878,21413,60611,74769,240725	Atf2,Epn2,Hhip,Ptprm,Rock2,Tcf4,Foxj2,Pik3cb,Sulf1
10_Member	GO Biological Processes	GO:2000181	negative regulation of blood vessel morphogenesis	-4.07102	-1.21437	9/111	11909,13855,15245,19274,19878,21413,60611,74769,240725	Atf2,Epn2,Hhip,Ptprm,Rock2,Tcf4,Foxj2,Pik3cb,Sulf1
10_Member	GO Biological Processes	GO:1901343	negative regulation of vasculature development	-4.0408	-1.21437	9/112	11909,13855,15245,19274,19878,21413,60611,74769,240725	Atf2,Epn2,Hhip,Ptprm,Rock2,Tcf4,Foxj2,Pik3cb,Sulf1
10_Member	GO Biological Processes	GO:0045765	regulation of angiogenesis	-2.76764	-0.545122	13/308	11909,13855,15245,15251,15289,19229,19274,19878,21413,60611,74769,216527,240725	Atf2,Epn2,Hhip,Hif1a,Hmgb1,Ptk2b,Ptprm,Rock2,Tcf4,Foxj2,Pik3cb,Ccm2,Sulf1
10_Member	GO Biological Processes	GO:1901342	regulation of vasculature development	-2.71834	-0.524229	13/312	11909,13855,15245,15251,15289,19229,19274,19878,21413,60611,74769,216527,240725	Atf2,Epn2,Hhip,Hif1a,Hmgb1,Ptk2b,Ptprm,Rock2,Tcf4,Foxj2,Pik3cb,Ccm2,Sulf1
11_Summary	GO Biological Processes	GO:0002062	chondrocyte differentiation	-3.95751	-1.20045	8/90	11909,12168,14182,15251,20679,108153,240396,240725,13592,15902,81004,105171,192119	Atf2,Bmpr2,Fgfr1,Hif1a,Sox6,Adamts7,Mex3c,Sulf1,Ebf2,Id2,Tbl1xr1,Arrdc3,Dicer1
11_Member	GO Biological Processes	GO:0002062	chondrocyte differentiation	-3.95751	-1.20045	8/90	11909,12168,14182,15251,20679,108153,240396,240725	Atf2,Bmpr2,Fgfr1,Hif1a,Sox6,Adamts7,Mex3c,Sulf1
11_Member	GO Biological Processes	GO:0061448	connective tissue development	-3.72871	-1.11024	13/243	11909,12168,13592,14182,15251,15902,20679,81004,105171,108153,192119,240396,240725	Atf2,Bmpr2,Ebf2,Fgfr1,Hif1a,Id2,Sox6,Tbl1xr1,Arrdc3,Adamts7,Dicer1,Mex3c,Sulf1
11_Member	GO Biological Processes	GO:0051216	cartilage development	-2.51606	-0.454958	9/182	11909,12168,14182,15251,20679,108153,192119,240396,240725	Atf2,Bmpr2,Fgfr1,Hif1a,Sox6,Adamts7,Dicer1,Mex3c,Sulf1
12_Summary	GO Biological Processes	GO:0007507	heart development	-3.93456	-1.20045	23/592	11909,12168,13609,14013,14182,14725,15251,15902,17258,18552,19712,20467,20679,64930,68018,68760,68922,74868,192119,216527,243743,266781,268902,12804,19317,19883,20353,20482,20969,22388,30928,57339,67155,68794,243931,22682	Atf2,Bmpr2,S1pr1,Mecom,Fgfr1,Lrp2,Hif1a,Id2,Mef2a,Pcsk5,Rest,Sin3b,Sox6,Tsc1,Cert1,Synpo2l,Dnai1,Tmem65,Dicer1,Ccm2,Plxna4,Snx17,Robo2,Cntfr,Qki,Rora,Sema4c,Skil,Sdc1,Wdr1,Zbtb18,Jph1,Smarca2,Flnc,Tshz3,Zfand5
12_Member	GO Biological Processes	GO:0007507	heart development	-3.93456	-1.20045	23/592	11909,12168,13609,14013,14182,14725,15251,15902,17258,18552,19712,20467,20679,64930,68018,68760,68922,74868,192119,216527,243743,266781,268902	Atf2,Bmpr2,S1pr1,Mecom,Fgfr1,Lrp2,Hif1a,Id2,Mef2a,Pcsk5,Rest,Sin3b,Sox6,Tsc1,Cert1,Synpo2l,Dnai1,Tmem65,Dicer1,Ccm2,Plxna4,Snx17,Robo2
12_Member	GO Biological Processes	GO:0061061	muscle structure development	-3.71049	-1.11024	21/534	12804,13609,14725,17258,19317,19712,19883,20353,20467,20482,20679,20969,22388,30928,57339,64930,67155,68760,68794,192119,243931	Cntfr,S1pr1,Lrp2,Mef2a,Qki,Rest,Rora,Sema4c,Sin3b,Skil,Sox6,Sdc1,Wdr1,Zbtb18,Jph1,Tsc1,Smarca2,Synpo2l,Flnc,Dicer1,Tshz3
12_Member	GO Biological Processes	GO:0042692	muscle cell differentiation	-2.24155	-0.290097	12/315	17258,19317,19883,20353,20679,22388,64930,67155,68760,68794,192119,243931	Mef2a,Qki,Rora,Sema4c,Sox6,Wdr1,Tsc1,Smarca2,Synpo2l,Flnc,Dicer1,Tshz3
12_Member	GO Biological Processes	GO:0048738	cardiac muscle tissue development	-2.14105	-0.233016	9/208	13609,14182,14725,15902,17258,20467,20679,64930,192119	S1pr1,Fgfr1,Lrp2,Id2,Mef2a,Sin3b,Sox6,Tsc1,Dicer1
12_Member	GO Biological Processes	GO:0014706	striated muscle tissue development	-2.06408	-0.215335	9/214	13609,14182,14725,15902,17258,20467,20679,64930,192119	S1pr1,Fgfr1,Lrp2,Id2,Mef2a,Sin3b,Sox6,Tsc1,Dicer1
12_Member	GO Biological Processes	GO:0060537	muscle tissue development	-2.06284	-0.215335	13/374	13609,14182,14725,15902,17258,20467,20482,20679,22682,30928,64930,192119,243931	S1pr1,Fgfr1,Lrp2,Id2,Mef2a,Sin3b,Skil,Sox6,Zfand5,Zbtb18,Tsc1,Dicer1,Tshz3
13_Summary	GO Biological Processes	GO:0001701	in utero embryonic development	-3.87719	-1.17755	22/558	11909,12702,13855,14013,14182,15251,20482,20679,22209,22682,30928,68018,77097,81004,108961,110809,192119,216527,217325,225182,234740,243931	Atf2,Socs3,Epn2,Mecom,Fgfr1,Hif1a,Skil,Sox6,Ube2a,Zfand5,Zbtb18,Cert1,Tanc2,Tbl1xr1,E2f8,Srsf1,Dicer1,Ccm2,Llgl2,Rbbp8,Tmem231,Tshz3
13_Member	GO Biological Processes	GO:0001701	in utero embryonic development	-3.87719	-1.17755	22/558	11909,12702,13855,14013,14182,15251,20482,20679,22209,22682,30928,68018,77097,81004,108961,110809,192119,216527,217325,225182,234740,243931	Atf2,Socs3,Epn2,Mecom,Fgfr1,Hif1a,Skil,Sox6,Ube2a,Zfand5,Zbtb18,Cert1,Tanc2,Tbl1xr1,E2f8,Srsf1,Dicer1,Ccm2,Llgl2,Rbbp8,Tmem231,Tshz3
14_Summary	GO Biological Processes	GO:0045666	positive regulation of neuron differentiation	-3.83831	-1.15091	9/119	11921,13390,14182,19712,21406,21413,21815,22067,104156,15902,16918,192119,233812,12168,15289,19229,19883,20353,20482,20679,52615,60611,67155,73389,76089,108153,171170,210982,217265,229323,14725,20238	Atoh1,Dlx1,Fgfr1,Rest,Tcf12,Tcf4,Tgif1,Trpc5,Etv5,Id2,Mycl,Dicer1,Mosmo,Bmpr2,Hmgb1,Ptk2b,Rora,Sema4c,Skil,Sox6,Suz12,Foxj2,Smarca2,Hbp1,Rapgef2,Adamts7,Mbnl3,Bicral,Abca5,Gpr171,Lrp2,Atxn1
14_Member	GO Biological Processes	GO:0045666	positive regulation of neuron differentiation	-3.83831	-1.15091	9/119	11921,13390,14182,19712,21406,21413,21815,22067,104156	Atoh1,Dlx1,Fgfr1,Rest,Tcf12,Tcf4,Tgif1,Trpc5,Etv5
14_Member	GO Biological Processes	GO:0045664	regulation of neuron differentiation	-3.71122	-1.11024	13/244	11921,13390,14182,15902,16918,19712,21406,21413,21815,22067,104156,192119,233812	Atoh1,Dlx1,Fgfr1,Id2,Mycl,Rest,Tcf12,Tcf4,Tgif1,Trpc5,Etv5,Dicer1,Mosmo
14_Member	GO Biological Processes	GO:0045596	negative regulation of cell differentiation	-2.90189	-0.584886	24/746	11921,12168,13390,14182,15289,15902,19229,19712,19883,20353,20482,20679,22067,52615,60611,67155,73389,76089,108153,171170,192119,210982,217265,229323	Atoh1,Bmpr2,Dlx1,Fgfr1,Hmgb1,Id2,Ptk2b,Rest,Rora,Sema4c,Skil,Sox6,Trpc5,Suz12,Foxj2,Smarca2,Hbp1,Rapgef2,Adamts7,Mbnl3,Dicer1,Bicral,Abca5,Gpr171
14_Member	GO Biological Processes	GO:0050768	negative regulation of neurogenesis	-2.19576	-0.263759	8/168	11921,13390,15902,19712,20353,22067,76089,192119	Atoh1,Dlx1,Id2,Rest,Sema4c,Trpc5,Rapgef2,Dicer1
14_Member	GO Biological Processes	GO:0014013	regulation of gliogenesis	-2.17511	-0.251166	7/135	11921,13390,14725,15902,20238,104156,192119	Atoh1,Dlx1,Lrp2,Id2,Atxn1,Etv5,Dicer1
14_Member	GO Biological Processes	GO:0051961	negative regulation of nervous system development	-2.13628	-0.233016	8/172	11921,13390,15902,19712,20353,22067,76089,192119	Atoh1,Dlx1,Id2,Rest,Sema4c,Trpc5,Rapgef2,Dicer1
15_Summary	GO Biological Processes	GO:0010638	positive regulation of organelle organization	-3.78848	-1.12455	21/527	11733,15251,18793,18795,19229,19878,20479,20969,20979,21951,22388,23881,30954,64930,68142,68166,68760,72587,104625,105439,108686,11303,13205,13982,17919,18552,71902,217692,234852,269702	Ank1,Hif1a,Plaur,Plcb1,Ptk2b,Rock2,Vps4b,Sdc1,Syt1,Tnks,Wdr1,G3bp2,Siva1,Tsc1,Ino80,Spire1,Synpo2l,Pan3,Cnot6,Slain1,Ccdc88a,Abca1,Ddx3x,Esr1,Myo5b,Pcsk5,Cand1,Sipa1l1,Chmp1a,Mphosph9
15_Member	GO Biological Processes	GO:0010638	positive regulation of organelle organization	-3.78848	-1.12455	21/527	11733,15251,18793,18795,19229,19878,20479,20969,20979,21951,22388,23881,30954,64930,68142,68166,68760,72587,104625,105439,108686	Ank1,Hif1a,Plaur,Plcb1,Ptk2b,Rock2,Vps4b,Sdc1,Syt1,Tnks,Wdr1,G3bp2,Siva1,Tsc1,Ino80,Spire1,Synpo2l,Pan3,Cnot6,Slain1,Ccdc88a
15_Member	GO Biological Processes	GO:1902117	positive regulation of organelle assembly	-2.57737	-0.476506	6/85	20479,20969,23881,72587,104625,108686	Vps4b,Sdc1,G3bp2,Pan3,Cnot6,Ccdc88a
15_Member	GO Biological Processes	GO:0044089	positive regulation of cellular component biogenesis	-2.17088	-0.251166	17/533	11303,13205,13982,17919,18552,19229,19878,20479,20969,23881,64930,68760,71902,72587,104625,105439,108686	Abca1,Ddx3x,Esr1,Myo5b,Pcsk5,Ptk2b,Rock2,Vps4b,Sdc1,G3bp2,Tsc1,Synpo2l,Cand1,Pan3,Cnot6,Slain1,Ccdc88a
15_Member	GO Biological Processes	GO:1902115	regulation of organelle assembly	-2.07668	-0.220112	9/213	20479,20969,23881,72587,104625,108686,217692,234852,269702	Vps4b,Sdc1,G3bp2,Pan3,Cnot6,Ccdc88a,Sipa1l1,Chmp1a,Mphosph9
16_Summary	GO Biological Processes	GO:0046328	regulation of JNK cascade	-3.74798	-1.11024	10/150	14013,15259,15289,16396,18795,19229,27206,66505,76108,216965,20353	Mecom,Hipk3,Hmgb1,Itch,Plcb1,Ptk2b,Nrk,Zmynd11,Rap2a,Taok1,Sema4c
16_Member	GO Biological Processes	GO:0046328	regulation of JNK cascade	-3.74798	-1.11024	10/150	14013,15259,15289,16396,18795,19229,27206,66505,76108,216965	Mecom,Hipk3,Hmgb1,Itch,Plcb1,Ptk2b,Nrk,Zmynd11,Rap2a,Taok1
16_Member	GO Biological Processes	GO:0032872	regulation of stress-activated MAPK cascade	-3.26812	-0.823756	11/204	14013,15259,15289,16396,18795,19229,20353,27206,66505,76108,216965	Mecom,Hipk3,Hmgb1,Itch,Plcb1,Ptk2b,Sema4c,Nrk,Zmynd11,Rap2a,Taok1
16_Member	GO Biological Processes	GO:0070302	regulation of stress-activated protein kinase signaling cascade	-3.21527	-0.784476	11/207	14013,15259,15289,16396,18795,19229,20353,27206,66505,76108,216965	Mecom,Hipk3,Hmgb1,Itch,Plcb1,Ptk2b,Sema4c,Nrk,Zmynd11,Rap2a,Taok1
16_Member	GO Biological Processes	GO:0046329	negative regulation of JNK cascade	-2.52558	-0.457495	4/37	14013,15259,16396,66505	Mecom,Hipk3,Itch,Zmynd11
16_Member	GO Biological Processes	GO:0032873	negative regulation of stress-activated MAPK cascade	-2.11693	-0.231162	4/48	14013,15259,16396,66505	Mecom,Hipk3,Itch,Zmynd11
16_Member	GO Biological Processes	GO:0070303	negative regulation of stress-activated protein kinase signaling cascade	-2.11693	-0.231162	4/48	14013,15259,16396,66505	Mecom,Hipk3,Itch,Zmynd11
17_Summary	Reactome Gene Sets	R-MMU-9705462	Inactivation of CSF3 (G-CSF) signaling	-3.65703	-1.06653	4/19	12702,56550,66105,75717,14897,16396,22209,208650,15251,67731,71902,226541,232539,243574,11909,12804,13682,15289,16880,18710,19229,20969,56480,74769	Socs3,Ube2d2a,Ube2d3,Cul5,Trip12,Itch,Ube2a,Cblb,Hif1a,Fbxo32,Cand1,Klhl20,Klhl42,Kbtbd8,Atf2,Cntfr,Eif4a2,Hmgb1,Lifr,Pik3r3,Ptk2b,Sdc1,Tbk1,Pik3cb
17_Member	Reactome Gene Sets	R-MMU-9705462	Inactivation of CSF3 (G-CSF) signaling	-3.65703	-1.06653	4/19	12702,56550,66105,75717	Socs3,Ube2d2a,Ube2d3,Cul5
17_Member	Reactome Gene Sets	R-MMU-9674555	Signaling by CSF3 (G-CSF)	-3.32053	-0.854973	4/23	12702,56550,66105,75717	Socs3,Ube2d2a,Ube2d3,Cul5
17_Member	KEGG Pathway	mmu04120	Ubiquitin mediated proteolysis - Mus musculus (house mouse)	-2.54397	-0.457495	8/147	12702,14897,16396,22209,56550,66105,75717,208650	Socs3,Trip12,Itch,Ube2a,Ube2d2a,Ube2d3,Cul5,Cblb
17_Member	Reactome Gene Sets	R-MMU-8951664	Neddylation	-2.47343	-0.421806	10/220	12702,15251,56550,66105,67731,71902,75717,226541,232539,243574	Socs3,Hif1a,Ube2d2a,Ube2d3,Fbxo32,Cand1,Cul5,Klhl20,Klhl42,Kbtbd8
17_Member	Reactome Gene Sets	R-MMU-1280215	Cytokine Signaling in Immune system	-2.26375	-0.305595	14/394	11909,12702,12804,13682,15289,16880,18710,19229,20969,56480,56550,66105,74769,75717	Atf2,Socs3,Cntfr,Eif4a2,Hmgb1,Lifr,Pik3r3,Ptk2b,Sdc1,Tbk1,Ube2d2a,Ube2d3,Pik3cb,Cul5
18_Summary	GO Biological Processes	GO:0040013	negative regulation of locomotion	-3.52714	-0.996089	16/360	15289,16009,18795,19091,19274,20353,20467,50791,68465,76108,78771,105171,105844,109934,240725,268902	Hmgb1,Igfbp3,Plcb1,Prkg1,Ptprm,Sema4c,Sin3b,Magi2,Adipor2,Rap2a,Mctp1,Arrdc3,Card10,Abr,Sulf1,Robo2
18_Member	GO Biological Processes	GO:0040013	negative regulation of locomotion	-3.52714	-0.996089	16/360	15289,16009,18795,19091,19274,20353,20467,50791,68465,76108,78771,105171,105844,109934,240725,268902	Hmgb1,Igfbp3,Plcb1,Prkg1,Ptprm,Sema4c,Sin3b,Magi2,Adipor2,Rap2a,Mctp1,Arrdc3,Card10,Abr,Sulf1,Robo2
18_Member	GO Biological Processes	GO:0030336	negative regulation of cell migration	-2.71834	-0.524229	13/312	15289,16009,18795,19091,19274,20467,50791,68465,76108,78771,105844,109934,240725	Hmgb1,Igfbp3,Plcb1,Prkg1,Ptprm,Sin3b,Magi2,Adipor2,Rap2a,Mctp1,Card10,Abr,Sulf1
18_Member	GO Biological Processes	GO:2000146	negative regulation of cell motility	-2.56461	-0.46703	13/325	15289,16009,18795,19091,19274,20467,50791,68465,76108,78771,105844,109934,240725	Hmgb1,Igfbp3,Plcb1,Prkg1,Ptprm,Sin3b,Magi2,Adipor2,Rap2a,Mctp1,Card10,Abr,Sulf1
19_Summary	GO Biological Processes	GO:0031175	neuron projection development	-3.52379	-0.996089	26/757	11921,14182,14725,16880,17258,17919,19091,19229,19274,19712,19878,20353,27206,50790,54712,68166,70747,76089,192119,210293,216965,243548,243725,243743,268902,432530,15463,22388,68018,68760,68794,15902,20679,70737,235627	Atoh1,Fgfr1,Lrp2,Lifr,Mef2a,Myo5b,Prkg1,Ptk2b,Ptprm,Rest,Rock2,Sema4c,Nrk,Acsl4,Plxnc1,Spire1,Tspan2,Rapgef2,Dicer1,Dock10,Taok1,Prickle2,Ppp1r9a,Plxna4,Robo2,Adcy1,Agfg1,Wdr1,Cert1,Synpo2l,Flnc,Id2,Sox6,Cgn,Nbeal2
19_Member	GO Biological Processes	GO:0031175	neuron projection development	-3.52379	-0.996089	26/757	11921,14182,14725,16880,17258,17919,19091,19229,19274,19712,19878,20353,27206,50790,54712,68166,70747,76089,192119,210293,216965,243548,243725,243743,268902,432530	Atoh1,Fgfr1,Lrp2,Lifr,Mef2a,Myo5b,Prkg1,Ptk2b,Ptprm,Rest,Rock2,Sema4c,Nrk,Acsl4,Plxnc1,Spire1,Tspan2,Rapgef2,Dicer1,Dock10,Taok1,Prickle2,Ppp1r9a,Plxna4,Robo2,Adcy1
19_Member	GO Biological Processes	GO:0032989	cellular component morphogenesis	-2.52511	-0.457495	21/663	11921,14725,15463,16880,17258,17919,19274,19878,20353,22388,27206,54712,68018,68760,68794,192119,210293,216965,243743,268902,432530	Atoh1,Lrp2,Agfg1,Lifr,Mef2a,Myo5b,Ptprm,Rock2,Sema4c,Wdr1,Nrk,Plxnc1,Cert1,Synpo2l,Flnc,Dicer1,Dock10,Taok1,Plxna4,Robo2,Adcy1
19_Member	GO Biological Processes	GO:0000902	cell morphogenesis	-2.21764	-0.277133	23/798	11921,14725,15902,16880,17258,17919,19274,19712,19878,20353,20679,22388,27206,54712,68018,70737,192119,210293,216965,235627,243743,268902,432530	Atoh1,Lrp2,Id2,Lifr,Mef2a,Myo5b,Ptprm,Rest,Rock2,Sema4c,Sox6,Wdr1,Nrk,Plxnc1,Cert1,Cgn,Dicer1,Dock10,Taok1,Nbeal2,Plxna4,Robo2,Adcy1
20_Summary	GO Biological Processes	GO:0002931	response to ischemia	-3.33991	-0.867056	5/40	19229,19712,19878,68169,74769,68465,13982	Ptk2b,Rest,Rock2,Ndnf,Pik3cb,Adipor2,Esr1
20_Member	GO Biological Processes	GO:0002931	response to ischemia	-3.33991	-0.867056	5/40	19229,19712,19878,68169,74769	Ptk2b,Rest,Rock2,Ndnf,Pik3cb
20_Member	GO Biological Processes	GO:0060055	angiogenesis involved in wound healing	-3.0741	-0.693715	3/12	68169,68465,74769	Ndnf,Adipor2,Pik3cb
20_Member	GO Biological Processes	GO:0051000	positive regulation of nitric-oxide synthase activity	-2.53627	-0.457495	3/18	13982,19229,74769	Esr1,Ptk2b,Pik3cb
F2 CD+Veh vs HFHS+Veh DEmiRNA target genes GO
GroupID	Category	Term	Description	LogP	Log(q-value)	InTerm_InList	Genes	Symbols
1_Summary	GO Biological Processes	GO:0007420	brain development	-42.0164	-37.754	199/762	38,107,317,333,351,478,491,493,538,546,650,653,869,881,900,1203,1282,1385,1386,1399,1745,1808,1869,1901,1902,1996,2009,2018,2044,2045,2048,2066,2145,2176,2254,2263,2290,2558,2624,2736,3212,3340,3361,3397,3398,3480,3625,3670,3688,3845,4036,4086,4204,4747,4763,4781,4851,4915,4929,5048,5049,5087,5090,5209,5308,5354,5361,5362,5454,5469,5530,5604,5649,5728,5793,5915,5999,6091,6092,6095,6299,6310,6506,…	ACAT1,ADCY1,APAF1,APLP1,APP,ATP1A3,ATP2B2,ATP2B4,ATP7A,ATRX,BMP2,BMP5,CBLN1,CCIN,CCNG1,CLN5,COL4A1,CREB1,ATF2,CRKL,DLX1,DPYSL2,E2F1,S1PR1,LPAR1,ELAVL4,EML1,EMX2,EPHA5,EPHA7,EPHB2,ERBB4,EZH1,FANCC,FGF9,FGFR2,FOXG1,GABRA5,GATA2,GLI2,HOXB2,NDST1,HTR5A,ID1,ID2,IGF1R,INHBB,ISL1,ITGB1,KRAS,LRP2,SMAD1,MECP2,NEFL,NF1,NFIB,NOTCH1,NTRK2,NR4A2,PAFAH1B1,PAFAH1B2,PBX1,PBX3,PFKFB3,PITX2,PLP1,PLXNA1,PLXNA2,POU3…
1_Member	GO Biological Processes	GO:0007420	brain development	-42.0164	-37.754	199/762	38,107,317,333,351,478,491,493,538,546,650,653,869,881,900,1203,1282,1385,1386,1399,1745,1808,1869,1901,1902,1996,2009,2018,2044,2045,2048,2066,2145,2176,2254,2263,2290,2558,2624,2736,3212,3340,3361,3397,3398,3480,3625,3670,3688,3845,4036,4086,4204,4747,4763,4781,4851,4915,4929,5048,5049,5087,5090,5209,5308,5354,5361,5362,5454,5469,5530,5604,5649,5728,5793,5915,5999,6091,6092,6095,6299,6310,6506,…	ACAT1,ADCY1,APAF1,APLP1,APP,ATP1A3,ATP2B2,ATP2B4,ATP7A,ATRX,BMP2,BMP5,CBLN1,CCIN,CCNG1,CLN5,COL4A1,CREB1,ATF2,CRKL,DLX1,DPYSL2,E2F1,S1PR1,LPAR1,ELAVL4,EML1,EMX2,EPHA5,EPHA7,EPHB2,ERBB4,EZH1,FANCC,FGF9,FGFR2,FOXG1,GABRA5,GATA2,GLI2,HOXB2,NDST1,HTR5A,ID1,ID2,IGF1R,INHBB,ISL1,ITGB1,KRAS,LRP2,SMAD1,MECP2,NEFL,NF1,NFIB,NOTCH1,NTRK2,NR4A2,PAFAH1B1,PAFAH1B2,PBX1,PBX3,PFKFB3,PITX2,PLP1,PLXNA1,PLXNA2,POU3…
1_Member	GO Biological Processes	GO:0030900	forebrain development	-29.0452	-26.2319	113/382	317,333,351,478,493,538,546,650,1385,1399,1745,1869,1902,1996,2018,2044,2048,2066,2145,2263,2290,2624,2736,3340,3361,3398,3480,3625,3670,3845,4036,4747,4763,4781,4851,4915,4929,5048,5308,5361,5454,5649,5728,5915,6091,6092,6299,6506,6546,6900,6935,7155,7248,7474,7476,7545,7804,7832,7852,8320,8482,8829,8851,8854,8941,9201,9241,9253,9289,9353,9693,10092,10371,10395,10501,10579,10818,22803,22903,2294…	APAF1,APLP1,APP,ATP1A3,ATP2B4,ATP7A,ATRX,BMP2,CREB1,CRKL,DLX1,E2F1,LPAR1,ELAVL4,EMX2,EPHA5,EPHB2,ERBB4,EZH1,FGFR2,FOXG1,GATA2,GLI2,NDST1,HTR5A,ID2,IGF1R,INHBB,ISL1,KRAS,LRP2,NEFL,NF1,NFIB,NOTCH1,NTRK2,NR4A2,PAFAH1B1,PITX2,PLXNA1,POU3F2,RELN,PTEN,RARB,ROBO1,ROBO2,SALL1,SLC1A2,SLC8A1,CNTN2,ZEB1,TOP2B,TSC1,WNT5A,WNT7A,ZIC1,LRP8,BTG2,CXCR4,EOMES,SEMA7A,NRP1,CDK5R1,ALDH1A2,CDK5R2,DCLK1,NOG,NUMBL,ADGRG…
1_Member	GO Biological Processes	GO:0021537	telencephalon development	-19.9501	-17.6745	76/255	478,493,650,1399,1745,1902,2018,2044,2048,2066,2145,2290,3361,3398,3480,4747,4763,4781,4915,5048,5454,5649,5728,5915,6091,6092,6299,6506,6546,6900,7248,7474,7545,7804,7832,7852,8320,8482,8851,8941,9253,9289,9353,10371,10501,10579,22803,22903,23035,23236,23322,23657,26050,27086,51176,54407,55636,57178,57688,63950,63974,64919,84287,84879,85458,89780,91584,93986,120892,166614,167153,170302,200894,20…	ATP1A3,ATP2B4,BMP2,CRKL,DLX1,LPAR1,EMX2,EPHA5,EPHB2,ERBB4,EZH1,FOXG1,HTR5A,ID2,IGF1R,NEFL,NF1,NFIB,NTRK2,PAFAH1B1,POU3F2,RELN,PTEN,RARB,ROBO1,ROBO2,SALL1,SLC1A2,SLC8A1,CNTN2,TSC1,WNT5A,ZIC1,LRP8,BTG2,CXCR4,EOMES,SEMA7A,CDK5R1,CDK5R2,NUMBL,ADGRG1,SLIT2,SEMA3A,SEMA6B,TACC2,XRN2,BTBD3,PHLPP2,PLCB1,RPGRIP1L,SLC7A11,SLITRK5,FOXP1,LEF1,SLC38A2,CHD7,ZMIZ1,ZSWIM6,DMRTA2,NEUROD6,BCL11B,ZDHHC16,MFSD2A,DIXD…
1_Member	GO Biological Processes	GO:0021761	limbic system development	-9.04383	-7.41991	33/111	493,1399,1745,2018,2044,2145,2263,3361,3480,4747,4763,5048,5361,5454,5649,5728,7248,7545,7804,7832,8829,8851,8941,10092,10501,22803,23035,51176,63974,84879,89780,166614,167153	ATP2B4,CRKL,DLX1,EMX2,EPHA5,EZH1,FGFR2,HTR5A,IGF1R,NEFL,NF1,PAFAH1B1,PLXNA1,POU3F2,RELN,PTEN,TSC1,ZIC1,LRP8,BTG2,NRP1,CDK5R1,CDK5R2,ARPC5,SEMA6B,XRN2,PHLPP2,LEF1,NEUROD6,MFSD2A,WNT3A,DCLK2,TENT2
1_Member	GO Biological Processes	GO:0021766	hippocampus development	-8.60022	-7.00527	27/82	493,1399,1745,2018,2044,2145,3361,3480,4747,5048,5649,5728,7248,7545,7804,7832,8851,8941,10501,22803,23035,51176,63974,84879,89780,166614,167153	ATP2B4,CRKL,DLX1,EMX2,EPHA5,EZH1,HTR5A,IGF1R,NEFL,PAFAH1B1,RELN,PTEN,TSC1,ZIC1,LRP8,BTG2,CDK5R1,CDK5R2,SEMA6B,XRN2,PHLPP2,LEF1,NEUROD6,MFSD2A,WNT3A,DCLK2,TENT2
2_Summary	GO Biological Processes	GO:0035239	tube morphogenesis	-40.9411	-36.9797	182/670	93,182,317,639,650,653,659,677,846,889,947,1282,1284,1432,1901,1909,1960,2004,2018,2028,2043,2045,2048,2099,2138,2254,2263,2549,2624,2625,2627,2736,2908,3037,3164,3397,3398,3678,3685,3688,3696,3845,4035,4036,4092,4208,4223,4233,4488,4627,4638,4691,4763,4781,4851,4856,4915,5087,5140,5156,5159,5216,5291,5311,5316,5396,5469,5534,5567,5728,5787,5898,5916,5921,5979,6091,6095,6299,6423,6461,6464,6495,6…	ACVR2B,JAG1,APAF1,PRDM1,BMP2,BMP5,BMPR2,ZFP36L1,CASR,KRIT1,CD34,COL4A1,COL4A2,MAPK14,S1PR1,EDNRA,EGR3,ELK3,EMX2,ENPEP,EPHA4,EPHA7,EPHB2,ESR1,EYA1,FGF9,FGFR2,GAB1,GATA2,GATA3,GATA6,GLI2,NR3C1,HAS2,NR4A1,ID1,ID2,ITGA5,ITGAV,ITGB1,ITGB8,KRAS,LRP1,LRP2,SMAD7,MEF2C,MEOX2,MET,MSX2,MYH9,MYLK,NCL,NF1,NFIB,NOTCH1,CCN3,NTRK2,PBX1,PDE3B,PDGFRA,PDGFRB,PFN1,PIK3CB,PKD2,PKNOX1,PRRX1,MED1,PPP3R1,PRKACB,PTEN,PTP…
2_Member	GO Biological Processes	GO:0035239	tube morphogenesis	-40.9411	-36.9797	182/670	93,182,317,639,650,653,659,677,846,889,947,1282,1284,1432,1901,1909,1960,2004,2018,2028,2043,2045,2048,2099,2138,2254,2263,2549,2624,2625,2627,2736,2908,3037,3164,3397,3398,3678,3685,3688,3696,3845,4035,4036,4092,4208,4223,4233,4488,4627,4638,4691,4763,4781,4851,4856,4915,5087,5140,5156,5159,5216,5291,5311,5316,5396,5469,5534,5567,5728,5787,5898,5916,5921,5979,6091,6095,6299,6423,6461,6464,6495,6…	ACVR2B,JAG1,APAF1,PRDM1,BMP2,BMP5,BMPR2,ZFP36L1,CASR,KRIT1,CD34,COL4A1,COL4A2,MAPK14,S1PR1,EDNRA,EGR3,ELK3,EMX2,ENPEP,EPHA4,EPHA7,EPHB2,ESR1,EYA1,FGF9,FGFR2,GAB1,GATA2,GATA3,GATA6,GLI2,NR3C1,HAS2,NR4A1,ID1,ID2,ITGA5,ITGAV,ITGB1,ITGB8,KRAS,LRP1,LRP2,SMAD7,MEF2C,MEOX2,MET,MSX2,MYH9,MYLK,NCL,NF1,NFIB,NOTCH1,CCN3,NTRK2,PBX1,PDE3B,PDGFRA,PDGFRB,PFN1,PIK3CB,PKD2,PKNOX1,PRRX1,MED1,PPP3R1,PRKACB,PTEN,PTP…
2_Member	GO Biological Processes	GO:0001944	vasculature development	-33.7833	-30.4752	146/528	93,182,538,639,659,677,889,947,1282,1284,1399,1432,1901,1909,1958,1960,2004,2028,2048,2138,2254,2263,2308,2549,2624,2627,3037,3164,3340,3397,3678,3685,3688,3696,4035,4036,4092,4208,4215,4223,4627,4638,4691,4763,4851,4856,4915,5140,5156,5159,5291,5311,5316,5396,5469,5534,5604,5728,5784,5787,5921,6091,6092,6095,6423,6443,6461,6464,6495,6654,6733,6934,7010,7045,7046,7048,7049,7422,7424,7476,7534,771…	ACVR2B,JAG1,ATP7A,PRDM1,BMPR2,ZFP36L1,KRIT1,CD34,COL4A1,COL4A2,CRKL,MAPK14,S1PR1,EDNRA,EGR1,EGR3,ELK3,ENPEP,EPHB2,EYA1,FGF9,FGFR2,FOXO1,GAB1,GATA2,GATA6,HAS2,NR4A1,NDST1,ID1,ITGA5,ITGAV,ITGB1,ITGB8,LRP1,LRP2,SMAD7,MEF2C,MAP3K3,MEOX2,MYH9,MYLK,NCL,NF1,NOTCH1,CCN3,NTRK2,PDE3B,PDGFRA,PDGFRB,PIK3CB,PKD2,PKNOX1,PRRX1,MED1,PPP3R1,MAP2K1,PTEN,PTPN14,PTPRB,RASA1,ROBO1,ROBO2,RORA,SFRP2,SGCB,SHB,SHC1,SIX1,…
2_Member	GO Biological Processes	GO:0001568	blood vessel development	-33.5247	-30.2623	142/507	93,182,538,639,659,677,889,947,1282,1284,1399,1432,1901,1909,1958,1960,2004,2028,2048,2138,2254,2263,2308,2549,2624,2627,3037,3164,3340,3397,3678,3685,3688,3696,4035,4036,4092,4208,4215,4223,4627,4638,4691,4763,4851,4856,4915,5140,5156,5159,5291,5311,5316,5396,5469,5534,5604,5728,5787,5921,6091,6092,6095,6423,6461,6464,6495,6654,6733,6934,7010,7045,7046,7048,7049,7422,7424,7476,7534,7716,7798,783…	ACVR2B,JAG1,ATP7A,PRDM1,BMPR2,ZFP36L1,KRIT1,CD34,COL4A1,COL4A2,CRKL,MAPK14,S1PR1,EDNRA,EGR1,EGR3,ELK3,ENPEP,EPHB2,EYA1,FGF9,FGFR2,FOXO1,GAB1,GATA2,GATA6,HAS2,NR4A1,NDST1,ID1,ITGA5,ITGAV,ITGB1,ITGB8,LRP1,LRP2,SMAD7,MEF2C,MAP3K3,MEOX2,MYH9,MYLK,NCL,NF1,NOTCH1,CCN3,NTRK2,PDE3B,PDGFRA,PDGFRB,PIK3CB,PKD2,PKNOX1,PRRX1,MED1,PPP3R1,MAP2K1,PTEN,PTPRB,RASA1,ROBO1,ROBO2,RORA,SFRP2,SHB,SHC1,SIX1,SOS1,SRPK2,T…
2_Member	GO Biological Processes	GO:0048514	blood vessel morphogenesis	-27.9518	-25.2079	118/421	182,639,659,677,889,947,1282,1284,1432,1901,1909,1960,2004,2028,2048,2138,2254,2263,2549,2624,3037,3164,3397,3678,3685,3688,3696,4035,4036,4092,4223,4627,4638,4691,4763,4851,4856,4915,5140,5156,5159,5291,5311,5316,5396,5469,5534,5728,5787,5921,6091,6095,6423,6461,6464,6495,6654,6733,7010,7045,7046,7048,7049,7422,7424,7476,7534,7716,7837,7857,8325,8434,8503,8829,8862,9241,9289,9353,9421,9444,9451,…	JAG1,PRDM1,BMPR2,ZFP36L1,KRIT1,CD34,COL4A1,COL4A2,MAPK14,S1PR1,EDNRA,EGR3,ELK3,ENPEP,EPHB2,EYA1,FGF9,FGFR2,GAB1,GATA2,HAS2,NR4A1,ID1,ITGA5,ITGAV,ITGB1,ITGB8,LRP1,LRP2,SMAD7,MEOX2,MYH9,MYLK,NCL,NF1,NOTCH1,CCN3,NTRK2,PDE3B,PDGFRA,PDGFRB,PIK3CB,PKD2,PKNOX1,PRRX1,MED1,PPP3R1,PTEN,PTPRB,RASA1,ROBO1,RORA,SFRP2,SHB,SHC1,SIX1,SOS1,SRPK2,TEK,TGFBI,TGFBR1,TGFBR2,TGFBR3,VEGFA,VEGFC,WNT7A,YWHAZ,VEZF1,PXDN,SC…
2_Member	GO Biological Processes	GO:0001525	angiogenesis	-20.4762	-18.168	89/325	182,889,947,1282,1284,1432,1901,1909,1960,2004,2028,2048,2254,2263,2549,2624,3164,3397,3678,3685,3688,4223,4627,4691,4763,4851,4856,5140,5156,5159,5291,5316,5469,5534,5728,5787,6091,6095,6423,6461,6464,6733,7010,7045,7046,7048,7422,7424,7476,7534,7716,7837,7857,8325,8434,8503,8829,8862,9289,9353,9421,9451,9464,9496,9990,10016,10203,10451,11235,23251,23411,23462,28514,51176,54567,54922,56913,79602…	JAG1,KRIT1,CD34,COL4A1,COL4A2,MAPK14,S1PR1,EDNRA,EGR3,ELK3,ENPEP,EPHB2,FGF9,FGFR2,GAB1,GATA2,NR4A1,ID1,ITGA5,ITGAV,ITGB1,MEOX2,MYH9,NCL,NF1,NOTCH1,CCN3,PDE3B,PDGFRA,PDGFRB,PIK3CB,PKNOX1,MED1,PPP3R1,PTEN,PTPRB,ROBO1,RORA,SFRP2,SHB,SHC1,SRPK2,TEK,TGFBI,TGFBR1,TGFBR2,VEGFA,VEGFC,WNT7A,YWHAZ,VEZF1,PXDN,SCG2,FZD8,RECK,PIK3R3,NRP1,APLN,ADGRG1,SLIT2,HAND1,EIF2AK3,HAND2,TBX4,SLC12A6,PDCD6,CALCRL,VAV3,PDC…
3_Summary	GO Biological Processes	GO:0006468	protein phosphorylation	-37.4752	-33.6899	181/701	27,92,93,102,351,650,659,816,817,898,1024,1111,1326,1385,1386,1432,1452,1454,1456,1909,2043,2044,2045,2048,2066,2078,2263,2322,2690,2869,2870,2915,2968,3356,3480,3486,3815,3932,3984,4086,4092,4214,4215,4217,4233,4254,4638,4750,4915,4919,5127,5128,5156,5159,5218,5293,5295,5563,5567,5580,5593,5596,5597,5602,5604,5609,5618,5649,5775,5786,5979,6198,6416,6482,6662,6711,6733,6874,6875,6877,6883,7006,70…	ABL2,ACVR2A,ACVR2B,ADAM10,APP,BMP2,BMPR2,CAMK2B,CAMK2D,CCNE1,CDK8,CHEK1,MAP3K8,CREB1,ATF2,MAPK14,CSNK1A1,CSNK1E,CSNK1G3,EDNRA,EPHA4,EPHA5,EPHA7,EPHB2,ERBB4,ERG,FGFR2,FLT3,GHR,GRK5,GRK6,GRM5,GTF2H4,HTR2A,IGF1R,IGFBP3,KIT,LCK,LIMK1,SMAD1,SMAD7,MAP3K1,MAP3K3,MAP3K5,MET,KITLG,MYLK,NEK1,NTRK2,ROR1,CDK16,CDK17,PDGFRA,PDGFRB,CDK14,PIK3CD,PIK3R1,PRKAA2,PRKACB,PRKCD,PRKG2,MAPK4,MAPK6,MAPK10,MAP2K1,MAP2K7,…
3_Member	GO Biological Processes	GO:0006468	protein phosphorylation	-37.4752	-33.6899	181/701	27,92,93,102,351,650,659,816,817,898,1024,1111,1326,1385,1386,1432,1452,1454,1456,1909,2043,2044,2045,2048,2066,2078,2263,2322,2690,2869,2870,2915,2968,3356,3480,3486,3815,3932,3984,4086,4092,4214,4215,4217,4233,4254,4638,4750,4915,4919,5127,5128,5156,5159,5218,5293,5295,5563,5567,5580,5593,5596,5597,5602,5604,5609,5618,5649,5775,5786,5979,6198,6416,6482,6662,6711,6733,6874,6875,6877,6883,7006,70…	ABL2,ACVR2A,ACVR2B,ADAM10,APP,BMP2,BMPR2,CAMK2B,CAMK2D,CCNE1,CDK8,CHEK1,MAP3K8,CREB1,ATF2,MAPK14,CSNK1A1,CSNK1E,CSNK1G3,EDNRA,EPHA4,EPHA5,EPHA7,EPHB2,ERBB4,ERG,FGFR2,FLT3,GHR,GRK5,GRK6,GRM5,GTF2H4,HTR2A,IGF1R,IGFBP3,KIT,LCK,LIMK1,SMAD1,SMAD7,MAP3K1,MAP3K3,MAP3K5,MET,KITLG,MYLK,NEK1,NTRK2,ROR1,CDK16,CDK17,PDGFRA,PDGFRB,CDK14,PIK3CD,PIK3R1,PRKAA2,PRKACB,PRKCD,PRKG2,MAPK4,MAPK6,MAPK10,MAP2K1,MAP2K7,…
3_Member	GO Biological Processes	GO:0018108	peptidyl-tyrosine phosphorylation	-9.88553	-8.18423	43/161	27,2043,2044,2045,2048,2066,2263,2322,2690,3356,3480,3815,3932,4233,4254,4750,4915,4919,5156,5159,5580,5604,5609,5618,5649,5775,5979,6416,7006,7010,7273,7465,9149,10006,10114,10420,25778,59067,79834,84630,91461,204851,494551	ABL2,EPHA4,EPHA5,EPHA7,EPHB2,ERBB4,FGFR2,FLT3,GHR,HTR2A,IGF1R,KIT,LCK,MET,KITLG,NEK1,NTRK2,ROR1,PDGFRA,PDGFRB,PRKCD,MAP2K1,MAP2K7,PRLR,RELN,PTPN4,RET,MAP2K4,TEC,TEK,TTN,WEE1,DYRK1B,ABI1,HIPK3,TESK2,DSTYK,IL21,PEAK1,TTBK1,PKDCC,HIPK1,WEE2
3_Member	GO Biological Processes	GO:0018212	peptidyl-tyrosine modification	-9.69958	-8.01696	43/163	27,2043,2044,2045,2048,2066,2263,2322,2690,3356,3480,3815,3932,4233,4254,4750,4915,4919,5156,5159,5580,5604,5609,5618,5649,5775,5979,6416,7006,7010,7273,7465,9149,10006,10114,10420,25778,59067,79834,84630,91461,204851,494551	ABL2,EPHA4,EPHA5,EPHA7,EPHB2,ERBB4,FGFR2,FLT3,GHR,HTR2A,IGF1R,KIT,LCK,MET,KITLG,NEK1,NTRK2,ROR1,PDGFRA,PDGFRB,PRKCD,MAP2K1,MAP2K7,PRLR,RELN,PTPN4,RET,MAP2K4,TEC,TEK,TTN,WEE1,DYRK1B,ABI1,HIPK3,TESK2,DSTYK,IL21,PEAK1,TTBK1,PKDCC,HIPK1,WEE2
3_Member	GO Biological Processes	GO:0046777	protein autophosphorylation	-8.22108	-6.65503	44/187	816,817,2043,2066,2263,2322,2869,3480,3815,3932,4215,4915,5156,5159,5593,7010,7786,8408,8428,9149,9175,9262,9451,9706,9748,9821,9943,10783,11184,11213,22848,23043,23617,27347,50488,54822,56975,57551,79834,84206,84451,120892,127933,150094	CAMK2B,CAMK2D,EPHA4,ERBB4,FGFR2,FLT3,GRK5,IGF1R,KIT,LCK,MAP3K3,NTRK2,PDGFRA,PDGFRB,PRKG2,TEK,MAP3K12,ULK1,STK24,DYRK1B,MAP3K13,STK17B,EIF2AK3,ULK2,SLK,RB1CC1,OXSR1,NEK6,MAP4K1,IRAK3,AAK1,TNIK,TSSK2,STK39,MINK1,TRPM7,FAM20C,TAOK1,PEAK1,MEX3B,MAP3K21,LRRK2,UHMK1,SIK1
4_Summary	GO Biological Processes	GO:0000902	cell morphogenesis	-36.4412	-32.7808	178/694	107,214,288,333,351,538,627,1007,1010,1385,1432,1808,1909,1946,1996,2043,2044,2045,2048,2263,2290,2625,2736,2823,3480,3575,3670,3685,3688,3708,3798,3799,3800,3909,3915,3984,4036,4131,4133,4205,4208,4233,4627,4650,4684,4747,4756,4781,4851,4884,4929,5048,5295,5357,5361,5362,5469,5530,5649,5728,5800,5818,5979,6091,6092,6383,6456,6654,6683,6781,6900,7010,7155,7162,7204,7414,7422,7465,7474,7476,7804,7…	ADCY1,ALCAM,ANK3,APLP1,APP,ATP7A,BDNF,CDH9,CDH12,CREB1,MAPK14,DPYSL2,EDNRA,EFNA5,ELAVL4,EPHA4,EPHA5,EPHA7,EPHB2,FGFR2,FOXG1,GATA3,GLI2,GPM6A,IGF1R,IL7R,ISL1,ITGAV,ITGB1,ITPR1,KIF5A,KIF5B,KIF5C,LAMA3,LAMC1,LIMK1,LRP2,MAP1B,MAP2,MEF2A,MEF2C,MET,MYH9,MYO9B,NCAM1,NEFL,NEO1,NFIB,NOTCH1,NPTX1,NR4A2,PAFAH1B1,PIK3R1,PLS1,PLXNA1,PLXNA2,MED1,PPP3CA,RELN,PTEN,PTPRO,NECTIN1,RET,ROBO1,ROBO2,SDC2,SH3GL2,SOS1,S…
4_Member	GO Biological Processes	GO:0000902	cell morphogenesis	-36.4412	-32.7808	178/694	107,214,288,333,351,538,627,1007,1010,1385,1432,1808,1909,1946,1996,2043,2044,2045,2048,2263,2290,2625,2736,2823,3480,3575,3670,3685,3688,3708,3798,3799,3800,3909,3915,3984,4036,4131,4133,4205,4208,4233,4627,4650,4684,4747,4756,4781,4851,4884,4929,5048,5295,5357,5361,5362,5469,5530,5649,5728,5800,5818,5979,6091,6092,6383,6456,6654,6683,6781,6900,7010,7155,7162,7204,7414,7422,7465,7474,7476,7804,7…	ADCY1,ALCAM,ANK3,APLP1,APP,ATP7A,BDNF,CDH9,CDH12,CREB1,MAPK14,DPYSL2,EDNRA,EFNA5,ELAVL4,EPHA4,EPHA5,EPHA7,EPHB2,FGFR2,FOXG1,GATA3,GLI2,GPM6A,IGF1R,IL7R,ISL1,ITGAV,ITGB1,ITPR1,KIF5A,KIF5B,KIF5C,LAMA3,LAMC1,LIMK1,LRP2,MAP1B,MAP2,MEF2A,MEF2C,MET,MYH9,MYO9B,NCAM1,NEFL,NEO1,NFIB,NOTCH1,NPTX1,NR4A2,PAFAH1B1,PIK3R1,PLS1,PLXNA1,PLXNA2,MED1,PPP3CA,RELN,PTEN,PTPRO,NECTIN1,RET,ROBO1,ROBO2,SDC2,SH3GL2,SOS1,S…
4_Member	GO Biological Processes	GO:0032989	cellular component morphogenesis	-36.0824	-32.5189	161/594	70,107,214,287,288,333,351,538,627,1073,1385,1808,1909,1946,1996,2043,2044,2045,2048,2263,2290,2318,2625,2736,2823,3267,3480,3670,3688,3798,3799,3800,3909,3984,4036,4131,4133,4205,4629,4650,4684,4747,4756,4781,4851,4884,4929,5048,5156,5159,5361,5362,5376,5530,5649,5728,5800,5818,5979,6091,6092,6383,6456,6654,6683,6742,6900,7110,7155,7162,7168,7204,7273,7414,7422,7465,7474,7476,7804,7976,8301,8408…	ACTC1,ADCY1,ALCAM,ANK2,ANK3,APLP1,APP,ATP7A,BDNF,CFL2,CREB1,DPYSL2,EDNRA,EFNA5,ELAVL4,EPHA4,EPHA5,EPHA7,EPHB2,FGFR2,FOXG1,FLNC,GATA3,GLI2,GPM6A,AGFG1,IGF1R,ISL1,ITGB1,KIF5A,KIF5B,KIF5C,LAMA3,LIMK1,LRP2,MAP1B,MAP2,MEF2A,MYH11,MYO9B,NCAM1,NEFL,NEO1,NFIB,NOTCH1,NPTX1,NR4A2,PAFAH1B1,PDGFRA,PDGFRB,PLXNA1,PLXNA2,PMP22,PPP3CA,RELN,PTEN,PTPRO,NECTIN1,RET,ROBO1,ROBO2,SDC2,SH3GL2,SOS1,SPAST,SSBP1,CNTN2,TMF…
4_Member	GO Biological Processes	GO:0031175	neuron projection development	-33.3251	-30.1041	167/661	107,214,288,333,351,538,627,1268,1385,1399,1808,1909,1946,1996,2043,2044,2045,2048,2263,2290,2625,2736,2823,2824,3371,3480,3670,3688,3798,3799,3800,3909,3984,4036,4131,4133,4134,4204,4205,4684,4685,4747,4756,4781,4851,4884,4929,4974,5048,5127,5354,5357,5361,5362,5530,5649,5728,5800,5818,5870,5979,6091,6092,6383,6456,6654,6683,6900,7155,7162,7204,7414,7422,7465,7474,7476,7804,7832,7976,8301,8408,8…	ADCY1,ALCAM,ANK3,APLP1,APP,ATP7A,BDNF,CNR1,CREB1,CRKL,DPYSL2,EDNRA,EFNA5,ELAVL4,EPHA4,EPHA5,EPHA7,EPHB2,FGFR2,FOXG1,GATA3,GLI2,GPM6A,GPM6B,TNC,IGF1R,ISL1,ITGB1,KIF5A,KIF5B,KIF5C,LAMA3,LIMK1,LRP2,MAP1B,MAP2,MAP4,MECP2,MEF2A,NCAM1,NCAM2,NEFL,NEO1,NFIB,NOTCH1,NPTX1,NR4A2,OMG,PAFAH1B1,CDK16,PLP1,PLS1,PLXNA1,PLXNA2,PPP3CA,RELN,PTEN,PTPRO,NECTIN1,RAB6A,RET,ROBO1,ROBO2,SDC2,SH3GL2,SOS1,SPAST,CNTN2,TOP2B…
4_Member	GO Biological Processes	GO:0048858	cell projection morphogenesis	-32.7991	-29.6159	136/479	107,214,288,333,351,538,627,1385,1808,1909,1946,1996,2043,2044,2045,2048,2263,2290,2625,2736,2823,3480,3670,3688,3798,3799,3800,3909,3984,4036,4131,4133,4205,4650,4684,4747,4756,4781,4851,4884,4929,5048,5361,5362,5530,5649,5728,5800,5818,5979,6091,6092,6383,6456,6654,6683,6900,7155,7162,7204,7414,7422,7465,7474,7476,7804,7976,8301,8408,8482,8577,8633,8829,8851,8941,8976,9201,9241,9253,9331,9334,9…	ADCY1,ALCAM,ANK3,APLP1,APP,ATP7A,BDNF,CREB1,DPYSL2,EDNRA,EFNA5,ELAVL4,EPHA4,EPHA5,EPHA7,EPHB2,FGFR2,FOXG1,GATA3,GLI2,GPM6A,IGF1R,ISL1,ITGB1,KIF5A,KIF5B,KIF5C,LAMA3,LIMK1,LRP2,MAP1B,MAP2,MEF2A,MYO9B,NCAM1,NEFL,NEO1,NFIB,NOTCH1,NPTX1,NR4A2,PAFAH1B1,PLXNA1,PLXNA2,PPP3CA,RELN,PTEN,PTPRO,NECTIN1,RET,ROBO1,ROBO2,SDC2,SH3GL2,SOS1,SPAST,CNTN2,TOP2B,TPBG,TRIO,VCL,VEGFA,WEE1,WNT5A,WNT7A,LRP8,FZD3,PICALM,UL…
4_Member	GO Biological Processes	GO:0000904	cell morphogenesis involved in differentiation	-32.2216	-29.1053	146/544	107,214,288,333,351,627,1385,1808,1909,1946,1996,2043,2044,2045,2048,2263,2290,2625,2736,3480,3670,3685,3688,3798,3799,3800,3909,3915,3984,4131,4133,4205,4208,4233,4627,4684,4747,4756,4781,4851,4884,4929,5048,5295,5357,5361,5362,5530,5649,5728,5800,5818,5979,6091,6092,6383,6654,6683,6781,6900,7010,7155,7162,7204,7414,7422,7474,7476,7804,7976,8301,8408,8452,8455,8482,8577,8633,8829,8851,8941,8976,…	ADCY1,ALCAM,ANK3,APLP1,APP,BDNF,CREB1,DPYSL2,EDNRA,EFNA5,ELAVL4,EPHA4,EPHA5,EPHA7,EPHB2,FGFR2,FOXG1,GATA3,GLI2,IGF1R,ISL1,ITGAV,ITGB1,KIF5A,KIF5B,KIF5C,LAMA3,LAMC1,LIMK1,MAP1B,MAP2,MEF2A,MEF2C,MET,MYH9,NCAM1,NEFL,NEO1,NFIB,NOTCH1,NPTX1,NR4A2,PAFAH1B1,PIK3R1,PLS1,PLXNA1,PLXNA2,PPP3CA,RELN,PTEN,PTPRO,NECTIN1,RET,ROBO1,ROBO2,SDC2,SOS1,SPAST,STC1,CNTN2,TEK,TOP2B,TPBG,TRIO,VCL,VEGFA,WNT5A,WNT7A,LRP8,F…
4_Member	GO Biological Processes	GO:0120039	plasma membrane bounded cell projection morphogenesis	-32.1086	-29.0223	134/474	107,214,288,333,351,538,627,1385,1808,1909,1946,1996,2043,2044,2045,2048,2263,2290,2625,2736,2823,3480,3670,3688,3798,3799,3800,3909,3984,4036,4131,4133,4205,4650,4684,4747,4756,4781,4851,4884,4929,5048,5361,5362,5530,5649,5728,5800,5818,5979,6091,6092,6383,6456,6654,6683,6900,7155,7162,7204,7414,7422,7465,7474,7476,7804,7976,8301,8408,8482,8577,8633,8829,8851,8941,8976,9201,9241,9253,9331,9334,9…	ADCY1,ALCAM,ANK3,APLP1,APP,ATP7A,BDNF,CREB1,DPYSL2,EDNRA,EFNA5,ELAVL4,EPHA4,EPHA5,EPHA7,EPHB2,FGFR2,FOXG1,GATA3,GLI2,GPM6A,IGF1R,ISL1,ITGB1,KIF5A,KIF5B,KIF5C,LAMA3,LIMK1,LRP2,MAP1B,MAP2,MEF2A,MYO9B,NCAM1,NEFL,NEO1,NFIB,NOTCH1,NPTX1,NR4A2,PAFAH1B1,PLXNA1,PLXNA2,PPP3CA,RELN,PTEN,PTPRO,NECTIN1,RET,ROBO1,ROBO2,SDC2,SH3GL2,SOS1,SPAST,CNTN2,TOP2B,TPBG,TRIO,VCL,VEGFA,WEE1,WNT5A,WNT7A,LRP8,FZD3,PICALM,UL…
4_Member	GO Biological Processes	GO:0032990	cell part morphogenesis	-32.0531	-28.9948	138/498	107,214,288,333,351,538,627,1385,1808,1909,1946,1996,2043,2044,2045,2048,2263,2290,2625,2736,2823,3480,3670,3688,3798,3799,3800,3909,3984,4036,4131,4133,4205,4650,4684,4747,4756,4781,4851,4884,4929,5048,5361,5362,5530,5649,5728,5800,5818,5979,6091,6092,6383,6456,6654,6683,6742,6900,7155,7162,7204,7414,7422,7465,7474,7476,7804,7976,8301,8408,8482,8577,8633,8829,8851,8941,8976,9201,9241,9253,9331,9…	ADCY1,ALCAM,ANK3,APLP1,APP,ATP7A,BDNF,CREB1,DPYSL2,EDNRA,EFNA5,ELAVL4,EPHA4,EPHA5,EPHA7,EPHB2,FGFR2,FOXG1,GATA3,GLI2,GPM6A,IGF1R,ISL1,ITGB1,KIF5A,KIF5B,KIF5C,LAMA3,LIMK1,LRP2,MAP1B,MAP2,MEF2A,MYO9B,NCAM1,NEFL,NEO1,NFIB,NOTCH1,NPTX1,NR4A2,PAFAH1B1,PLXNA1,PLXNA2,PPP3CA,RELN,PTEN,PTPRO,NECTIN1,RET,ROBO1,ROBO2,SDC2,SH3GL2,SOS1,SPAST,SSBP1,CNTN2,TOP2B,TPBG,TRIO,VCL,VEGFA,WEE1,WNT5A,WNT7A,LRP8,FZD3,PIC…
4_Member	GO Biological Processes	GO:0048812	neuron projection morphogenesis	-32.0234	-28.9914	133/469	107,214,288,333,351,538,627,1385,1808,1909,1946,1996,2043,2044,2045,2048,2263,2290,2625,2736,2823,3480,3670,3688,3798,3799,3800,3909,3984,4036,4131,4133,4205,4684,4747,4756,4781,4851,4884,4929,5048,5361,5362,5530,5649,5728,5800,5818,5979,6091,6092,6383,6456,6654,6683,6900,7155,7162,7204,7414,7422,7465,7474,7476,7804,7976,8301,8408,8482,8577,8633,8829,8851,8941,8976,9201,9241,9253,9331,9334,9353,9…	ADCY1,ALCAM,ANK3,APLP1,APP,ATP7A,BDNF,CREB1,DPYSL2,EDNRA,EFNA5,ELAVL4,EPHA4,EPHA5,EPHA7,EPHB2,FGFR2,FOXG1,GATA3,GLI2,GPM6A,IGF1R,ISL1,ITGB1,KIF5A,KIF5B,KIF5C,LAMA3,LIMK1,LRP2,MAP1B,MAP2,MEF2A,NCAM1,NEFL,NEO1,NFIB,NOTCH1,NPTX1,NR4A2,PAFAH1B1,PLXNA1,PLXNA2,PPP3CA,RELN,PTEN,PTPRO,NECTIN1,RET,ROBO1,ROBO2,SDC2,SH3GL2,SOS1,SPAST,CNTN2,TOP2B,TPBG,TRIO,VCL,VEGFA,WEE1,WNT5A,WNT7A,LRP8,FZD3,PICALM,ULK1,SEM…
4_Member	GO Biological Processes	GO:0048667	cell morphogenesis involved in neuron differentiation	-29.0319	-26.2319	121/428	107,214,288,333,351,627,1385,1808,1909,1946,1996,2043,2044,2045,2048,2263,2290,2625,2736,3480,3670,3688,3798,3799,3800,3909,3984,4131,4133,4205,4208,4684,4747,4756,4781,4851,4884,4929,5048,5357,5361,5362,5530,5649,5728,5800,5818,5979,6091,6092,6383,6654,6683,6900,7155,7162,7204,7414,7422,7474,7476,7804,7976,8301,8408,8482,8577,8633,8829,8851,8941,8976,9201,9241,9253,9331,9334,9353,9378,9706,9890,…	ADCY1,ALCAM,ANK3,APLP1,APP,BDNF,CREB1,DPYSL2,EDNRA,EFNA5,ELAVL4,EPHA4,EPHA5,EPHA7,EPHB2,FGFR2,FOXG1,GATA3,GLI2,IGF1R,ISL1,ITGB1,KIF5A,KIF5B,KIF5C,LAMA3,LIMK1,MAP1B,MAP2,MEF2A,MEF2C,NCAM1,NEFL,NEO1,NFIB,NOTCH1,NPTX1,NR4A2,PAFAH1B1,PLS1,PLXNA1,PLXNA2,PPP3CA,RELN,PTEN,PTPRO,NECTIN1,RET,ROBO1,ROBO2,SDC2,SOS1,SPAST,CNTN2,TOP2B,TPBG,TRIO,VCL,VEGFA,WNT5A,WNT7A,LRP8,FZD3,PICALM,ULK1,SEMA7A,TMEFF1,UNC5C,N…
4_Member	GO Biological Processes	GO:0061564	axon development	-27.4245	-24.7062	113/397	107,214,288,333,351,627,1268,1385,1808,1909,1946,2043,2044,2045,2048,2263,2290,2625,2736,3371,3480,3670,3688,3798,3799,3800,3909,3984,4131,4684,4685,4747,4756,4781,4851,4884,4929,5048,5354,5361,5362,5649,5728,5800,5818,5979,6091,6092,6654,6683,6900,7155,7204,7414,7422,7474,7476,7976,8301,8408,8482,8577,8633,8829,8851,8941,9201,9241,9253,9331,9334,9353,9378,9706,9890,10100,10154,10371,10479,10501,…	ADCY1,ALCAM,ANK3,APLP1,APP,BDNF,CNR1,CREB1,DPYSL2,EDNRA,EFNA5,EPHA4,EPHA5,EPHA7,EPHB2,FGFR2,FOXG1,GATA3,GLI2,TNC,IGF1R,ISL1,ITGB1,KIF5A,KIF5B,KIF5C,LAMA3,LIMK1,MAP1B,NCAM1,NCAM2,NEFL,NEO1,NFIB,NOTCH1,NPTX1,NR4A2,PAFAH1B1,PLP1,PLXNA1,PLXNA2,RELN,PTEN,PTPRO,NECTIN1,RET,ROBO1,ROBO2,SOS1,SPAST,CNTN2,TOP2B,TRIO,VCL,VEGFA,WNT5A,WNT7A,FZD3,PICALM,ULK1,SEMA7A,TMEFF1,UNC5C,NRP1,CDK5R1,CDK5R2,DCLK1,NOG,NUM…
4_Member	GO Biological Processes	GO:0007409	axonogenesis	-26.1758	-23.5568	104/357	107,214,288,333,351,627,1385,1808,1909,1946,2043,2044,2045,2048,2263,2290,2625,2736,3480,3670,3688,3798,3799,3800,3909,3984,4131,4684,4747,4756,4781,4851,4884,4929,5048,5361,5362,5649,5728,5800,5818,5979,6091,6092,6654,6683,6900,7155,7204,7414,7422,7474,7476,7976,8301,8408,8482,8577,8633,8829,8851,8941,9201,9241,9253,9331,9334,9353,9378,9706,9890,10154,10371,10479,10501,10512,10752,10890,22854,22…	ADCY1,ALCAM,ANK3,APLP1,APP,BDNF,CREB1,DPYSL2,EDNRA,EFNA5,EPHA4,EPHA5,EPHA7,EPHB2,FGFR2,FOXG1,GATA3,GLI2,IGF1R,ISL1,ITGB1,KIF5A,KIF5B,KIF5C,LAMA3,LIMK1,MAP1B,NCAM1,NEFL,NEO1,NFIB,NOTCH1,NPTX1,NR4A2,PAFAH1B1,PLXNA1,PLXNA2,RELN,PTEN,PTPRO,NECTIN1,RET,ROBO1,ROBO2,SOS1,SPAST,CNTN2,TOP2B,TRIO,VCL,VEGFA,WNT5A,WNT7A,FZD3,PICALM,ULK1,SEMA7A,TMEFF1,UNC5C,NRP1,CDK5R1,CDK5R2,DCLK1,NOG,NUMBL,B4GALT6,B4GALT5,S…
4_Member	GO Biological Processes	GO:0097485	neuron projection guidance	-16.5913	-14.4656	66/229	214,351,627,1808,1909,1946,2043,2044,2045,2048,2290,2625,2736,3670,3798,3799,3800,3909,4684,4756,4781,4851,5361,5362,5649,5800,5818,5979,6091,6092,6654,6900,7204,7422,7474,7976,8482,8577,8633,8829,8851,8941,9241,9353,9378,10154,10371,10501,10512,10570,10752,23114,23191,27020,27255,54910,55740,57453,64919,80031,84665,89780,91584,133418,170302,223117	ALCAM,APP,BDNF,DPYSL2,EDNRA,EFNA5,EPHA4,EPHA5,EPHA7,EPHB2,FOXG1,GATA3,GLI2,ISL1,KIF5A,KIF5B,KIF5C,LAMA3,NCAM1,NEO1,NFIB,NOTCH1,PLXNA1,PLXNA2,RELN,PTPRO,NECTIN1,RET,ROBO1,ROBO2,SOS1,CNTN2,TRIO,VEGFA,WNT5A,FZD3,SEMA7A,TMEFF1,UNC5C,NRP1,CDK5R1,CDK5R2,NOG,SLIT2,NRXN1,PLXNC1,SEMA3A,SEMA6B,SEMA3C,DPYSL4,CHL1,NFASC,CYFIP1,NPTN,CNTN6,SEMA4C,ENAH,DSCAML1,BCL11B,SEMA6D,MYPN,WNT3A,PLXNA4,EMB,ARX,SEMA3D
4_Member	GO Biological Processes	GO:0040011	locomotion	-16.5567	-14.4373	113/530	214,351,627,719,796,1399,1432,1525,1808,1839,1901,1902,1909,1910,1946,1960,2043,2044,2045,2048,2252,2290,2549,2625,2736,3148,3164,3553,3570,3670,3680,3685,3798,3799,3800,3815,3909,4233,4684,4747,4756,4781,4851,4856,5142,5156,5159,5291,5293,5361,5362,5580,5604,5649,5800,5818,5898,5979,6091,6092,6288,6374,6654,6900,7162,7204,7422,7424,7474,7852,7857,7976,8482,8577,8633,8829,8851,8941,9241,9353,9378…	ALCAM,APP,BDNF,C3AR1,CALCA,CRKL,MAPK14,CXADR,DPYSL2,HBEGF,S1PR1,LPAR1,EDNRA,EDNRB,EFNA5,EGR3,EPHA4,EPHA5,EPHA7,EPHB2,FGF7,FOXG1,GAB1,GATA3,GLI2,HMGB2,NR4A1,IL1B,IL6R,ISL1,ITGA9,ITGAV,KIF5A,KIF5B,KIF5C,KIT,LAMA3,MET,NCAM1,NEFL,NEO1,NFIB,NOTCH1,CCN3,PDE4B,PDGFRA,PDGFRB,PIK3CB,PIK3CD,PLXNA1,PLXNA2,PRKCD,MAP2K1,RELN,PTPRO,NECTIN1,RALA,RET,ROBO1,ROBO2,SAA1,CXCL5,SOS1,CNTN2,TPBG,TRIO,VEGFA,VEGFC,WNT5A,…
4_Member	GO Biological Processes	GO:0006935	chemotaxis	-16.5127	-14.4005	110/510	214,351,627,719,796,1399,1432,1525,1808,1839,1901,1902,1909,1910,1946,1960,2043,2044,2045,2048,2252,2290,2549,2625,2736,3148,3164,3553,3570,3670,3680,3685,3798,3799,3800,3815,3909,4233,4684,4756,4781,4851,4856,5142,5156,5159,5291,5293,5361,5362,5580,5604,5649,5800,5818,5898,5979,6091,6092,6288,6374,6654,6900,7162,7204,7422,7424,7474,7852,7857,7976,8482,8577,8633,8829,8851,8941,9241,9353,9378,9732…	ALCAM,APP,BDNF,C3AR1,CALCA,CRKL,MAPK14,CXADR,DPYSL2,HBEGF,S1PR1,LPAR1,EDNRA,EDNRB,EFNA5,EGR3,EPHA4,EPHA5,EPHA7,EPHB2,FGF7,FOXG1,GAB1,GATA3,GLI2,HMGB2,NR4A1,IL1B,IL6R,ISL1,ITGA9,ITGAV,KIF5A,KIF5B,KIF5C,KIT,LAMA3,MET,NCAM1,NEO1,NFIB,NOTCH1,CCN3,PDE4B,PDGFRA,PDGFRB,PIK3CB,PIK3CD,PLXNA1,PLXNA2,PRKCD,MAP2K1,RELN,PTPRO,NECTIN1,RALA,RET,ROBO1,ROBO2,SAA1,CXCL5,SOS1,CNTN2,TPBG,TRIO,VEGFA,VEGFC,WNT5A,CXCR4…
4_Member	GO Biological Processes	GO:0042330	taxis	-16.3837	-14.2886	110/512	214,351,627,719,796,1399,1432,1525,1808,1839,1901,1902,1909,1910,1946,1960,2043,2044,2045,2048,2252,2290,2549,2625,2736,3148,3164,3553,3570,3670,3680,3685,3798,3799,3800,3815,3909,4233,4684,4756,4781,4851,4856,5142,5156,5159,5291,5293,5361,5362,5580,5604,5649,5800,5818,5898,5979,6091,6092,6288,6374,6654,6900,7162,7204,7422,7424,7474,7852,7857,7976,8482,8577,8633,8829,8851,8941,9241,9353,9378,9732…	ALCAM,APP,BDNF,C3AR1,CALCA,CRKL,MAPK14,CXADR,DPYSL2,HBEGF,S1PR1,LPAR1,EDNRA,EDNRB,EFNA5,EGR3,EPHA4,EPHA5,EPHA7,EPHB2,FGF7,FOXG1,GAB1,GATA3,GLI2,HMGB2,NR4A1,IL1B,IL6R,ISL1,ITGA9,ITGAV,KIF5A,KIF5B,KIF5C,KIT,LAMA3,MET,NCAM1,NEO1,NFIB,NOTCH1,CCN3,PDE4B,PDGFRA,PDGFRB,PIK3CB,PIK3CD,PLXNA1,PLXNA2,PRKCD,MAP2K1,RELN,PTPRO,NECTIN1,RALA,RET,ROBO1,ROBO2,SAA1,CXCL5,SOS1,CNTN2,TPBG,TRIO,VEGFA,VEGFC,WNT5A,CXCR4…
4_Member	GO Biological Processes	GO:0007411	axon guidance	-16.0901	-14.0236	65/228	214,351,627,1808,1909,1946,2043,2044,2045,2048,2290,2625,2736,3670,3798,3799,3800,3909,4684,4756,4781,4851,5361,5362,5649,5800,5818,5979,6091,6092,6654,6900,7204,7422,7474,7976,8482,8577,8633,8829,8851,8941,9241,9353,9378,10154,10371,10501,10512,10752,23114,23191,27020,27255,54910,55740,57453,64919,80031,84665,89780,91584,133418,170302,223117	ALCAM,APP,BDNF,DPYSL2,EDNRA,EFNA5,EPHA4,EPHA5,EPHA7,EPHB2,FOXG1,GATA3,GLI2,ISL1,KIF5A,KIF5B,KIF5C,LAMA3,NCAM1,NEO1,NFIB,NOTCH1,PLXNA1,PLXNA2,RELN,PTPRO,NECTIN1,RET,ROBO1,ROBO2,SOS1,CNTN2,TRIO,VEGFA,WNT5A,FZD3,SEMA7A,TMEFF1,UNC5C,NRP1,CDK5R1,CDK5R2,NOG,SLIT2,NRXN1,PLXNC1,SEMA3A,SEMA6B,SEMA3C,CHL1,NFASC,CYFIP1,NPTN,CNTN6,SEMA4C,ENAH,DSCAML1,BCL11B,SEMA6D,MYPN,WNT3A,PLXNA4,EMB,ARX,SEMA3D
4_Member	KEGG Pathway	hsa04360	Axon guidance	-14.2931	-12.2907	54/182	659,816,817,1073,1808,1946,2043,2044,2045,2048,2771,3688,3845,3984,4233,4690,4756,4775,5291,5293,5295,5361,5362,5530,5534,5921,6091,6092,6237,7220,7225,7474,7852,7976,8440,8482,8503,8633,8829,9353,9475,9901,10154,10371,10501,10512,22854,54910,55740,57522,80031,85464,91584,223117	BMPR2,CAMK2B,CAMK2D,CFL2,DPYSL2,EFNA5,EPHA4,EPHA5,EPHA7,EPHB2,GNAI2,ITGB1,KRAS,LIMK1,MET,NCK1,NEO1,NFATC3,PIK3CB,PIK3CD,PIK3R1,PLXNA1,PLXNA2,PPP3CA,PPP3R1,RASA1,ROBO1,ROBO2,RRAS,TRPC1,TRPC6,WNT5A,CXCR4,FZD3,NCK2,SEMA7A,PIK3R3,UNC5C,NRP1,SLIT2,ROCK2,SRGAP3,PLXNC1,SEMA3A,SEMA6B,SEMA3C,NTNG1,SEMA4C,ENAH,SRGAP1,SEMA6D,SSH2,PLXNA4,SEMA3D
5_Summary	GO Biological Processes	GO:0048729	tissue morphogenesis	-36.0028	-32.5186	156/565	70,182,317,389,538,650,653,659,760,846,1282,1301,1839,1901,1909,2043,2045,2066,2099,2138,2252,2263,2487,2625,2736,2908,2926,3212,3371,3488,3670,3673,3678,3688,3845,3909,4036,4086,4092,4208,4233,4488,4617,4618,4638,4851,5048,5087,5100,5216,5311,5361,5469,5534,5567,5898,5916,5979,6091,6092,6299,6423,6495,6654,6662,6664,6781,7020,7046,7048,7049,7053,7168,7248,7273,7296,7414,7422,7424,7474,7476,7798,…	ACTC1,JAG1,APAF1,RHOC,ATP7A,BMP2,BMP5,BMPR2,CA2,CASR,COL4A1,COL11A1,HBEGF,S1PR1,EDNRA,EPHA4,EPHA7,ERBB4,ESR1,EYA1,FGF7,FGFR2,FRZB,GATA3,GLI2,NR3C1,GRSF1,HOXB2,TNC,IGFBP5,ISL1,ITGA2,ITGA5,ITGB1,KRAS,LAMA3,LRP2,SMAD1,SMAD7,MEF2C,MET,MSX2,MYF5,MYF6,MYLK,NOTCH1,PAFAH1B1,PBX1,PCDH8,PFN1,PKD2,PLXNA1,MED1,PPP3R1,PRKACB,RALA,RARG,RET,ROBO1,ROBO2,SALL1,SFRP2,SIX1,SOS1,SOX9,SOX11,STC1,TFAP2A,TGFBR1,TGFBR2,…
5_Member	GO Biological Processes	GO:0048729	tissue morphogenesis	-36.0028	-32.5186	156/565	70,182,317,389,538,650,653,659,760,846,1282,1301,1839,1901,1909,2043,2045,2066,2099,2138,2252,2263,2487,2625,2736,2908,2926,3212,3371,3488,3670,3673,3678,3688,3845,3909,4036,4086,4092,4208,4233,4488,4617,4618,4638,4851,5048,5087,5100,5216,5311,5361,5469,5534,5567,5898,5916,5979,6091,6092,6299,6423,6495,6654,6662,6664,6781,7020,7046,7048,7049,7053,7168,7248,7273,7296,7414,7422,7424,7474,7476,7798,…	ACTC1,JAG1,APAF1,RHOC,ATP7A,BMP2,BMP5,BMPR2,CA2,CASR,COL4A1,COL11A1,HBEGF,S1PR1,EDNRA,EPHA4,EPHA7,ERBB4,ESR1,EYA1,FGF7,FGFR2,FRZB,GATA3,GLI2,NR3C1,GRSF1,HOXB2,TNC,IGFBP5,ISL1,ITGA2,ITGA5,ITGB1,KRAS,LAMA3,LRP2,SMAD1,SMAD7,MEF2C,MET,MSX2,MYF5,MYF6,MYLK,NOTCH1,PAFAH1B1,PBX1,PCDH8,PFN1,PKD2,PLXNA1,MED1,PPP3R1,PRKACB,RALA,RARG,RET,ROBO1,ROBO2,SALL1,SFRP2,SIX1,SOS1,SOX9,SOX11,STC1,TFAP2A,TGFBR1,TGFBR2,…
5_Member	GO Biological Processes	GO:0002009	morphogenesis of an epithelium	-30.0625	-27.1803	127/453	182,317,389,538,650,653,760,846,1282,1839,1909,2043,2045,2066,2099,2138,2252,2263,2487,2625,2736,2908,2926,3212,3371,3488,3678,3688,3845,3909,4036,4208,4233,4488,4851,5048,5087,5100,5216,5311,5361,5469,5534,5567,5898,5916,5979,6299,6423,6495,6654,6662,6664,7020,7048,7053,7248,7414,7422,7424,7474,7476,7798,7852,7976,8323,8829,8854,8945,9021,9096,9231,9241,9314,9353,9421,9464,9496,9585,9645,9653,97…	JAG1,APAF1,RHOC,ATP7A,BMP2,BMP5,CA2,CASR,COL4A1,HBEGF,EDNRA,EPHA4,EPHA7,ERBB4,ESR1,EYA1,FGF7,FGFR2,FRZB,GATA3,GLI2,NR3C1,GRSF1,HOXB2,TNC,IGFBP5,ITGA5,ITGB1,KRAS,LAMA3,LRP2,MEF2C,MET,MSX2,NOTCH1,PAFAH1B1,PBX1,PCDH8,PFN1,PKD2,PLXNA1,MED1,PPP3R1,PRKACB,RALA,RARG,RET,SALL1,SFRP2,SIX1,SOS1,SOX9,SOX11,TFAP2A,TGFBR2,TGM3,TSC1,VCL,VEGFA,VEGFC,WNT5A,WNT7A,LUZP1,CXCR4,FZD3,FZD6,NRP1,ALDH1A2,BTRC,SOCS3,TBX1…
5_Member	GO Biological Processes	GO:0001655	urogenital system development	-29.4659	-26.6014	107/345	38,93,182,317,639,650,947,1027,1282,1286,1399,1909,1910,1958,2018,2028,2043,2045,2048,2066,2099,2138,2200,2263,2624,2625,2736,3037,3205,3206,3371,4036,4086,4092,4208,4358,4763,4774,4851,5087,5125,5156,5159,5311,5324,5530,5618,5728,5800,5915,5916,5979,6092,6299,6382,6492,6495,6662,6664,7010,7020,7046,7248,7337,7422,7474,7704,7827,8829,8854,9096,9231,9241,9353,9510,9653,9784,9788,9863,9953,10018,10…	ACAT1,ACVR2B,JAG1,APAF1,PRDM1,BMP2,CD34,CDKN1B,COL4A1,COL4A4,CRKL,EDNRA,EDNRB,EGR1,EMX2,ENPEP,EPHA4,EPHA7,EPHB2,ERBB4,ESR1,EYA1,FBN1,FGFR2,GATA2,GATA3,GLI2,HAS2,HOXA9,HOXA10,TNC,LRP2,SMAD1,SMAD7,MEF2C,MPV17,NF1,NFIA,NOTCH1,PBX1,PCSK5,PDGFRA,PDGFRB,PKD2,PLAG1,PPP3CA,PRLR,PTEN,PTPRO,RARB,RARG,RET,ROBO2,SALL1,SDC1,SIM1,SIX1,SOX9,SOX11,TEK,TFAP2A,TGFBR1,TSC1,UBE3A,VEGFA,WNT5A,ZBTB16,NPHS2,NRP1,ALDH1A…
5_Member	GO Biological Processes	GO:0072001	renal system development	-25.3093	-22.7281	93/303	38,93,182,317,639,650,947,1282,1286,1909,1910,1958,2018,2028,2043,2045,2066,2138,2200,2263,2625,2736,3037,4036,4086,4092,4208,4358,4763,4774,4851,5087,5125,5156,5159,5311,5530,5800,5915,5979,6092,6299,6382,6492,6495,6662,6664,7010,7020,7046,7248,7422,7474,7704,7827,8829,8854,9096,9231,9241,9353,9510,9653,9784,9788,9863,9953,10018,10252,10758,11174,23213,23322,26146,28514,28999,51804,55366,55871,5…	ACAT1,ACVR2B,JAG1,APAF1,PRDM1,BMP2,CD34,COL4A1,COL4A4,EDNRA,EDNRB,EGR1,EMX2,ENPEP,EPHA4,EPHA7,ERBB4,EYA1,FBN1,FGFR2,GATA3,GLI2,HAS2,LRP2,SMAD1,SMAD7,MEF2C,MPV17,NF1,NFIA,NOTCH1,PBX1,PCSK5,PDGFRA,PDGFRB,PKD2,PPP3CA,PTPRO,RARB,RET,ROBO2,SALL1,SDC1,SIM1,SIX1,SOX9,SOX11,TEK,TFAP2A,TGFBR1,TSC1,VEGFA,WNT5A,ZBTB16,NPHS2,NRP1,ALDH1A2,TBX18,DLG5,NOG,SLIT2,ADAMTS1,HS2ST1,SNX17,MTSS1,MAGI2,HS3ST3B1,BCL2L11,…
5_Member	GO Biological Processes	GO:0001822	kidney development	-23.1376	-20.6745	88/294	38,93,182,317,639,650,947,1286,1909,1910,1958,2028,2043,2045,2066,2138,2200,2263,2625,2736,3037,4036,4086,4092,4208,4358,4763,4851,5087,5125,5156,5159,5311,5530,5800,5915,5979,6092,6299,6382,6492,6495,6662,6664,7010,7020,7046,7248,7422,7474,7704,7827,8829,8854,9231,9241,9353,9510,9653,9784,9788,9863,9953,10018,10252,10758,11174,23213,23322,26146,28514,28999,51804,55366,55871,56603,56913,57216,644…	ACAT1,ACVR2B,JAG1,APAF1,PRDM1,BMP2,CD34,COL4A4,EDNRA,EDNRB,EGR1,ENPEP,EPHA4,EPHA7,ERBB4,EYA1,FBN1,FGFR2,GATA3,GLI2,HAS2,LRP2,SMAD1,SMAD7,MEF2C,MPV17,NF1,NOTCH1,PBX1,PCSK5,PDGFRA,PDGFRB,PKD2,PPP3CA,PTPRO,RARB,RET,ROBO2,SALL1,SDC1,SIM1,SIX1,SOX9,SOX11,TEK,TFAP2A,TGFBR1,TSC1,VEGFA,WNT5A,ZBTB16,NPHS2,NRP1,ALDH1A2,DLG5,NOG,SLIT2,ADAMTS1,HS2ST1,SNX17,MTSS1,MAGI2,HS3ST3B1,BCL2L11,SPRY1,TRAF3IP2,ADAMTS6,…
5_Member	GO Biological Processes	GO:0060562	epithelial tube morphogenesis	-16.4575	-14.3534	80/314	317,650,653,846,1282,1909,2043,2045,2099,2138,2263,2625,2736,2908,3845,4036,4208,4233,4488,4851,5087,5216,5311,5469,5534,5567,5898,5916,5979,6299,6423,6495,6662,6664,7048,7248,7422,7474,7798,7852,7976,8323,8829,8945,9231,9241,9353,9421,9464,9585,9645,9653,9788,9953,10252,10253,10395,25831,27443,28514,51176,54567,54910,54922,55366,57167,57216,57822,64399,64412,64478,65979,79191,80000,83605,89780,9…	APAF1,BMP2,BMP5,CASR,COL4A1,EDNRA,EPHA4,EPHA7,ESR1,EYA1,FGFR2,GATA3,GLI2,NR3C1,KRAS,LRP2,MEF2C,MET,MSX2,NOTCH1,PBX1,PFN1,PKD2,MED1,PPP3R1,PRKACB,RALA,RARG,RET,SALL1,SFRP2,SIX1,SOX9,SOX11,TGFBR2,TSC1,VEGFA,WNT5A,LUZP1,CXCR4,FZD3,FZD6,NRP1,BTRC,DLG5,NOG,SLIT2,HAND1,HAND2,KIF20B,MICAL2,HS2ST1,MTSS1,HS3ST3B1,SPRY1,SPRY2,DLC1,HECTD1,CECR2,DLL1,LEF1,DLL4,SEMA4C,RASIP1,LGR4,SALL4,VANGL2,GRHL3,HHIP,GZF1,…
5_Member	GO Biological Processes	GO:0072073	kidney epithelium development	-12.1631	-10.283	42/134	38,182,650,947,1909,1910,2043,2045,2138,2263,2625,4086,4092,4208,4851,5087,5311,5800,5915,5979,6092,6299,6382,6492,6495,6662,7827,9241,9353,9653,9788,9863,9953,10252,28514,28999,55366,64412,79191,80000,168667,171023	ACAT1,JAG1,BMP2,CD34,EDNRA,EDNRB,EPHA4,EPHA7,EYA1,FGFR2,GATA3,SMAD1,SMAD7,MEF2C,NOTCH1,PBX1,PKD2,PTPRO,RARB,RET,ROBO2,SALL1,SDC1,SIM1,SIX1,SOX9,NPHS2,NOG,SLIT2,HS2ST1,MTSS1,MAGI2,HS3ST3B1,SPRY1,DLL1,KLF15,LGR4,GZF1,IRX3,GREB1L,BMPER,ASXL1
5_Member	GO Biological Processes	GO:0001763	morphogenesis of a branching structure	-11.989	-10.1227	49/175	639,650,846,1282,1305,1909,2045,2099,2138,2252,2263,2736,3845,4233,4488,4851,5087,5311,5361,5469,5534,6299,6423,6495,6662,7048,7422,7474,8829,8945,9021,9231,9241,9353,9953,10252,10253,10512,10818,51176,54567,54922,55727,64399,64412,64478,80000,84870,441478	PRDM1,BMP2,CASR,COL4A1,COL13A1,EDNRA,EPHA7,ESR1,EYA1,FGF7,FGFR2,GLI2,KRAS,MET,MSX2,NOTCH1,PBX1,PKD2,PLXNA1,MED1,PPP3R1,SALL1,SFRP2,SIX1,SOX9,TGFBR2,VEGFA,WNT5A,NRP1,BTRC,SOCS3,DLG5,NOG,SLIT2,HS3ST3B1,SPRY1,SPRY2,SEMA3C,FRS2,LEF1,DLL4,RASIP1,BTBD7,HHIP,GZF1,CSMD1,GREB1L,RSPO3,NRARP
5_Member	GO Biological Processes	GO:0061138	morphogenesis of a branching epithelium	-11.2279	-9.4142	46/165	650,846,1282,1909,2099,2138,2252,2263,2736,3845,4233,4488,4851,5087,5311,5361,5469,5534,6299,6423,6495,6662,7048,7422,7474,8829,8945,9021,9231,9241,9353,9953,10252,10253,10512,10818,51176,54567,54922,55727,64399,64412,64478,80000,84870,441478	BMP2,CASR,COL4A1,EDNRA,ESR1,EYA1,FGF7,FGFR2,GLI2,KRAS,MET,MSX2,NOTCH1,PBX1,PKD2,PLXNA1,MED1,PPP3R1,SALL1,SFRP2,SIX1,SOX9,TGFBR2,VEGFA,WNT5A,NRP1,BTRC,SOCS3,DLG5,NOG,SLIT2,HS3ST3B1,SPRY1,SPRY2,SEMA3C,FRS2,LEF1,DLL4,RASIP1,BTBD7,HHIP,GZF1,CSMD1,GREB1L,RSPO3,NRARP
5_Member	GO Biological Processes	GO:0072006	nephron development	-9.74271	-8.05559	38/133	38,182,650,947,1286,1909,1910,1958,2028,2066,2138,2625,4208,4358,4851,5087,5156,5159,5311,5800,6299,6495,6662,7010,7827,9241,9653,9788,9863,9953,23213,28514,28999,55366,64412,79191,80000,171023	ACAT1,JAG1,BMP2,CD34,COL4A4,EDNRA,EDNRB,EGR1,ENPEP,ERBB4,EYA1,GATA3,MEF2C,MPV17,NOTCH1,PBX1,PDGFRA,PDGFRB,PKD2,PTPRO,SALL1,SIX1,SOX9,TEK,NPHS2,NOG,HS2ST1,MTSS1,MAGI2,HS3ST3B1,SULF1,DLL1,KLF15,LGR4,GZF1,IRX3,GREB1L,ASXL1
5_Member	GO Biological Processes	GO:0048754	branching morphogenesis of an epithelial tube	-9.33261	-7.6798	38/137	650,846,1282,1909,2099,2138,2263,2736,3845,4233,4488,4851,5087,5311,5469,5534,6299,6423,6495,6662,7048,7422,7474,8829,8945,9231,9353,9953,10252,10253,51176,54567,54922,64399,64412,64478,80000,441478	BMP2,CASR,COL4A1,EDNRA,ESR1,EYA1,FGFR2,GLI2,KRAS,MET,MSX2,NOTCH1,PBX1,PKD2,MED1,PPP3R1,SALL1,SFRP2,SIX1,SOX9,TGFBR2,VEGFA,WNT5A,NRP1,BTRC,DLG5,SLIT2,HS3ST3B1,SPRY1,SPRY2,LEF1,DLL4,RASIP1,HHIP,GZF1,CSMD1,GREB1L,NRARP
5_Member	GO Biological Processes	GO:0072009	nephron epithelium development	-7.34577	-5.87153	29/104	38,182,650,947,1909,1910,2138,2625,4208,4851,5087,5311,5800,6299,6495,6662,7827,9241,9653,9788,9863,9953,28514,28999,55366,64412,79191,80000,171023	ACAT1,JAG1,BMP2,CD34,EDNRA,EDNRB,EYA1,GATA3,MEF2C,NOTCH1,PBX1,PKD2,PTPRO,SALL1,SIX1,SOX9,NPHS2,NOG,HS2ST1,MTSS1,MAGI2,HS3ST3B1,DLL1,KLF15,LGR4,GZF1,IRX3,GREB1L,ASXL1
5_Member	GO Biological Processes	GO:0001823	mesonephros development	-6.39188	-5.00743	25/90	650,2138,2263,2625,4086,4092,5087,5311,5915,5979,6092,6299,6382,6492,6495,6662,7704,9241,9353,9653,9953,10252,64412,80000,168667	BMP2,EYA1,FGFR2,GATA3,SMAD1,SMAD7,PBX1,PKD2,RARB,RET,ROBO2,SALL1,SDC1,SIM1,SIX1,SOX9,ZBTB16,NOG,SLIT2,HS2ST1,HS3ST3B1,SPRY1,GZF1,GREB1L,BMPER
5_Member	GO Biological Processes	GO:0001657	ureteric bud development	-6.30566	-4.92918	24/85	650,2138,2263,2625,4086,4092,5087,5311,5915,5979,6092,6299,6382,6492,6495,6662,9241,9353,9653,9953,10252,64412,80000,168667	BMP2,EYA1,FGFR2,GATA3,SMAD1,SMAD7,PBX1,PKD2,RARB,RET,ROBO2,SALL1,SDC1,SIM1,SIX1,SOX9,NOG,SLIT2,HS2ST1,HS3ST3B1,SPRY1,GZF1,GREB1L,BMPER
5_Member	GO Biological Processes	GO:0072163	mesonephric epithelium development	-6.20333	-4.84184	24/86	650,2138,2263,2625,4086,4092,5087,5311,5915,5979,6092,6299,6382,6492,6495,6662,9241,9353,9653,9953,10252,64412,80000,168667	BMP2,EYA1,FGFR2,GATA3,SMAD1,SMAD7,PBX1,PKD2,RARB,RET,ROBO2,SALL1,SDC1,SIM1,SIX1,SOX9,NOG,SLIT2,HS2ST1,HS3ST3B1,SPRY1,GZF1,GREB1L,BMPER
5_Member	GO Biological Processes	GO:0072164	mesonephric tubule development	-6.20333	-4.84184	24/86	650,2138,2263,2625,4086,4092,5087,5311,5915,5979,6092,6299,6382,6492,6495,6662,9241,9353,9653,9953,10252,64412,80000,168667	BMP2,EYA1,FGFR2,GATA3,SMAD1,SMAD7,PBX1,PKD2,RARB,RET,ROBO2,SALL1,SDC1,SIM1,SIX1,SOX9,NOG,SLIT2,HS2ST1,HS3ST3B1,SPRY1,GZF1,GREB1L,BMPER
5_Member	GO Biological Processes	GO:0001656	metanephros development	-5.15313	-3.90483	22/85	38,947,2138,2200,2625,4763,5156,5159,5311,5979,6092,6299,6495,6662,7827,9231,10252,51804,55366,79191,80000,80144	ACAT1,CD34,EYA1,FBN1,GATA3,NF1,PDGFRA,PDGFRB,PKD2,RET,ROBO2,SALL1,SIX1,SOX9,NPHS2,DLG5,SPRY1,SIX4,LGR4,IRX3,GREB1L,FRAS1
5_Member	GO Biological Processes	GO:0061326	renal tubule development	-5.15313	-3.90483	22/85	38,182,650,1282,2138,2625,4208,4851,5087,5311,6299,6495,6662,9241,9653,9788,9953,28514,55366,64412,79191,80000	ACAT1,JAG1,BMP2,COL4A1,EYA1,GATA3,MEF2C,NOTCH1,PBX1,PKD2,SALL1,SIX1,SOX9,NOG,HS2ST1,MTSS1,HS3ST3B1,DLL1,LGR4,GZF1,IRX3,GREB1L
5_Member	GO Biological Processes	GO:0072080	nephron tubule development	-4.9603	-3.73389	21/81	38,182,650,2138,2625,4208,4851,5087,5311,6299,6495,6662,9241,9653,9788,9953,28514,55366,64412,79191,80000	ACAT1,JAG1,BMP2,EYA1,GATA3,MEF2C,NOTCH1,PBX1,PKD2,SALL1,SIX1,SOX9,NOG,HS2ST1,MTSS1,HS3ST3B1,DLL1,LGR4,GZF1,IRX3,GREB1L
5_Member	GO Biological Processes	GO:0060993	kidney morphogenesis	-4.37275	-3.22562	21/88	650,2066,2138,2625,5087,5159,5311,5530,6299,6495,6662,9241,9653,9953,55366,64412,79191,80000,80144,120892,171023	BMP2,ERBB4,EYA1,GATA3,PBX1,PDGFRB,PKD2,PPP3CA,SALL1,SIX1,SOX9,NOG,HS2ST1,HS3ST3B1,LGR4,GZF1,IRX3,GREB1L,FRAS1,LRRK2,ASXL1
5_Member	GO Biological Processes	GO:0061333	renal tubule morphogenesis	-4.28972	-3.15084	18/70	650,1282,2138,2625,4208,5087,5311,6299,6495,6662,9241,9653,9788,9953,55366,64412,79191,80000	BMP2,COL4A1,EYA1,GATA3,MEF2C,PBX1,PKD2,SALL1,SIX1,SOX9,NOG,HS2ST1,MTSS1,HS3ST3B1,LGR4,GZF1,IRX3,GREB1L
5_Member	GO Biological Processes	GO:0072028	nephron morphogenesis	-3.67479	-2.62617	17/71	650,2066,2138,2625,5087,5159,5311,6299,6495,6662,9241,9653,9953,55366,64412,79191,80000	BMP2,ERBB4,EYA1,GATA3,PBX1,PDGFRB,PKD2,SALL1,SIX1,SOX9,NOG,HS2ST1,HS3ST3B1,LGR4,GZF1,IRX3,GREB1L
6_Summary	GO Biological Processes	GO:0007507	heart development	-35.127	-31.7096	153/556	70,93,148,182,287,639,650,653,659,677,840,1027,1301,1386,1399,1525,1901,1909,2013,2066,2138,2200,2254,2257,2263,2625,2627,2736,3037,3192,3340,3398,3480,3670,3688,3720,3776,4000,4036,4086,4092,4205,4208,4488,4629,4763,4851,4887,4889,5125,5156,5159,5308,5311,5465,5469,5534,5604,5728,5915,5978,6091,6092,6299,6416,6423,6443,6464,6495,6546,6548,6648,6654,6662,6664,7010,7046,7048,7049,7168,7248,7273,74…	ACTC1,ACVR2B,ADRA1A,JAG1,ANK2,PRDM1,BMP2,BMP5,BMPR2,ZFP36L1,CASP7,CDKN1B,COL11A1,ATF2,CRKL,CXADR,S1PR1,EDNRA,EMP2,ERBB4,EYA1,FBN1,FGF9,FGF12,FGFR2,GATA3,GATA6,GLI2,HAS2,HNRNPU,NDST1,ID2,IGF1R,ISL1,ITGB1,JARID2,KCNK2,LMNA,LRP2,SMAD1,SMAD7,MEF2A,MEF2C,MSX2,MYH11,NF1,NOTCH1,NPY2R,NPY5R,PCSK5,PDGFRA,PDGFRB,PITX2,PKD2,PPARA,MED1,PPP3R1,MAP2K1,PTEN,RARB,REST,ROBO1,ROBO2,SALL1,MAP2K4,SFRP2,SGCB,SHC1,SIX…
6_Member	GO Biological Processes	GO:0007507	heart development	-35.127	-31.7096	153/556	70,93,148,182,287,639,650,653,659,677,840,1027,1301,1386,1399,1525,1901,1909,2013,2066,2138,2200,2254,2257,2263,2625,2627,2736,3037,3192,3340,3398,3480,3670,3688,3720,3776,4000,4036,4086,4092,4205,4208,4488,4629,4763,4851,4887,4889,5125,5156,5159,5308,5311,5465,5469,5534,5604,5728,5915,5978,6091,6092,6299,6416,6423,6443,6464,6495,6546,6548,6648,6654,6662,6664,7010,7046,7048,7049,7168,7248,7273,74…	ACTC1,ACVR2B,ADRA1A,JAG1,ANK2,PRDM1,BMP2,BMP5,BMPR2,ZFP36L1,CASP7,CDKN1B,COL11A1,ATF2,CRKL,CXADR,S1PR1,EDNRA,EMP2,ERBB4,EYA1,FBN1,FGF9,FGF12,FGFR2,GATA3,GATA6,GLI2,HAS2,HNRNPU,NDST1,ID2,IGF1R,ISL1,ITGB1,JARID2,KCNK2,LMNA,LRP2,SMAD1,SMAD7,MEF2A,MEF2C,MSX2,MYH11,NF1,NOTCH1,NPY2R,NPY5R,PCSK5,PDGFRA,PDGFRB,PITX2,PKD2,PPARA,MED1,PPP3R1,MAP2K1,PTEN,RARB,REST,ROBO1,ROBO2,SALL1,MAP2K4,SFRP2,SGCB,SHC1,SIX…
6_Member	GO Biological Processes	GO:0061061	muscle structure development	-29.2464	-26.399	134/503	70,148,182,287,577,650,785,905,1073,1106,1134,1271,1301,1432,1525,1756,1839,1901,1909,1910,1958,1960,2263,2318,2627,2660,3131,3164,3192,3344,3475,3488,3670,3688,3845,4000,4036,4092,4154,4204,4205,4208,4223,4617,4618,4627,4629,4638,4763,4842,4851,5077,5156,5159,5469,5530,5738,5915,5978,6095,6382,6416,6443,6495,6546,6548,6662,6664,6840,6934,6938,7046,7049,7168,7248,7273,7290,7402,7422,7474,7832,803…	ACTC1,ADRA1A,JAG1,ANK2,ADGRB3,BMP2,CACNB4,CCNT2,CFL2,CHD2,CHRNA1,CNTFR,COL11A1,MAPK14,CXADR,DMD,HBEGF,S1PR1,EDNRA,EDNRB,EGR1,EGR3,FGFR2,FLNC,GATA6,MSTN,HLF,NR4A1,HNRNPU,FOXN2,IFRD1,IGFBP5,ISL1,ITGB1,KRAS,LMNA,LRP2,SMAD7,MBNL1,MECP2,MEF2A,MEF2C,MEOX2,MYF5,MYF6,MYH9,MYH11,MYLK,NF1,NOS1,NOTCH1,PAX3,PDGFRA,PDGFRB,MED1,PPP3CA,PTGFRN,RARB,REST,RORA,SDC1,MAP2K4,SGCB,SIX1,SLC8A1,SLC9A1,SOX9,SOX11,SVIL,TC…
6_Member	GO Biological Processes	GO:0060537	muscle tissue development	-28.099	-25.3417	102/329	70,148,650,653,905,1073,1134,1301,1432,1525,1756,1901,1909,1958,2138,2254,2263,2627,3131,3164,3192,3344,3398,3475,3670,3688,3720,3845,4000,4036,4086,4092,4205,4208,4223,4488,4617,4618,4629,4638,4763,4851,5156,5159,5311,5469,5530,5728,5915,6416,6443,6495,6546,6548,6662,6664,6840,7046,7049,7168,7248,7273,7422,7474,7763,7832,8320,8837,8854,9096,9241,9318,9421,9456,10472,10512,11214,23363,23414,23462…	ACTC1,ADRA1A,BMP2,BMP5,CCNT2,CFL2,CHRNA1,COL11A1,MAPK14,CXADR,DMD,S1PR1,EDNRA,EGR1,EYA1,FGF9,FGFR2,GATA6,HLF,NR4A1,HNRNPU,FOXN2,ID2,IFRD1,ISL1,ITGB1,JARID2,KRAS,LMNA,LRP2,SMAD1,SMAD7,MEF2A,MEF2C,MEOX2,MSX2,MYF5,MYF6,MYH11,MYLK,NF1,NOTCH1,PDGFRA,PDGFRB,PKD2,MED1,PPP3CA,PTEN,RARB,MAP2K4,SGCB,SIX1,SLC8A1,SLC9A1,SOX9,SOX11,SVIL,TGFBR1,TGFBR3,TPM1,TSC1,TTN,VEGFA,WNT5A,ZFAND5,BTG2,EOMES,CFLAR,ALDH1A2,T…
6_Member	GO Biological Processes	GO:0014706	striated muscle tissue development	-21.2773	-18.89	66/191	70,148,650,653,1301,1525,1901,1909,2138,2254,2263,2627,3192,3398,3475,3670,3688,3720,4000,4036,4086,4092,4205,4208,4488,4629,4851,5156,5159,5469,5728,5915,6416,6443,6546,6548,7046,7049,7168,7248,7273,7422,7474,8854,9096,9241,9421,10512,11214,23363,23414,23462,26011,27063,50507,54567,55636,57493,79191,84525,89780,93649,129446,150094,196528,205428	ACTC1,ADRA1A,BMP2,BMP5,COL11A1,CXADR,S1PR1,EDNRA,EYA1,FGF9,FGFR2,GATA6,HNRNPU,ID2,IFRD1,ISL1,ITGB1,JARID2,LMNA,LRP2,SMAD1,SMAD7,MEF2A,MEF2C,MSX2,MYH11,NOTCH1,PDGFRA,PDGFRB,MED1,PTEN,RARB,MAP2K4,SGCB,SLC8A1,SLC9A1,TGFBR1,TGFBR3,TPM1,TSC1,TTN,VEGFA,WNT5A,ALDH1A2,TBX18,NOG,HAND1,SEMA3C,AKAP13,OBSL1,ZFPM2,HEY1,TENM4,ANKRD1,NOX4,DLL4,CHD7,HEG1,IRX3,HOPX,WNT3A,MYOCD,XIRP2,SIK1,ARID2,DIPK2A
6_Member	GO Biological Processes	GO:0048738	cardiac muscle tissue development	-19.9641	-17.684	63/185	70,148,650,653,1301,1525,1901,1909,2254,2263,2627,3192,3398,3670,3688,3720,4000,4036,4086,4092,4205,4208,4488,4629,4851,5156,5159,5469,5728,5915,6416,6443,6546,6548,7046,7049,7168,7248,7273,7422,7474,8854,9096,9241,9421,11214,23363,23414,23462,26011,27063,50507,54567,55636,57493,79191,84525,89780,93649,129446,150094,196528,205428	ACTC1,ADRA1A,BMP2,BMP5,COL11A1,CXADR,S1PR1,EDNRA,FGF9,FGFR2,GATA6,HNRNPU,ID2,ISL1,ITGB1,JARID2,LMNA,LRP2,SMAD1,SMAD7,MEF2A,MEF2C,MSX2,MYH11,NOTCH1,PDGFRA,PDGFRB,MED1,PTEN,RARB,MAP2K4,SGCB,SLC8A1,SLC9A1,TGFBR1,TGFBR3,TPM1,TSC1,TTN,VEGFA,WNT5A,ALDH1A2,TBX18,NOG,HAND1,AKAP13,OBSL1,ZFPM2,HEY1,TENM4,ANKRD1,NOX4,DLL4,CHD7,HEG1,IRX3,HOPX,WNT3A,MYOCD,XIRP2,SIK1,ARID2,DIPK2A
6_Member	GO Biological Processes	GO:0007517	muscle organ development	-16.7963	-14.6578	79/304	70,650,905,1073,1106,1134,1271,1301,1432,1756,1839,1901,1909,1958,1960,2263,2660,3131,3164,3344,3670,3688,3845,4036,4092,4205,4208,4223,4617,4618,4638,4763,4851,5077,5469,5530,6443,6495,6664,6840,6938,7046,7049,7168,7273,7402,7474,7832,8320,8837,8910,9215,9241,9318,9421,9456,10472,23411,23414,27063,28514,51111,51778,51804,53339,54567,55553,55636,56261,56704,57493,59269,63950,84159,89780,93185,941…	ACTC1,BMP2,CCNT2,CFL2,CHD2,CHRNA1,CNTFR,COL11A1,MAPK14,DMD,HBEGF,S1PR1,EDNRA,EGR1,EGR3,FGFR2,MSTN,HLF,NR4A1,FOXN2,ISL1,ITGB1,KRAS,LRP2,SMAD7,MEF2A,MEF2C,MEOX2,MYF5,MYF6,MYLK,NF1,NOTCH1,PAX3,MED1,PPP3CA,SGCB,SIX1,SOX11,SVIL,TCF12,TGFBR1,TGFBR3,TPM1,TTN,UTRN,WNT5A,BTG2,EOMES,CFLAR,SGCE,LARGE1,NOG,COPS2,HAND1,HOMER1,ZBTB18,SIRT1,ZFPM2,ANKRD1,DLL1,KMT5B,MYOZ2,SIX4,BTBD1,DLL4,SOX6,CHD7,GPCPD1,JPH1,HEG…
6_Member	GO Biological Processes	GO:0042692	muscle cell differentiation	-16.7746	-14.6393	74/274	70,148,287,577,650,785,1073,1432,1525,1756,1909,1910,2318,2627,3192,3475,3488,3670,3688,3845,4000,4204,4205,4208,4617,4618,4627,4629,4842,4851,5156,5159,5530,5738,5915,6095,6382,6416,6443,6495,6546,6548,6662,7168,7248,7273,7290,7422,8038,8837,9043,9096,9149,9444,9456,9948,11096,11214,23363,23462,25842,27063,29767,50507,50804,51778,51804,54910,79191,84665,89780,93649,150094,170689	ACTC1,ADRA1A,ANK2,ADGRB3,BMP2,CACNB4,CFL2,MAPK14,CXADR,DMD,EDNRA,EDNRB,FLNC,GATA6,HNRNPU,IFRD1,IGFBP5,ISL1,ITGB1,KRAS,LMNA,MECP2,MEF2A,MEF2C,MYF5,MYF6,MYH9,MYH11,NOS1,NOTCH1,PDGFRA,PDGFRB,PPP3CA,PTGFRN,RARB,RORA,SDC1,MAP2K4,SGCB,SIX1,SLC8A1,SLC9A1,SOX9,TPM1,TSC1,TTN,HIRA,VEGFA,ADAM12,CFLAR,SPAG9,TBX18,DYRK1B,QKI,HOMER1,WDR1,ADAMTS5,AKAP13,OBSL1,HEY1,ASF1A,ANKRD1,TMOD2,NOX4,MYEF2,MYOZ2,SIX4,SEMA4C…
6_Member	GO Biological Processes	GO:0035051	cardiocyte differentiation	-13.588	-11.6201	41/118	70,148,182,650,1525,1909,2627,3192,3670,3688,4000,4205,4208,4629,4851,5156,5159,5308,5915,5978,6416,6443,6546,6548,7049,7248,7273,7422,8320,9096,9464,10252,11214,23363,26011,50507,79191,89780,93649,150094,110599583	ACTC1,ADRA1A,JAG1,BMP2,CXADR,EDNRA,GATA6,HNRNPU,ISL1,ITGB1,LMNA,MEF2A,MEF2C,MYH11,NOTCH1,PDGFRA,PDGFRB,PITX2,RARB,REST,MAP2K4,SGCB,SLC8A1,SLC9A1,TGFBR3,TSC1,TTN,VEGFA,EOMES,TBX18,HAND2,SPRY1,AKAP13,OBSL1,TENM4,NOX4,IRX3,WNT3A,MYOCD,SIK1,EEF1AKMT4-ECE2
6_Member	GO Biological Processes	GO:0051146	striated muscle cell differentiation	-13.4821	-11.5251	57/207	70,148,577,650,1073,1432,1525,2318,2627,3192,3488,3670,3688,3845,4000,4205,4208,4627,4629,4842,5156,5159,5530,5738,5915,6382,6416,6443,6495,6546,6548,7168,7248,7273,7422,8038,8837,9043,9096,9149,9456,9948,11096,11214,23363,27063,29767,50507,50804,51778,51804,79191,84665,89780,93649,150094,170689	ACTC1,ADRA1A,ADGRB3,BMP2,CFL2,MAPK14,CXADR,FLNC,GATA6,HNRNPU,IGFBP5,ISL1,ITGB1,KRAS,LMNA,MEF2A,MEF2C,MYH9,MYH11,NOS1,PDGFRA,PDGFRB,PPP3CA,PTGFRN,RARB,SDC1,MAP2K4,SGCB,SIX1,SLC8A1,SLC9A1,TPM1,TSC1,TTN,VEGFA,ADAM12,CFLAR,SPAG9,TBX18,DYRK1B,HOMER1,WDR1,ADAMTS5,AKAP13,OBSL1,ANKRD1,TMOD2,NOX4,MYEF2,MYOZ2,SIX4,IRX3,MYPN,WNT3A,MYOCD,SIK1,ADAMTS15
6_Member	GO Biological Processes	GO:0055007	cardiac muscle cell differentiation	-9.90065	-8.19334	30/88	70,148,650,1525,2627,3192,3670,3688,4000,4205,4208,4629,5156,5159,5915,6416,6443,6546,6548,7248,7273,7422,9096,11214,23363,50507,79191,89780,93649,150094	ACTC1,ADRA1A,BMP2,CXADR,GATA6,HNRNPU,ISL1,ITGB1,LMNA,MEF2A,MEF2C,MYH11,PDGFRA,PDGFRB,RARB,MAP2K4,SGCB,SLC8A1,SLC9A1,TSC1,TTN,VEGFA,TBX18,AKAP13,OBSL1,NOX4,IRX3,WNT3A,MYOCD,SIK1
6_Member	GO Biological Processes	GO:0055001	muscle cell development	-7.01098	-5.56415	38/164	70,148,287,785,1073,1525,1756,1909,2318,3192,3670,3688,4000,4205,4629,4851,5156,5159,5530,6382,6416,6443,6495,6546,7168,7273,7422,8837,9096,9456,9948,11214,23363,27063,29767,51778,51804,84665	ACTC1,ADRA1A,ANK2,CACNB4,CFL2,CXADR,DMD,EDNRA,FLNC,HNRNPU,ISL1,ITGB1,LMNA,MEF2A,MYH11,NOTCH1,PDGFRA,PDGFRB,PPP3CA,SDC1,MAP2K4,SGCB,SIX1,SLC8A1,TPM1,TTN,VEGFA,CFLAR,TBX18,HOMER1,WDR1,AKAP13,OBSL1,ANKRD1,TMOD2,MYOZ2,SIX4,MYPN
6_Member	GO Biological Processes	GO:0055006	cardiac cell development	-6.85108	-5.42055	22/69	70,148,182,1525,3192,3670,4000,4205,4629,4851,5156,5159,6416,6443,6546,7049,7273,7422,9096,10252,11214,23363	ACTC1,ADRA1A,JAG1,CXADR,HNRNPU,ISL1,LMNA,MEF2A,MYH11,NOTCH1,PDGFRA,PDGFRB,MAP2K4,SGCB,SLC8A1,TGFBR3,TTN,VEGFA,TBX18,SPRY1,AKAP13,OBSL1
6_Member	GO Biological Processes	GO:0055013	cardiac muscle cell development	-5.07511	-3.8372	18/62	70,148,1525,3192,3670,4000,4205,4629,5156,5159,6416,6443,6546,7273,7422,9096,11214,23363	ACTC1,ADRA1A,CXADR,HNRNPU,ISL1,LMNA,MEF2A,MYH11,PDGFRA,PDGFRB,MAP2K4,SGCB,SLC8A1,TTN,VEGFA,TBX18,AKAP13,OBSL1
7_Summary	GO Biological Processes	GO:0010975	regulation of neuron projection development	-33.8868	-30.5275	132/446	27,382,577,627,653,659,816,1268,1399,1523,1902,1946,1996,2043,2045,2048,2625,2803,3397,3475,3480,3655,3984,4076,4131,4133,4690,4747,4915,4919,5048,5274,5361,5362,5376,5396,5454,5530,5604,5649,5728,5756,5780,5793,5800,5906,5979,6014,6091,6092,6383,6423,6498,6616,6900,7074,7248,7337,7422,7474,7476,7533,7804,8408,8428,8482,8499,8578,8829,8837,8851,9175,9314,9353,9693,9706,9762,9863,10097,10154,10371…	ABL2,ARF6,ADGRB3,BDNF,BMP5,BMPR2,CAMK2B,CNR1,CRKL,CUX1,LPAR1,EFNA5,ELAVL4,EPHA4,EPHA7,EPHB2,GATA3,GOLGA4,ID1,IFRD1,IGF1R,ITGA6,LIMK1,CAPRIN1,MAP1B,MAP2,NCK1,NEFL,NTRK2,ROR1,PAFAH1B1,SERPINI1,PLXNA1,PLXNA2,PMP22,PRRX1,POU3F2,PPP3CA,MAP2K1,RELN,PTEN,TWF1,PTPN9,PTPRG,PTPRO,RAP1A,RET,RIT2,ROBO1,ROBO2,SDC2,SFRP2,SKIL,SNAP25,CNTN2,TIAM1,TSC1,UBE3A,VEGFA,WNT5A,WNT7A,YWHAH,LRP8,ULK1,STK24,SEMA7A,PPFIA2,S…
7_Member	GO Biological Processes	GO:0010975	regulation of neuron projection development	-33.8868	-30.5275	132/446	27,382,577,627,653,659,816,1268,1399,1523,1902,1946,1996,2043,2045,2048,2625,2803,3397,3475,3480,3655,3984,4076,4131,4133,4690,4747,4915,4919,5048,5274,5361,5362,5376,5396,5454,5530,5604,5649,5728,5756,5780,5793,5800,5906,5979,6014,6091,6092,6383,6423,6498,6616,6900,7074,7248,7337,7422,7474,7476,7533,7804,8408,8428,8482,8499,8578,8829,8837,8851,9175,9314,9353,9693,9706,9762,9863,10097,10154,10371…	ABL2,ARF6,ADGRB3,BDNF,BMP5,BMPR2,CAMK2B,CNR1,CRKL,CUX1,LPAR1,EFNA5,ELAVL4,EPHA4,EPHA7,EPHB2,GATA3,GOLGA4,ID1,IFRD1,IGF1R,ITGA6,LIMK1,CAPRIN1,MAP1B,MAP2,NCK1,NEFL,NTRK2,ROR1,PAFAH1B1,SERPINI1,PLXNA1,PLXNA2,PMP22,PRRX1,POU3F2,PPP3CA,MAP2K1,RELN,PTEN,TWF1,PTPN9,PTPRG,PTPRO,RAP1A,RET,RIT2,ROBO1,ROBO2,SDC2,SFRP2,SKIL,SNAP25,CNTN2,TIAM1,TSC1,UBE3A,VEGFA,WNT5A,WNT7A,YWHAH,LRP8,ULK1,STK24,SEMA7A,PPFIA2,S…
7_Member	GO Biological Processes	GO:0031344	regulation of cell projection organization	-32.4213	-29.2728	165/659	27,382,538,577,627,653,659,816,1268,1399,1523,1902,1946,1996,2043,2045,2048,2625,2660,2803,2823,3397,3475,3480,3655,3673,3815,3984,4076,4131,4133,4134,4690,4739,4747,4915,4919,5048,5216,5217,5274,5295,5357,5361,5362,5376,5396,5454,5530,5580,5604,5649,5728,5756,5780,5793,5800,5898,5906,5979,6014,6091,6092,6383,6423,6498,6616,6900,7043,7046,7074,7248,7337,7419,7422,7474,7476,7533,7804,8408,8428,848…	ABL2,ARF6,ATP7A,ADGRB3,BDNF,BMP5,BMPR2,CAMK2B,CNR1,CRKL,CUX1,LPAR1,EFNA5,ELAVL4,EPHA4,EPHA7,EPHB2,GATA3,MSTN,GOLGA4,GPM6A,ID1,IFRD1,IGF1R,ITGA6,ITGA2,KIT,LIMK1,CAPRIN1,MAP1B,MAP2,MAP4,NCK1,NEDD9,NEFL,NTRK2,ROR1,PAFAH1B1,PFN1,PFN2,SERPINI1,PIK3R1,PLS1,PLXNA1,PLXNA2,PMP22,PRRX1,POU3F2,PPP3CA,PRKCD,MAP2K1,RELN,PTEN,TWF1,PTPN9,PTPRG,PTPRO,RALA,RAP1A,RET,RIT2,ROBO1,ROBO2,SDC2,SFRP2,SKIL,SNAP25,CNTN2,T…
7_Member	GO Biological Processes	GO:0120035	regulation of plasma membrane bounded cell projection organization	-31.7249	-28.7178	161/642	27,382,538,577,627,653,659,816,1268,1399,1523,1902,1946,1996,2043,2045,2048,2625,2660,2803,2823,3397,3475,3480,3655,3815,3984,4076,4131,4133,4134,4690,4739,4747,4915,4919,5048,5216,5217,5274,5295,5357,5361,5362,5376,5396,5454,5530,5580,5604,5649,5728,5756,5780,5793,5800,5898,5906,5979,6014,6091,6092,6383,6423,6498,6616,6900,7043,7046,7074,7248,7337,7419,7422,7474,7476,7533,7804,8408,8428,8482,849…	ABL2,ARF6,ATP7A,ADGRB3,BDNF,BMP5,BMPR2,CAMK2B,CNR1,CRKL,CUX1,LPAR1,EFNA5,ELAVL4,EPHA4,EPHA7,EPHB2,GATA3,MSTN,GOLGA4,GPM6A,ID1,IFRD1,IGF1R,ITGA6,KIT,LIMK1,CAPRIN1,MAP1B,MAP2,MAP4,NCK1,NEDD9,NEFL,NTRK2,ROR1,PAFAH1B1,PFN1,PFN2,SERPINI1,PIK3R1,PLS1,PLXNA1,PLXNA2,PMP22,PRRX1,POU3F2,PPP3CA,PRKCD,MAP2K1,RELN,PTEN,TWF1,PTPN9,PTPRG,PTPRO,RALA,RAP1A,RET,RIT2,ROBO1,ROBO2,SDC2,SFRP2,SKIL,SNAP25,CNTN2,TGFB3,T…
7_Member	GO Biological Processes	GO:0060284	regulation of cell development	-31.4501	-28.4665	140/516	627,646,650,659,816,1399,1523,1745,1869,1910,1946,2043,2045,2048,2200,2290,2487,2803,2915,3037,3148,3397,3398,3475,3553,3688,3815,3845,3984,4036,4076,4092,4124,4131,4133,4204,4617,4618,4739,4747,4763,4851,4915,5048,5139,5324,5361,5362,5530,5604,5649,5728,5744,5978,5979,5991,6009,6091,6092,6461,6498,6664,7074,7274,7414,7422,7424,7474,7476,7520,7533,7804,7852,7976,8313,8408,8434,8482,8654,8829,8867…	BDNF,BNC1,BMP2,BMPR2,CAMK2B,CRKL,CUX1,DLX1,E2F1,EDNRB,EFNA5,EPHA4,EPHA7,EPHB2,FBN1,FOXG1,FRZB,GOLGA4,GRM5,HAS2,HMGB2,ID1,ID2,IFRD1,IL1B,ITGB1,KIT,KRAS,LIMK1,LRP2,CAPRIN1,SMAD7,MAN2A1,MAP1B,MAP2,MECP2,MYF5,MYF6,NEDD9,NEFL,NF1,NOTCH1,NTRK2,PAFAH1B1,PDE3A,PLAG1,PLXNA1,PLXNA2,PPP3CA,MAP2K1,RELN,PTEN,PTHLH,REST,RET,RFX3,RHEB,ROBO1,ROBO2,SHB,SKIL,SOX11,TIAM1,TTPA,VCL,VEGFA,VEGFC,WNT5A,WNT7A,XRCC5,YWHAH…
7_Member	GO Biological Processes	GO:0051960	regulation of nervous system development	-29.1657	-26.3347	126/456	577,627,650,659,745,816,869,1075,1523,1745,1869,1946,2043,2045,2048,2290,2803,2915,3148,3397,3398,3475,3553,3556,3688,3815,3845,3984,4036,4076,4124,4131,4133,4204,4747,4763,4851,4915,5048,5324,5361,5362,5530,5604,5649,5728,5916,5978,6009,6091,6092,6498,6664,7058,7074,7162,7422,7424,7474,7476,7520,7533,7804,7852,7976,8408,8482,8829,8867,8898,9175,9231,9241,9253,9353,9378,9451,9572,9693,9706,10097,…	ADGRB3,BDNF,BMP2,BMPR2,MYRF,CAMK2B,CBLN1,CTSC,CUX1,DLX1,E2F1,EFNA5,EPHA4,EPHA7,EPHB2,FOXG1,GOLGA4,GRM5,HMGB2,ID1,ID2,IFRD1,IL1B,IL1RAP,ITGB1,KIT,KRAS,LIMK1,LRP2,CAPRIN1,MAN2A1,MAP1B,MAP2,MECP2,NEFL,NF1,NOTCH1,NTRK2,PAFAH1B1,PLAG1,PLXNA1,PLXNA2,PPP3CA,MAP2K1,RELN,PTEN,RARG,REST,RHEB,ROBO1,ROBO2,SKIL,SOX11,THBS2,TIAM1,TPBG,VEGFA,VEGFC,WNT5A,WNT7A,XRCC5,YWHAH,LRP8,CXCR4,FZD3,ULK1,SEMA7A,NRP1,SYNJ1,M…
7_Member	GO Biological Processes	GO:0050767	regulation of neurogenesis	-25.2822	-22.71	106/377	627,650,659,816,1523,1745,1869,1946,2043,2045,2048,2290,2803,2915,3148,3397,3398,3475,3553,3688,3815,3845,3984,4036,4076,4124,4131,4133,4204,4747,4763,4851,4915,5048,5324,5361,5362,5530,5604,5649,5728,5978,6009,6091,6092,6498,6664,7074,7422,7424,7474,7476,7520,7533,7804,7852,7976,8408,8482,8829,8867,9175,9241,9253,9353,9572,9693,9706,10097,10154,10371,10501,10512,11221,22902,23111,23191,23363,234…	BDNF,BMP2,BMPR2,CAMK2B,CUX1,DLX1,E2F1,EFNA5,EPHA4,EPHA7,EPHB2,FOXG1,GOLGA4,GRM5,HMGB2,ID1,ID2,IFRD1,IL1B,ITGB1,KIT,KRAS,LIMK1,LRP2,CAPRIN1,MAN2A1,MAP1B,MAP2,MECP2,NEFL,NF1,NOTCH1,NTRK2,PAFAH1B1,PLAG1,PLXNA1,PLXNA2,PPP3CA,MAP2K1,RELN,PTEN,REST,RHEB,ROBO1,ROBO2,SKIL,SOX11,TIAM1,VEGFA,VEGFC,WNT5A,WNT7A,XRCC5,YWHAH,LRP8,CXCR4,FZD3,ULK1,SEMA7A,NRP1,SYNJ1,MAP3K13,NOG,NUMBL,SLIT2,NR1D1,RAPGEF2,ULK2,ACTR…
7_Member	GO Biological Processes	GO:0051962	positive regulation of nervous system development	-21.0407	-18.6648	82/279	577,627,650,659,816,869,1523,1869,1946,2043,2048,2290,2803,2915,3398,3553,3556,3688,3815,3845,3984,4036,4076,4124,4131,4204,4747,4851,4915,5048,5324,5361,5362,5604,5649,6009,6091,6092,6498,6664,7058,7074,7162,7422,7424,7476,7520,7804,7852,7976,8482,8829,8867,9175,9231,9253,9353,9378,10097,10154,22865,22871,22902,23191,23363,23405,26011,26039,26045,26050,27020,57165,57465,63950,65981,84189,84630,8…	ADGRB3,BDNF,BMP2,BMPR2,CAMK2B,CBLN1,CUX1,E2F1,EFNA5,EPHA4,EPHB2,FOXG1,GOLGA4,GRM5,ID2,IL1B,IL1RAP,ITGB1,KIT,KRAS,LIMK1,LRP2,CAPRIN1,MAN2A1,MAP1B,MECP2,NEFL,NOTCH1,NTRK2,PAFAH1B1,PLAG1,PLXNA1,PLXNA2,MAP2K1,RELN,RHEB,ROBO1,ROBO2,SKIL,SOX11,THBS2,TIAM1,TPBG,VEGFA,VEGFC,WNT7A,XRCC5,LRP8,CXCR4,FZD3,SEMA7A,NRP1,SYNJ1,MAP3K13,DLG5,NUMBL,SLIT2,NRXN1,ACTR2,PLXNC1,SLITRK3,NLGN1,RUFY3,CYFIP1,OBSL1,DICER1,TE…
7_Member	GO Biological Processes	GO:0031346	positive regulation of cell projection organization	-20.7514	-18.4081	94/352	27,538,627,653,659,816,1268,1523,1946,1996,2043,2048,2660,2803,2823,3480,3655,3673,3815,3984,4076,4131,4690,4739,4747,4915,4919,5048,5216,5274,5295,5361,5362,5604,5649,5756,5898,5906,5979,6014,6091,6092,6498,7043,7046,7074,7422,7474,7804,8428,8482,8578,8829,8837,8874,8976,9175,9353,9662,9693,9863,10097,10154,10690,10787,10807,11075,22871,22902,23191,23363,23426,26039,26052,27020,50487,51762,55604…	ABL2,ATP7A,BDNF,BMP5,BMPR2,CAMK2B,CNR1,CUX1,EFNA5,ELAVL4,EPHA4,EPHB2,MSTN,GOLGA4,GPM6A,IGF1R,ITGA6,ITGA2,KIT,LIMK1,CAPRIN1,MAP1B,NCK1,NEDD9,NEFL,NTRK2,ROR1,PAFAH1B1,PFN1,SERPINI1,PIK3R1,PLXNA1,PLXNA2,MAP2K1,RELN,TWF1,RALA,RAP1A,RET,RIT2,ROBO1,ROBO2,SKIL,TGFB3,TGFBR1,TIAM1,VEGFA,WNT5A,LRP8,STK24,SEMA7A,SCARF1,NRP1,CFLAR,ARHGEF7,WASL,MAP3K13,SLIT2,CEP135,RAPGEF2,MAGI2,ACTR2,PLXNC1,FUT9,NCKAP1,ENTR1…
7_Member	GO Biological Processes	GO:0010720	positive regulation of cell development	-19.3376	-17.0838	84/307	627,646,650,659,816,1399,1523,1869,1946,2043,2048,2290,2803,2915,3037,3398,3553,3688,3815,3845,3984,4036,4076,4092,4124,4131,4204,4617,4618,4739,4747,4851,4915,5048,5139,5324,5361,5362,5604,5649,5979,5991,6009,6091,6092,6498,6664,7074,7422,7424,7520,7804,7852,7976,8482,8654,8829,8867,8874,9175,9253,9353,10097,10154,10979,22902,23191,23363,23405,26011,26039,27020,55604,57165,57465,63950,65981,8463…	BDNF,BNC1,BMP2,BMPR2,CAMK2B,CRKL,CUX1,E2F1,EFNA5,EPHA4,EPHB2,FOXG1,GOLGA4,GRM5,HAS2,ID2,IL1B,ITGB1,KIT,KRAS,LIMK1,LRP2,CAPRIN1,SMAD7,MAN2A1,MAP1B,MECP2,MYF5,MYF6,NEDD9,NEFL,NOTCH1,NTRK2,PAFAH1B1,PDE3A,PLAG1,PLXNA1,PLXNA2,MAP2K1,RELN,RET,RFX3,RHEB,ROBO1,ROBO2,SKIL,SOX11,TIAM1,VEGFA,VEGFC,XRCC5,LRP8,CXCR4,FZD3,SEMA7A,PDE5A,NRP1,SYNJ1,ARHGEF7,MAP3K13,NUMBL,SLIT2,ACTR2,PLXNC1,FERMT2,RUFY3,CYFIP1,OBSL…
7_Member	GO Biological Processes	GO:0050769	positive regulation of neurogenesis	-18.2353	-16.0259	69/231	627,650,659,816,1523,1869,1946,2043,2048,2290,2803,2915,3398,3553,3688,3815,3845,3984,4036,4076,4124,4131,4204,4747,4851,4915,5048,5324,5361,5362,5604,5649,6009,6091,6092,6498,6664,7074,7422,7424,7520,7804,7852,7976,8482,8829,8867,9175,9253,9353,10097,10154,22902,23191,23363,23405,26011,26039,27020,57165,57465,63950,65981,84630,85458,89780,91584,114798,259266	BDNF,BMP2,BMPR2,CAMK2B,CUX1,E2F1,EFNA5,EPHA4,EPHB2,FOXG1,GOLGA4,GRM5,ID2,IL1B,ITGB1,KIT,KRAS,LIMK1,LRP2,CAPRIN1,MAN2A1,MAP1B,MECP2,NEFL,NOTCH1,NTRK2,PAFAH1B1,PLAG1,PLXNA1,PLXNA2,MAP2K1,RELN,RHEB,ROBO1,ROBO2,SKIL,SOX11,TIAM1,VEGFA,VEGFC,XRCC5,LRP8,CXCR4,FZD3,SEMA7A,NRP1,SYNJ1,MAP3K13,NUMBL,SLIT2,ACTR2,PLXNC1,RUFY3,CYFIP1,OBSL1,DICER1,TENM4,SS18L1,NPTN,GJC2,TBC1D24,DMRTA2,CAPRIN2,TTBK1,DIXDC1,WNT3A…
7_Member	GO Biological Processes	GO:0010976	positive regulation of neuron projection development	-10.8554	-9.08159	44/157	27,627,653,816,1268,1996,2048,3480,3655,4076,4690,4915,4919,5048,5274,5649,5756,5906,5979,6014,7422,7474,7804,8428,8578,8829,8837,9693,9863,10097,10690,11075,22871,23191,27020,50487,55714,57118,65981,158866,162427,163404,221914,347733	ABL2,BDNF,BMP5,CAMK2B,CNR1,ELAVL4,EPHB2,IGF1R,ITGA6,CAPRIN1,NCK1,NTRK2,ROR1,PAFAH1B1,SERPINI1,RELN,TWF1,RAP1A,RET,RIT2,VEGFA,WNT5A,LRP8,STK24,SCARF1,NRP1,CFLAR,RAPGEF2,MAGI2,ACTR2,FUT9,STMN2,NLGN1,CYFIP1,NPTN,PLA2G3,TENM3,CAMK1D,CAPRIN2,ZDHHC15,RETREG3,PLPPR5,GPC2,TUBB2B
8_Summary	GO Biological Processes	GO:0007167	enzyme-linked receptor protein signaling pathway	-30.6339	-27.6726	158/636	92,93,627,650,651,653,659,860,1282,1284,1287,1386,1399,1432,1839,1946,1958,2043,2044,2045,2048,2066,2249,2252,2254,2257,2263,2308,2322,2530,2549,2591,2615,2660,2690,3096,3340,3397,3480,3482,3484,3488,3597,3625,3667,3696,3815,3932,3977,4012,4035,4086,4092,4093,4233,4488,4690,4739,4915,5156,5159,5286,5291,5293,5295,5327,5618,5771,5786,5793,5801,5921,5979,6121,6423,6464,6498,6654,6662,6711,6777,7010…	ACVR2A,ACVR2B,BDNF,BMP2,BMP3,BMP5,BMPR2,RUNX2,COL4A1,COL4A2,COL4A5,ATF2,CRKL,MAPK14,HBEGF,EFNA5,EGR1,EPHA4,EPHA5,EPHA7,EPHB2,ERBB4,FGF4,FGF7,FGF9,FGF12,FGFR2,FOXO1,FLT3,FUT8,GAB1,GALNT3,LRRC32,MSTN,GHR,HIVEP1,NDST1,ID1,IGF1R,IGF2R,IGFBP1,IGFBP5,IL13RA1,INHBB,IRS1,ITGB8,KIT,LCK,LIFR,LNPEP,LRP1,SMAD1,SMAD7,SMAD9,MET,MSX2,NCK1,NEDD9,NTRK2,PDGFRA,PDGFRB,PIK3C2A,PIK3CB,PIK3CD,PIK3R1,PLAT,PRLR,PTPN2,PT…
8_Member	GO Biological Processes	GO:0007167	enzyme-linked receptor protein signaling pathway	-30.6339	-27.6726	158/636	92,93,627,650,651,653,659,860,1282,1284,1287,1386,1399,1432,1839,1946,1958,2043,2044,2045,2048,2066,2249,2252,2254,2257,2263,2308,2322,2530,2549,2591,2615,2660,2690,3096,3340,3397,3480,3482,3484,3488,3597,3625,3667,3696,3815,3932,3977,4012,4035,4086,4092,4093,4233,4488,4690,4739,4915,5156,5159,5286,5291,5293,5295,5327,5618,5771,5786,5793,5801,5921,5979,6121,6423,6464,6498,6654,6662,6711,6777,7010…	ACVR2A,ACVR2B,BDNF,BMP2,BMP3,BMP5,BMPR2,RUNX2,COL4A1,COL4A2,COL4A5,ATF2,CRKL,MAPK14,HBEGF,EFNA5,EGR1,EPHA4,EPHA5,EPHA7,EPHB2,ERBB4,FGF4,FGF7,FGF9,FGF12,FGFR2,FOXO1,FLT3,FUT8,GAB1,GALNT3,LRRC32,MSTN,GHR,HIVEP1,NDST1,ID1,IGF1R,IGF2R,IGFBP1,IGFBP5,IL13RA1,INHBB,IRS1,ITGB8,KIT,LCK,LIFR,LNPEP,LRP1,SMAD1,SMAD7,SMAD9,MET,MSX2,NCK1,NEDD9,NTRK2,PDGFRA,PDGFRB,PIK3C2A,PIK3CB,PIK3CD,PIK3R1,PLAT,PRLR,PTPN2,PT…
8_Member	GO Biological Processes	GO:0071363	cellular response to growth factor stimulus	-28.383	-25.612	130/488	92,93,317,351,382,383,538,627,650,653,659,677,796,846,860,890,1284,1385,1386,1399,1432,1454,1644,1745,1783,1845,1869,1958,1960,1996,2066,2200,2249,2252,2254,2257,2263,2322,2530,2549,2591,2615,2625,2627,2660,2908,3037,3096,3164,3340,3397,3480,3696,4036,4086,4092,4093,4131,4208,4488,4691,4842,4851,4915,5083,5139,5156,5159,5293,5469,5906,6198,6423,6456,6464,6498,6654,6662,6777,6935,7043,7046,7048,70…	ACVR2A,ACVR2B,APAF1,APP,ARF6,ARG1,ATP7A,BDNF,BMP2,BMP5,BMPR2,ZFP36L1,CALCA,CASR,RUNX2,CCNA2,COL4A2,CREB1,ATF2,CRKL,MAPK14,CSNK1E,DDC,DLX1,DYNC1LI2,DUSP3,E2F1,EGR1,EGR3,ELAVL4,ERBB4,FBN1,FGF4,FGF7,FGF9,FGF12,FGFR2,FLT3,FUT8,GAB1,GALNT3,LRRC32,GATA3,GATA6,MSTN,NR3C1,HAS2,HIVEP1,NR4A1,NDST1,ID1,IGF1R,ITGB8,LRP2,SMAD1,SMAD7,SMAD9,MAP1B,MEF2C,MSX2,NCL,NOS1,NOTCH1,NTRK2,PAX9,PDE3A,PDGFRA,PDGFRB,PIK3CD,…
8_Member	GO Biological Processes	GO:0070848	response to growth factor	-27.2354	-24.5412	133/519	92,93,317,351,382,383,538,627,650,653,659,677,796,846,860,890,1284,1385,1386,1399,1432,1454,1644,1745,1783,1845,1869,1958,1960,1996,2066,2200,2249,2252,2254,2257,2263,2322,2530,2549,2591,2615,2625,2627,2660,2908,3037,3096,3164,3340,3397,3480,3696,4036,4086,4092,4093,4131,4208,4488,4691,4842,4851,4915,5028,5083,5139,5156,5159,5293,5469,5741,5906,6198,6423,6456,6464,6498,6654,6662,6777,6935,7043,70…	ACVR2A,ACVR2B,APAF1,APP,ARF6,ARG1,ATP7A,BDNF,BMP2,BMP5,BMPR2,ZFP36L1,CALCA,CASR,RUNX2,CCNA2,COL4A2,CREB1,ATF2,CRKL,MAPK14,CSNK1E,DDC,DLX1,DYNC1LI2,DUSP3,E2F1,EGR1,EGR3,ELAVL4,ERBB4,FBN1,FGF4,FGF7,FGF9,FGF12,FGFR2,FLT3,FUT8,GAB1,GALNT3,LRRC32,GATA3,GATA6,MSTN,NR3C1,HAS2,HIVEP1,NR4A1,NDST1,ID1,IGF1R,ITGB8,LRP2,SMAD1,SMAD7,SMAD9,MAP1B,MEF2C,MSX2,NCL,NOS1,NOTCH1,NTRK2,P2RY1,PAX9,PDE3A,PDGFRA,PDGFRB,P…
8_Member	GO Biological Processes	GO:0007169	transmembrane receptor protein tyrosine kinase signaling pathway	-20.7244	-18.3863	105/420	627,1282,1284,1287,1399,1432,1839,1946,2043,2044,2045,2048,2066,2249,2252,2254,2257,2263,2308,2322,2549,2591,2690,3340,3480,3482,3484,3488,3667,3815,3932,4233,4690,4739,4915,5156,5159,5286,5291,5293,5295,5327,5618,5771,5786,5793,5801,5921,5979,6121,6464,6654,6662,6777,7010,7074,7422,7424,7474,7763,8036,8065,8440,8471,8503,8829,8851,8874,9019,9185,9241,9365,9451,9655,9693,9702,9770,9788,10006,1001…	BDNF,COL4A1,COL4A2,COL4A5,CRKL,MAPK14,HBEGF,EFNA5,EPHA4,EPHA5,EPHA7,EPHB2,ERBB4,FGF4,FGF7,FGF9,FGF12,FGFR2,FOXO1,FLT3,GAB1,GALNT3,GHR,NDST1,IGF1R,IGF2R,IGFBP1,IGFBP5,IRS1,KIT,LCK,MET,NCK1,NEDD9,NTRK2,PDGFRA,PDGFRB,PIK3C2A,PIK3CB,PIK3CD,PIK3R1,PLAT,PRLR,PTPN2,PTPRA,PTPRG,PTPRR,RASA1,RET,RPE65,SHC1,SOS1,SOX9,STAT5B,TEK,TIAM1,VEGFA,VEGFC,WNT5A,ZFAND5,SHOC2,CUL5,NCK2,IRS4,PIK3R3,NRP1,CDK5R1,ARHGEF7,M…
9_Summary	GO Biological Processes	GO:0034330	cell junction organization	-30.5928	-27.6527	134/489	102,287,288,351,382,389,395,402,577,627,667,785,831,869,1007,1010,1134,1282,1287,1399,1525,1946,2043,2048,2066,2554,2555,2561,2562,2823,2915,3371,3480,3556,3655,3673,3678,3909,3915,4092,4131,4204,4301,4747,4774,5010,5216,5217,5649,5728,5800,5818,5978,6386,6529,6712,6780,6900,7043,7248,7414,7474,7476,8496,8499,8502,8829,8874,8898,8927,8976,9231,9253,9378,9414,9456,9788,9948,10015,10243,10391,10395…	ADAM10,ANK2,ANK3,APP,ARF6,RHOC,ARHGAP6,ARL2,ADGRB3,BDNF,DST,CACNB4,CAST,CBLN1,CDH9,CDH12,CHRNA1,COL4A1,COL4A5,CRKL,CXADR,EFNA5,EPHA4,EPHB2,ERBB4,GABRA1,GABRA2,GABRB2,GABRB3,GPM6A,GRM5,TNC,IGF1R,IL1RAP,ITGA6,ITGA2,ITGA5,LAMA3,LAMC1,SMAD7,MAP1B,MECP2,AFDN,NEFL,NFIA,CLDN11,PFN1,PFN2,RELN,PTEN,PTPRO,NECTIN1,REST,SDCBP,SLC6A1,SPTBN2,STAU1,CNTN2,TGFB3,TSC1,VCL,WNT5A,WNT7A,PPFIBP1,PPFIA2,PKP4,NRP1,ARHGE…
9_Member	GO Biological Processes	GO:0034330	cell junction organization	-30.5928	-27.6527	134/489	102,287,288,351,382,389,395,402,577,627,667,785,831,869,1007,1010,1134,1282,1287,1399,1525,1946,2043,2048,2066,2554,2555,2561,2562,2823,2915,3371,3480,3556,3655,3673,3678,3909,3915,4092,4131,4204,4301,4747,4774,5010,5216,5217,5649,5728,5800,5818,5978,6386,6529,6712,6780,6900,7043,7248,7414,7474,7476,8496,8499,8502,8829,8874,8898,8927,8976,9231,9253,9378,9414,9456,9788,9948,10015,10243,10391,10395…	ADAM10,ANK2,ANK3,APP,ARF6,RHOC,ARHGAP6,ARL2,ADGRB3,BDNF,DST,CACNB4,CAST,CBLN1,CDH9,CDH12,CHRNA1,COL4A1,COL4A5,CRKL,CXADR,EFNA5,EPHA4,EPHB2,ERBB4,GABRA1,GABRA2,GABRB2,GABRB3,GPM6A,GRM5,TNC,IGF1R,IL1RAP,ITGA6,ITGA2,ITGA5,LAMA3,LAMC1,SMAD7,MAP1B,MECP2,AFDN,NEFL,NFIA,CLDN11,PFN1,PFN2,RELN,PTEN,PTPRO,NECTIN1,REST,SDCBP,SLC6A1,SPTBN2,STAU1,CNTN2,TGFB3,TSC1,VCL,WNT5A,WNT7A,PPFIBP1,PPFIA2,PKP4,NRP1,ARHGE…
9_Member	GO Biological Processes	GO:0050808	synapse organization	-21.7734	-19.3684	86/295	102,288,351,382,577,627,785,831,869,1134,1282,1287,1399,1946,2043,2048,2066,2554,2555,2561,2562,2823,2915,3371,3480,3556,4131,4204,4747,4774,5216,5217,5649,5728,5978,6386,6529,6712,6780,6900,7248,7474,7476,8496,8499,8829,8898,8927,8976,9378,9456,10243,10497,11079,22854,22865,22871,22943,23085,23114,23191,23363,23544,23557,26045,26052,26059,27020,27253,27445,55619,55638,55737,56122,57679,57717,841…	ADAM10,ANK3,APP,ARF6,ADGRB3,BDNF,CACNB4,CAST,CBLN1,CHRNA1,COL4A1,COL4A5,CRKL,EFNA5,EPHA4,EPHB2,ERBB4,GABRA1,GABRA2,GABRB2,GABRB3,GPM6A,GRM5,TNC,IGF1R,IL1RAP,MAP1B,MECP2,NEFL,NFIA,PFN1,PFN2,RELN,PTEN,REST,SDCBP,SLC6A1,SPTBN2,STAU1,CNTN2,TSC1,WNT5A,WNT7A,PPFIBP1,PPFIA2,NRP1,MTMR2,BSN,WASL,NRXN1,HOMER1,GPHN,UNC13B,RER1,NTNG1,SLITRK3,NLGN1,DKK1,ERC1,NFASC,CYFIP1,OBSL1,SEZ6L,SNAPIN,LRRTM2,DNM3,ERC2,NP…
9_Member	GO Biological Processes	GO:0034329	cell junction assembly	-16.5859	-14.4634	73/270	287,351,389,395,402,627,667,869,1007,1010,1399,2048,2066,2554,2555,2561,2562,2823,3655,3673,3678,3909,3915,4092,4131,4204,4301,5010,5728,5800,6386,6712,7414,7474,7476,8502,8874,8927,9231,9378,9948,10015,10391,10395,10420,10979,22865,22871,23136,23363,23396,26052,27020,27253,27445,51564,55737,56122,57493,57717,79834,81671,83700,84189,84962,89780,114798,140689,143098,149461,200933,204851,221935	ANK2,APP,RHOC,ARHGAP6,ARL2,BDNF,DST,CBLN1,CDH9,CDH12,CRKL,EPHB2,ERBB4,GABRA1,GABRA2,GABRB2,GABRB3,GPM6A,ITGA6,ITGA2,ITGA5,LAMA3,LAMC1,SMAD7,MAP1B,MECP2,AFDN,CLDN11,PTEN,PTPRO,SDCBP,SPTBN2,VCL,WNT5A,WNT7A,PKP4,ARHGEF7,BSN,DLG5,NRXN1,WDR1,PDCD6IP,CORO2B,DLC1,TESK2,FERMT2,SLITRK3,NLGN1,EPB41L3,OBSL1,PIP5K1C,DNM3,NPTN,PCDH17,PCLO,HDAC7,VPS35,PCDHB14,HEG1,PCDHB16,PEAK1,VMP1,JAM3,SLITRK6,AJUBA,WNT3A,SL…
9_Member	GO Biological Processes	GO:0007416	synapse assembly	-11.822	-9.96267	36/105	351,627,869,1399,2048,2066,2554,2555,2561,2562,2823,4131,4204,5728,6386,6712,7474,7476,8927,9378,22865,22871,23363,26052,27020,27253,27445,55737,56122,57717,84189,89780,114798,140689,200933,221935	APP,BDNF,CBLN1,CRKL,EPHB2,ERBB4,GABRA1,GABRA2,GABRB2,GABRB3,GPM6A,MAP1B,MECP2,PTEN,SDCBP,SPTBN2,WNT5A,WNT7A,BSN,NRXN1,SLITRK3,NLGN1,OBSL1,DNM3,NPTN,PCDH17,PCLO,VPS35,PCDHB14,PCDHB16,SLITRK6,WNT3A,SLITRK1,CBLN4,FBXO45,SDK1
10_Summary	GO Biological Processes	GO:0009792	embryo development ending in birth or egg hatching	-30.345	-27.425	162/665	86,92,102,317,538,639,650,653,659,677,860,1111,1301,1386,1745,1909,2013,2138,2182,2254,2263,2494,2530,2551,2624,2625,2627,2736,3205,3212,3217,3231,3340,3670,3688,4036,4124,4154,4223,4617,4618,4627,4763,4851,4863,5087,5100,5125,5156,5216,5311,5362,5396,5469,5567,5604,5801,5898,5916,5930,5932,6241,6423,6495,6498,6662,6664,6935,7020,7043,7046,7048,7248,7274,7422,7474,7483,7763,7798,7976,8178,8313,83…	ACTL6A,ACVR2A,ADAM10,APAF1,ATP7A,PRDM1,BMP2,BMP5,BMPR2,ZFP36L1,RUNX2,CHEK1,COL11A1,ATF2,DLX1,EDNRA,EMP2,EYA1,ACSL4,FGF9,FGFR2,NR5A2,FUT8,GABPA,GATA2,GATA3,GATA6,GLI2,HOXA9,HOXB2,HOXB7,HOXD1,NDST1,ISL1,ITGB1,LRP2,MAN2A1,MBNL1,MEOX2,MYF5,MYF6,MYH9,NF1,NOTCH1,NPAT,PBX1,PCDH8,PCSK5,PDGFRA,PFN1,PKD2,PLXNA2,PRRX1,MED1,PRKACB,MAP2K1,PTPRR,RALA,RARG,RBBP6,RBBP8,RRM2,SFRP2,SIX1,SKIL,SOX9,SOX11,ZEB1,TFAP2A…
10_Member	GO Biological Processes	GO:0009792	embryo development ending in birth or egg hatching	-30.345	-27.425	162/665	86,92,102,317,538,639,650,653,659,677,860,1111,1301,1386,1745,1909,2013,2138,2182,2254,2263,2494,2530,2551,2624,2625,2627,2736,3205,3212,3217,3231,3340,3670,3688,4036,4124,4154,4223,4617,4618,4627,4763,4851,4863,5087,5100,5125,5156,5216,5311,5362,5396,5469,5567,5604,5801,5898,5916,5930,5932,6241,6423,6495,6498,6662,6664,6935,7020,7043,7046,7048,7248,7274,7422,7474,7483,7763,7798,7976,8178,8313,83…	ACTL6A,ACVR2A,ADAM10,APAF1,ATP7A,PRDM1,BMP2,BMP5,BMPR2,ZFP36L1,RUNX2,CHEK1,COL11A1,ATF2,DLX1,EDNRA,EMP2,EYA1,ACSL4,FGF9,FGFR2,NR5A2,FUT8,GABPA,GATA2,GATA3,GATA6,GLI2,HOXA9,HOXB2,HOXB7,HOXD1,NDST1,ISL1,ITGB1,LRP2,MAN2A1,MBNL1,MEOX2,MYF5,MYF6,MYH9,NF1,NOTCH1,NPAT,PBX1,PCDH8,PCSK5,PDGFRA,PFN1,PKD2,PLXNA2,PRRX1,MED1,PRKACB,MAP2K1,PTPRR,RALA,RARG,RBBP6,RBBP8,RRM2,SFRP2,SIX1,SKIL,SOX9,SOX11,ZEB1,TFAP2A…
10_Member	GO Biological Processes	GO:0043009	chordate embryonic development	-28.5025	-25.7173	155/643	86,92,102,317,538,639,650,653,659,677,860,1111,1301,1386,1745,1909,2138,2254,2263,2530,2551,2624,2625,2627,2736,3205,3212,3217,3231,3340,3670,3688,4036,4124,4154,4223,4617,4618,4627,4763,4851,4863,5087,5100,5125,5156,5216,5311,5362,5396,5469,5567,5604,5801,5898,5916,5930,5932,6241,6423,6495,6498,6662,6664,6935,7020,7043,7046,7048,7248,7274,7422,7474,7483,7763,7798,7976,8178,8313,8320,8323,8452,85…	ACTL6A,ACVR2A,ADAM10,APAF1,ATP7A,PRDM1,BMP2,BMP5,BMPR2,ZFP36L1,RUNX2,CHEK1,COL11A1,ATF2,DLX1,EDNRA,EYA1,FGF9,FGFR2,FUT8,GABPA,GATA2,GATA3,GATA6,GLI2,HOXA9,HOXB2,HOXB7,HOXD1,NDST1,ISL1,ITGB1,LRP2,MAN2A1,MBNL1,MEOX2,MYF5,MYF6,MYH9,NF1,NOTCH1,NPAT,PBX1,PCDH8,PCSK5,PDGFRA,PFN1,PKD2,PLXNA2,PRRX1,MED1,PRKACB,MAP2K1,PTPRR,RALA,RARG,RBBP6,RBBP8,RRM2,SFRP2,SIX1,SKIL,SOX9,SOX11,ZEB1,TFAP2A,TGFB3,TGFBR1,TGF…
10_Member	GO Biological Processes	GO:0001701	in utero embryonic development	-13.3751	-11.4202	85/387	86,102,538,639,650,653,677,1111,1386,1909,2263,2530,2551,2624,2625,2627,3688,4124,4154,4627,4851,4863,5156,5311,5469,5604,5801,5930,5932,6241,6498,7043,7046,7048,7274,7422,7763,8178,8320,8452,8531,8894,9021,9113,9241,9318,9421,9464,9508,9644,9927,10018,10365,23019,23168,23322,23414,23462,25831,26524,29924,51176,51542,54880,55636,56853,57167,57178,57187,57493,57679,57718,60482,79718,79733,79805,80…	ACTL6A,ADAM10,ATP7A,PRDM1,BMP2,BMP5,ZFP36L1,CHEK1,ATF2,EDNRA,FGFR2,FUT8,GABPA,GATA2,GATA3,GATA6,ITGB1,MAN2A1,MBNL1,MYH9,NOTCH1,NPAT,PDGFRA,PKD2,MED1,MAP2K1,PTPRR,RBBP6,RBBP8,RRM2,SKIL,TGFB3,TGFBR1,TGFBR2,TTPA,VEGFA,ZFAND5,ELL,EOMES,CUL3,YBX3,EIF2S2,SOCS3,LATS1,NOG,COPS2,HAND1,HAND2,ADAMTS3,SH3PXD2A,MFN2,BCL2L11,KLF2,CNOT1,RTF1,RPGRIP1L,ZFPM2,HEY1,HECTD1,LATS2,EPN1,LEF1,VPS54,BCOR,CHD7,CELF4,SALL4…
11_Summary	GO Biological Processes	GO:0045596	negative regulation of cell differentiation	-30.2471	-27.3464	170/718	19,86,182,351,627,650,653,659,677,861,865,1401,1493,1656,1745,1869,1910,1946,2043,2045,2048,2200,2254,2290,2308,2487,2551,2624,2625,2660,3192,3205,3397,3398,3475,3488,3553,3638,3670,3685,3688,3845,4086,4092,4133,4204,4488,4602,4763,4775,4792,4851,4856,4982,5087,5295,5465,5469,5515,5530,5728,5741,5744,5771,5915,5916,5977,5978,5999,6095,6423,6431,6461,6498,6595,6648,6662,6664,6777,6900,6935,7046,71…	ABCA1,ACTL6A,JAG1,APP,BDNF,BMP2,BMP5,BMPR2,ZFP36L1,RUNX1,CBFB,CRP,CTLA4,DDX6,DLX1,E2F1,EDNRB,EFNA5,EPHA4,EPHA7,EPHB2,FBN1,FGF9,FOXG1,FOXO1,FRZB,GABPA,GATA2,GATA3,MSTN,HNRNPU,HOXA9,ID1,ID2,IFRD1,IGFBP5,IL1B,INSIG1,ISL1,ITGAV,ITGB1,KRAS,SMAD1,SMAD7,MAP2,MECP2,MSX2,MYB,NF1,NFATC3,NFKBIA,NOTCH1,CCN3,TNFRSF11B,PBX1,PIK3R1,PPARA,MED1,PPP2CA,PPP3CA,PTEN,PTH,PTHLH,PTPN2,RARB,RARG,DPF2,REST,RGS4,RORA,SFRP…
11_Member	GO Biological Processes	GO:0045596	negative regulation of cell differentiation	-30.2471	-27.3464	170/718	19,86,182,351,627,650,653,659,677,861,865,1401,1493,1656,1745,1869,1910,1946,2043,2045,2048,2200,2254,2290,2308,2487,2551,2624,2625,2660,3192,3205,3397,3398,3475,3488,3553,3638,3670,3685,3688,3845,4086,4092,4133,4204,4488,4602,4763,4775,4792,4851,4856,4982,5087,5295,5465,5469,5515,5530,5728,5741,5744,5771,5915,5916,5977,5978,5999,6095,6423,6431,6461,6498,6595,6648,6662,6664,6777,6900,6935,7046,71…	ABCA1,ACTL6A,JAG1,APP,BDNF,BMP2,BMP5,BMPR2,ZFP36L1,RUNX1,CBFB,CRP,CTLA4,DDX6,DLX1,E2F1,EDNRB,EFNA5,EPHA4,EPHA7,EPHB2,FBN1,FGF9,FOXG1,FOXO1,FRZB,GABPA,GATA2,GATA3,MSTN,HNRNPU,HOXA9,ID1,ID2,IFRD1,IGFBP5,IL1B,INSIG1,ISL1,ITGAV,ITGB1,KRAS,SMAD1,SMAD7,MAP2,MECP2,MSX2,MYB,NF1,NFATC3,NFKBIA,NOTCH1,CCN3,TNFRSF11B,PBX1,PIK3R1,PPARA,MED1,PPP2CA,PPP3CA,PTEN,PTH,PTHLH,PTPN2,RARB,RARG,DPF2,REST,RGS4,RORA,SFRP…
12_Summary	GO Biological Processes	GO:0048598	embryonic morphogenesis	-27.745	-25.0141	144/582	92,93,317,653,659,677,860,1284,1301,1303,1738,1909,2048,2138,2200,2249,2254,2263,2290,2487,2624,2625,2627,2736,2926,3205,3206,3212,3217,3340,3398,3638,3673,3678,3685,3688,3909,4036,4086,4154,4208,4488,4617,4646,4851,5087,5100,5156,5216,5311,5357,5396,5469,5567,5604,5898,5915,5916,5979,6299,6423,6495,6654,6662,6664,6935,7020,7043,7046,7048,7248,7290,7296,7424,7474,7476,7545,7704,7798,7976,8320,832…	ACVR2A,ACVR2B,APAF1,BMP5,BMPR2,ZFP36L1,RUNX2,COL4A2,COL11A1,COL12A1,DLD,EDNRA,EPHB2,EYA1,FBN1,FGF4,FGF9,FGFR2,FOXG1,FRZB,GATA2,GATA3,GATA6,GLI2,GRSF1,HOXA9,HOXA10,HOXB2,HOXB7,NDST1,ID2,INSIG1,ITGA2,ITGA5,ITGAV,ITGB1,LAMA3,LRP2,SMAD1,MBNL1,MEF2C,MSX2,MYF5,MYO6,NOTCH1,PBX1,PCDH8,PDGFRA,PFN1,PKD2,PLS1,PRRX1,MED1,PRKACB,MAP2K1,RALA,RARB,RARG,RET,SALL1,SFRP2,SIX1,SOS1,SOX9,SOX11,ZEB1,TFAP2A,TGFB3,TGFB…
12_Member	GO Biological Processes	GO:0048598	embryonic morphogenesis	-27.745	-25.0141	144/582	92,93,317,653,659,677,860,1284,1301,1303,1738,1909,2048,2138,2200,2249,2254,2263,2290,2487,2624,2625,2627,2736,2926,3205,3206,3212,3217,3340,3398,3638,3673,3678,3685,3688,3909,4036,4086,4154,4208,4488,4617,4646,4851,5087,5100,5156,5216,5311,5357,5396,5469,5567,5604,5898,5915,5916,5979,6299,6423,6495,6654,6662,6664,6935,7020,7043,7046,7048,7248,7290,7296,7424,7474,7476,7545,7704,7798,7976,8320,832…	ACVR2A,ACVR2B,APAF1,BMP5,BMPR2,ZFP36L1,RUNX2,COL4A2,COL11A1,COL12A1,DLD,EDNRA,EPHB2,EYA1,FBN1,FGF4,FGF9,FGFR2,FOXG1,FRZB,GATA2,GATA3,GATA6,GLI2,GRSF1,HOXA9,HOXA10,HOXB2,HOXB7,NDST1,ID2,INSIG1,ITGA2,ITGA5,ITGAV,ITGB1,LAMA3,LRP2,SMAD1,MBNL1,MEF2C,MSX2,MYF5,MYO6,NOTCH1,PBX1,PCDH8,PDGFRA,PFN1,PKD2,PLS1,PRRX1,MED1,PRKACB,MAP2K1,RALA,RARB,RARG,RET,SALL1,SFRP2,SIX1,SOS1,SOX9,SOX11,ZEB1,TFAP2A,TGFB3,TGFB…
12_Member	GO Biological Processes	GO:0048568	embryonic organ development	-17.1928	-15.0238	102/446	639,653,677,860,1301,1305,1909,2048,2138,2200,2254,2263,2290,2487,2624,2625,2736,3205,3212,3217,3340,3398,3638,3815,4208,4254,4617,4646,4851,5087,5090,5125,5156,5308,5311,5357,5396,5469,5604,5915,5916,5930,6299,6495,6662,6664,6935,7003,7020,7043,7046,7048,7274,7422,7474,7545,7976,8320,8323,8563,8854,8932,9021,9096,9241,9421,9464,9496,9645,10019,10253,10818,23314,23414,23462,25831,25861,28514,2992…	PRDM1,BMP5,ZFP36L1,RUNX2,COL11A1,COL13A1,EDNRA,EPHB2,EYA1,FBN1,FGF9,FGFR2,FOXG1,FRZB,GATA2,GATA3,GLI2,HOXA9,HOXB2,HOXB7,NDST1,ID2,INSIG1,KIT,MEF2C,KITLG,MYF5,MYO6,NOTCH1,PBX1,PBX3,PCSK5,PDGFRA,PITX2,PKD2,PLS1,PRRX1,MED1,MAP2K1,RARB,RARG,RBBP6,SALL1,SIX1,SOX9,SOX11,ZEB1,TEAD1,TFAP2A,TGFB3,TGFBR1,TGFBR2,TTPA,VEGFA,WNT5A,ZIC1,FZD3,EOMES,FZD6,THOC5,ALDH1A2,MBD2,SOCS3,TBX18,NOG,HAND1,HAND2,TBX4,MICAL2…
12_Member	GO Biological Processes	GO:0048839	inner ear development	-15.1708	-13.1337	57/191	102,182,650,890,1027,1301,2043,2048,2138,2254,2263,2290,2487,2558,2561,2624,2625,3638,3776,4358,4646,4851,4919,5048,5159,5357,5396,6495,6662,6935,7020,7043,7474,7545,7976,8323,9096,9321,9497,9890,10253,23322,25861,27443,28514,51804,55084,55636,57822,65217,83605,84189,89780,121227,168667,246213,341640	ADAM10,JAG1,BMP2,CCNA2,CDKN1B,COL11A1,EPHA4,EPHB2,EYA1,FGF9,FGFR2,FOXG1,FRZB,GABRA5,GABRB2,GATA2,GATA3,INSIG1,KCNK2,MPV17,MYO6,NOTCH1,ROR1,PAFAH1B1,PDGFRB,PLS1,PRRX1,SIX1,SOX9,ZEB1,TFAP2A,TGFB3,WNT5A,ZIC1,FZD3,FZD6,TBX18,TRIP11,SLC4A7,PLPPR4,SPRY2,RPGRIP1L,WHRN,CECR2,DLL1,SIX4,SOBP,CHD7,GRHL3,PCDH15,CCM2,SLITRK6,WNT3A,LRIG3,BMPER,SLC17A8,FREM2
12_Member	GO Biological Processes	GO:0043583	ear development	-14.6285	-12.6141	61/219	102,182,650,653,890,1027,1301,1909,2043,2048,2138,2254,2263,2290,2487,2558,2561,2624,2625,3638,3776,4358,4646,4851,4919,5048,5159,5357,5396,6495,6662,6935,7020,7043,7474,7545,7976,8323,9096,9241,9321,9497,9890,10018,10253,23322,25861,27443,28514,51804,55084,55636,57822,65217,83605,84189,89780,121227,168667,246213,341640	ADAM10,JAG1,BMP2,BMP5,CCNA2,CDKN1B,COL11A1,EDNRA,EPHA4,EPHB2,EYA1,FGF9,FGFR2,FOXG1,FRZB,GABRA5,GABRB2,GATA2,GATA3,INSIG1,KCNK2,MPV17,MYO6,NOTCH1,ROR1,PAFAH1B1,PDGFRB,PLS1,PRRX1,SIX1,SOX9,ZEB1,TFAP2A,TGFB3,WNT5A,ZIC1,FZD3,FZD6,TBX18,NOG,TRIP11,SLC4A7,PLPPR4,BCL2L11,SPRY2,RPGRIP1L,WHRN,CECR2,DLL1,SIX4,SOBP,CHD7,GRHL3,PCDH15,CCM2,SLITRK6,WNT3A,LRIG3,BMPER,SLC17A8,FREM2
12_Member	GO Biological Processes	GO:0090102	cochlea development	-9.91672	-8.20577	22/50	102,890,2043,2138,2487,2558,2561,2624,2625,3776,5048,6495,6662,6935,7474,9096,23322,27443,55084,57822,84189,246213	ADAM10,CCNA2,EPHA4,EYA1,FRZB,GABRA5,GABRB2,GATA2,GATA3,KCNK2,PAFAH1B1,SIX1,SOX9,ZEB1,WNT5A,TBX18,RPGRIP1L,CECR2,SOBP,GRHL3,SLITRK6,SLC17A8
12_Member	GO Biological Processes	GO:0048562	embryonic organ morphogenesis	-9.7594	-8.06987	63/292	860,1301,1909,2048,2138,2200,2254,2263,2290,2487,2624,2625,3205,3212,3217,3340,3398,3638,4208,4617,4646,4851,5156,5311,5357,5396,5915,5916,6495,6662,6664,6935,7020,7043,7046,7048,7474,7545,7976,8323,9096,9241,9421,9464,9645,10253,10818,23314,25861,28514,51804,55084,55636,57216,57453,57822,65979,84189,89780,121227,200894,204851,348093	RUNX2,COL11A1,EDNRA,EPHB2,EYA1,FBN1,FGF9,FGFR2,FOXG1,FRZB,GATA2,GATA3,HOXA9,HOXB2,HOXB7,NDST1,ID2,INSIG1,MEF2C,MYF5,MYO6,NOTCH1,PDGFRA,PKD2,PLS1,PRRX1,RARB,RARG,SIX1,SOX9,SOX11,ZEB1,TFAP2A,TGFB3,TGFBR1,TGFBR2,WNT5A,ZIC1,FZD3,FZD6,TBX18,NOG,HAND1,HAND2,MICAL2,SPRY2,FRS2,SATB2,WHRN,DLL1,SIX4,SOBP,CHD7,VANGL2,DSCAML1,GRHL3,PHACTR4,SLITRK6,WNT3A,LRIG3,ARL13B,HIPK1,RBPMS2
12_Member	GO Biological Processes	GO:0042472	inner ear morphogenesis	-8.79813	-7.18506	31/102	1301,2048,2138,2254,2263,2290,2487,2624,2625,3638,4646,5357,5396,6495,6662,6935,7020,7474,7545,7976,8323,9096,10253,25861,51804,55084,55636,57822,84189,89780,121227	COL11A1,EPHB2,EYA1,FGF9,FGFR2,FOXG1,FRZB,GATA2,GATA3,INSIG1,MYO6,PLS1,PRRX1,SIX1,SOX9,ZEB1,TFAP2A,WNT5A,ZIC1,FZD3,FZD6,TBX18,SPRY2,WHRN,SIX4,SOBP,CHD7,GRHL3,SLITRK6,WNT3A,LRIG3
12_Member	GO Biological Processes	GO:0042471	ear morphogenesis	-7.80675	-6.29098	33/123	1301,1909,2048,2138,2254,2263,2290,2487,2624,2625,3638,4646,5357,5396,6495,6662,6935,7020,7474,7545,7976,8323,9096,9241,10253,25861,51804,55084,55636,57822,84189,89780,121227	COL11A1,EDNRA,EPHB2,EYA1,FGF9,FGFR2,FOXG1,FRZB,GATA2,GATA3,INSIG1,MYO6,PLS1,PRRX1,SIX1,SOX9,ZEB1,TFAP2A,WNT5A,ZIC1,FZD3,FZD6,TBX18,NOG,SPRY2,WHRN,SIX4,SOBP,CHD7,GRHL3,SLITRK6,WNT3A,LRIG3
13_Summary	GO Biological Processes	GO:0043549	regulation of kinase activity	-27.2491	-24.543	174/786	93,148,150,351,493,650,659,796,868,890,894,898,900,901,905,993,1027,1164,1353,1647,1654,1795,1839,1845,1946,1958,2013,2043,2044,2045,2048,2066,2263,2322,2660,2690,2776,2915,3192,3356,3480,3553,3570,3667,3815,3843,4208,4217,4233,4254,4739,4763,4869,4915,4919,5156,5159,5208,5245,5291,5295,5305,5311,5515,5569,5576,5577,5580,5604,5609,5618,5649,5728,5771,5787,5800,5906,5933,5934,5979,6091,6423,6461,6…	ACVR2B,ADRA1A,ADRA2A,APP,ATP2B4,BMP2,BMPR2,CALCA,CBLB,CCNA2,CCND2,CCNE1,CCNG1,CCNG2,CCNT2,CDC25A,CDKN1B,CKS2,COX11,GADD45A,DDX3X,DOCK3,HBEGF,DUSP3,EFNA5,EGR1,EMP2,EPHA4,EPHA5,EPHA7,EPHB2,ERBB4,FGFR2,FLT3,MSTN,GHR,GNAQ,GRM5,HNRNPU,HTR2A,IGF1R,IL1B,IL6R,IRS1,KIT,IPO5,MEF2C,MAP3K5,MET,KITLG,NEDD9,NF1,NPM1,NTRK2,ROR1,PDGFRA,PDGFRB,PFKFB2,PHB1,PIK3CB,PIK3R1,PIP4K2A,PKD2,PPP2CA,PKIA,PRKAR2A,PRKAR2B,PRK…
13_Member	GO Biological Processes	GO:0043549	regulation of kinase activity	-27.2491	-24.543	174/786	93,148,150,351,493,650,659,796,868,890,894,898,900,901,905,993,1027,1164,1353,1647,1654,1795,1839,1845,1946,1958,2013,2043,2044,2045,2048,2066,2263,2322,2660,2690,2776,2915,3192,3356,3480,3553,3570,3667,3815,3843,4208,4217,4233,4254,4739,4763,4869,4915,4919,5156,5159,5208,5245,5291,5295,5305,5311,5515,5569,5576,5577,5580,5604,5609,5618,5649,5728,5771,5787,5800,5906,5933,5934,5979,6091,6423,6461,6…	ACVR2B,ADRA1A,ADRA2A,APP,ATP2B4,BMP2,BMPR2,CALCA,CBLB,CCNA2,CCND2,CCNE1,CCNG1,CCNG2,CCNT2,CDC25A,CDKN1B,CKS2,COX11,GADD45A,DDX3X,DOCK3,HBEGF,DUSP3,EFNA5,EGR1,EMP2,EPHA4,EPHA5,EPHA7,EPHB2,ERBB4,FGFR2,FLT3,MSTN,GHR,GNAQ,GRM5,HNRNPU,HTR2A,IGF1R,IL1B,IL6R,IRS1,KIT,IPO5,MEF2C,MAP3K5,MET,KITLG,NEDD9,NF1,NPM1,NTRK2,ROR1,PDGFRA,PDGFRB,PFKFB2,PHB1,PIK3CB,PIK3R1,PIP4K2A,PKD2,PPP2CA,PKIA,PRKAR2A,PRKAR2B,PRK…
13_Member	GO Biological Processes	GO:0045859	regulation of protein kinase activity	-22.9804	-20.5241	148/672	93,148,150,351,493,650,659,796,868,890,894,898,900,901,905,993,1027,1164,1647,1654,1795,1839,1845,1946,1958,2013,2043,2048,2066,2322,2690,2776,2915,3356,3553,3570,3815,3843,4208,4217,4254,4739,4763,4869,5159,5245,5291,5311,5515,5569,5576,5577,5580,5604,5609,5618,5649,5728,5771,5787,5800,5906,6091,6423,6461,6464,6546,6654,7048,7128,7248,7251,7273,7422,7424,7474,7520,7786,7804,8313,8325,8440,8651,8…	ACVR2B,ADRA1A,ADRA2A,APP,ATP2B4,BMP2,BMPR2,CALCA,CBLB,CCNA2,CCND2,CCNE1,CCNG1,CCNG2,CCNT2,CDC25A,CDKN1B,CKS2,GADD45A,DDX3X,DOCK3,HBEGF,DUSP3,EFNA5,EGR1,EMP2,EPHA4,EPHB2,ERBB4,FLT3,GHR,GNAQ,GRM5,HTR2A,IL1B,IL6R,KIT,IPO5,MEF2C,MAP3K5,KITLG,NEDD9,NF1,NPM1,PDGFRB,PHB1,PIK3CB,PKD2,PPP2CA,PKIA,PRKAR2A,PRKAR2B,PRKCD,MAP2K1,MAP2K7,PRLR,RELN,PTEN,PTPN2,PTPRB,PTPRO,RAP1A,ROBO1,SFRP2,SHB,SHC1,SLC8A1,SOS1,TG…
13_Member	GO Biological Processes	GO:0001934	positive regulation of protein phosphorylation	-19.4986	-17.2362	151/749	92,93,148,150,351,493,627,650,651,653,659,796,799,894,905,1027,1164,1386,1389,1399,1654,1795,1839,1910,1946,1958,2013,2043,2045,2066,2249,2252,2254,2322,2660,2690,2915,3356,3553,3570,3625,3670,3678,3815,3845,4208,4217,4254,4739,4842,4869,4915,5028,5159,5217,5245,5311,5515,5580,5604,5609,5618,5649,5906,5979,6091,6386,6416,6423,6662,7010,7043,7046,7048,7422,7424,7474,7520,7786,7804,8313,8325,8482,8…	ACVR2A,ACVR2B,ADRA1A,ADRA2A,APP,ATP2B4,BDNF,BMP2,BMP3,BMP5,BMPR2,CALCA,CALCR,CCND2,CCNT2,CDKN1B,CKS2,ATF2,CREBL2,CRKL,DDX3X,DOCK3,HBEGF,EDNRB,EFNA5,EGR1,EMP2,EPHA4,EPHA7,ERBB4,FGF4,FGF7,FGF9,FLT3,MSTN,GHR,GRM5,HTR2A,IL1B,IL6R,INHBB,ISL1,ITGA5,KIT,KRAS,MEF2C,MAP3K5,KITLG,NEDD9,NOS1,NPM1,NTRK2,P2RY1,PDGFRB,PFN2,PHB1,PKD2,PPP2CA,PRKCD,MAP2K1,MAP2K7,PRLR,RELN,RAP1A,RET,ROBO1,SDCBP,MAP2K4,SFRP2,SOX9,T…
13_Member	GO Biological Processes	GO:0033674	positive regulation of kinase activity	-17.1189	-14.9568	109/494	93,148,150,493,650,659,796,894,905,1027,1164,1654,1795,1839,1946,1958,2013,2043,2044,2045,2048,2066,2263,2322,2690,2915,3356,3480,3553,3570,3667,3815,4208,4217,4233,4254,4739,4869,4915,4919,5156,5159,5208,5245,5311,5515,5580,5604,5609,5618,5649,5906,5979,6091,7010,7048,7422,7424,7474,7520,7786,7804,8313,8325,8654,8754,8851,8941,9175,9693,9770,10006,10253,10451,10892,10979,11214,11235,22863,22924,…	ACVR2B,ADRA1A,ADRA2A,ATP2B4,BMP2,BMPR2,CALCA,CCND2,CCNT2,CDKN1B,CKS2,DDX3X,DOCK3,HBEGF,EFNA5,EGR1,EMP2,EPHA4,EPHA5,EPHA7,EPHB2,ERBB4,FGFR2,FLT3,GHR,GRM5,HTR2A,IGF1R,IL1B,IL6R,IRS1,KIT,MEF2C,MAP3K5,MET,KITLG,NEDD9,NPM1,NTRK2,ROR1,PDGFRA,PDGFRB,PFKFB2,PHB1,PKD2,PPP2CA,PRKCD,MAP2K1,MAP2K7,PRLR,RELN,RAP1A,RET,ROBO1,TEK,TGFBR2,VEGFA,VEGFC,WNT5A,XRCC5,MAP3K12,LRP8,AXIN2,FZD8,PDE5A,ADAM9,CDK5R1,CDK5R2,M…
13_Member	GO Biological Processes	GO:0051347	positive regulation of transferase activity	-16.975	-14.8232	122/586	93,148,150,493,650,659,796,894,905,1027,1164,1654,1795,1839,1946,1958,2013,2043,2044,2045,2048,2066,2263,2322,2690,2915,3356,3480,3553,3570,3667,3815,4208,4217,4233,4254,4739,4869,4915,4919,5156,5159,5208,5245,5311,5515,5580,5604,5609,5618,5649,5728,5906,5979,6091,7010,7048,7332,7334,7422,7424,7474,7520,7786,7804,8313,8325,8654,8658,8754,8851,8941,8945,9175,9314,9693,9770,10006,10210,10253,10451,…	ACVR2B,ADRA1A,ADRA2A,ATP2B4,BMP2,BMPR2,CALCA,CCND2,CCNT2,CDKN1B,CKS2,DDX3X,DOCK3,HBEGF,EFNA5,EGR1,EMP2,EPHA4,EPHA5,EPHA7,EPHB2,ERBB4,FGFR2,FLT3,GHR,GRM5,HTR2A,IGF1R,IL1B,IL6R,IRS1,KIT,MEF2C,MAP3K5,MET,KITLG,NEDD9,NPM1,NTRK2,ROR1,PDGFRA,PDGFRB,PFKFB2,PHB1,PKD2,PPP2CA,PRKCD,MAP2K1,MAP2K7,PRLR,RELN,PTEN,RAP1A,RET,ROBO1,TEK,TGFBR2,UBE2L3,UBE2N,VEGFA,VEGFC,WNT5A,XRCC5,MAP3K12,LRP8,AXIN2,FZD8,PDE5A,TNK…
13_Member	GO Biological Processes	GO:0045860	positive regulation of protein kinase activity	-14.4786	-12.4739	92/418	93,148,150,493,650,659,796,894,905,1027,1164,1654,1795,1839,1946,1958,2013,2043,2066,2322,2690,2915,3356,3553,3570,3815,4208,4217,4254,4739,4869,5159,5245,5311,5515,5580,5604,5609,5618,5649,5906,6091,7048,7422,7424,7474,7520,7786,7804,8313,8325,8654,8754,8851,8941,9175,9693,9770,10006,10253,10892,10979,11214,11235,22924,22943,23118,23328,23411,23531,29775,50507,51719,54465,55294,55704,57551,57679…	ACVR2B,ADRA1A,ADRA2A,ATP2B4,BMP2,BMPR2,CALCA,CCND2,CCNT2,CDKN1B,CKS2,DDX3X,DOCK3,HBEGF,EFNA5,EGR1,EMP2,EPHA4,ERBB4,FLT3,GHR,GRM5,HTR2A,IL1B,IL6R,KIT,MEF2C,MAP3K5,KITLG,NEDD9,NPM1,PDGFRB,PHB1,PKD2,PPP2CA,PRKCD,MAP2K1,MAP2K7,PRLR,RELN,RAP1A,ROBO1,TGFBR2,VEGFA,VEGFC,WNT5A,XRCC5,MAP3K12,LRP8,AXIN2,FZD8,PDE5A,ADAM9,CDK5R1,CDK5R2,MAP3K13,RAPGEF2,RASSF2,ABI1,SPRY2,MALT1,FERMT2,AKAP13,PDCD10,MAPRE3,DKK1,…
13_Member	GO Biological Processes	GO:0071900	regulation of protein serine/threonine kinase activity	-13.7477	-11.7731	87/395	150,493,650,659,890,894,898,900,901,905,993,1027,1164,1647,1654,2043,2322,2690,3356,3553,3815,3843,4208,4217,4254,4763,5159,5291,5311,5515,5569,5576,5577,5580,5604,5609,5728,6091,6423,6546,6654,7128,7251,7422,7474,7786,8325,8654,8754,8850,8851,8941,9113,9134,9175,9693,10019,10114,10252,10253,10886,10979,11213,11214,11221,11235,22924,22943,23328,23411,26524,50507,51719,54465,54922,57493,57551,5767…	ADRA2A,ATP2B4,BMP2,BMPR2,CCNA2,CCND2,CCNE1,CCNG1,CCNG2,CCNT2,CDC25A,CDKN1B,CKS2,GADD45A,DDX3X,EPHA4,FLT3,GHR,HTR2A,IL1B,KIT,IPO5,MEF2C,MAP3K5,KITLG,NF1,PDGFRB,PIK3CB,PKD2,PPP2CA,PKIA,PRKAR2A,PRKAR2B,PRKCD,MAP2K1,MAP2K7,PTEN,ROBO1,SFRP2,SLC8A1,SOS1,TNFAIP3,TSG101,VEGFA,WNT5A,MAP3K12,FZD8,PDE5A,ADAM9,KAT2B,CDK5R1,CDK5R2,LATS1,CCNE2,MAP3K13,RAPGEF2,SH2B3,HIPK3,SPRY1,SPRY2,NPFFR2,FERMT2,IRAK3,AKAP13,…
13_Member	GO Biological Processes	GO:0071902	positive regulation of protein serine/threonine kinase activity	-8.9971	-7.37815	52/229	150,493,650,659,894,905,1027,1164,1654,2043,2322,2690,3356,3553,3815,4208,4217,4254,5159,5311,5515,5604,5609,6091,7422,7474,7786,8325,8654,8754,8851,8941,9175,9693,10253,10979,11214,11235,22924,22943,23328,23411,50507,51719,54465,57551,57679,84962,94056,120892,205428,253260	ADRA2A,ATP2B4,BMP2,BMPR2,CCND2,CCNT2,CDKN1B,CKS2,DDX3X,EPHA4,FLT3,GHR,HTR2A,IL1B,KIT,MEF2C,MAP3K5,KITLG,PDGFRB,PKD2,PPP2CA,MAP2K1,MAP2K7,ROBO1,VEGFA,WNT5A,MAP3K12,FZD8,PDE5A,ADAM9,CDK5R1,CDK5R2,MAP3K13,RAPGEF2,SPRY2,FERMT2,AKAP13,PDCD10,MAPRE3,DKK1,SASH1,SIRT1,NOX4,CAB39,ETAA1,TAOK1,ALS2,AJUBA,SYAP1,LRRK2,DIPK2A,RICTOR
13_Member	GO Biological Processes	GO:0043405	regulation of MAP kinase activity	-6.4203	-5.03064	40/186	150,650,2043,2322,2690,3356,3553,3815,4208,4217,4254,4763,5159,5291,5580,5609,6091,6423,6654,7251,7422,7474,7786,8325,8654,8754,9175,10019,10114,10252,10253,11213,11214,11221,11235,22943,23328,50507,84962,120892	ADRA2A,BMP2,EPHA4,FLT3,GHR,HTR2A,IL1B,KIT,MEF2C,MAP3K5,KITLG,NF1,PDGFRB,PIK3CB,PRKCD,MAP2K7,ROBO1,SFRP2,SOS1,TSG101,VEGFA,WNT5A,MAP3K12,FZD8,PDE5A,ADAM9,MAP3K13,SH2B3,HIPK3,SPRY1,SPRY2,IRAK3,AKAP13,DUSP10,PDCD10,DKK1,SASH1,NOX4,AJUBA,LRRK2
13_Member	GO Biological Processes	GO:0043406	positive regulation of MAP kinase activity	-5.14506	-3.89802	27/117	150,2043,2322,2690,3356,3553,3815,4208,4217,4254,5159,5609,6091,7422,7474,7786,8325,8654,8754,9175,11214,11235,22943,23328,50507,84962,120892	ADRA2A,EPHA4,FLT3,GHR,HTR2A,IL1B,KIT,MEF2C,MAP3K5,KITLG,PDGFRB,MAP2K7,ROBO1,VEGFA,WNT5A,MAP3K12,FZD8,PDE5A,ADAM9,MAP3K13,AKAP13,PDCD10,DKK1,SASH1,NOX4,AJUBA,LRRK2
14_Summary	GO Biological Processes	GO:0050804	modulation of chemical synaptic transmission	-27.0373	-24.3547	121/448	29,107,148,150,351,590,627,760,785,794,816,869,1129,1268,1996,2043,2048,2771,2890,2899,2900,2913,2915,2918,3356,3553,3688,3745,3799,3815,3845,4131,4204,4208,4355,4763,4884,4889,4915,5028,5217,5327,5530,5534,5577,5649,5728,5786,5906,5908,5999,6529,6616,6780,6844,6857,6900,7476,7533,7804,8526,8573,8878,8898,9241,9378,9456,9498,9590,9693,9890,10769,10814,11170,11252,22839,22849,22854,22871,22943,229…	ABR,ADCY1,ADRA1A,ADRA2A,APP,BCHE,BDNF,CA2,CACNB4,CALB2,CAMK2B,CBLN1,CHRM2,CNR1,ELAVL4,EPHA4,EPHB2,GNAI2,GRIA1,GRIK3,GRIK4,GRM3,GRM5,GRM8,HTR2A,IL1B,ITGB1,KCNB1,KIF5B,KIT,KRAS,MAP1B,MECP2,MEF2C,MPP2,NF1,NPTX1,NPY5R,NTRK2,P2RY1,PFN2,PLAT,PPP3CA,PPP3R1,PRKAR2B,RELN,PTEN,PTPRA,RAP1A,RAP1B,RGS4,SLC6A1,SNAP25,STAU1,VAMP2,SYT1,CNTN2,WNT7A,YWHAH,LRP8,DGKE,CASK,SQSTM1,MTMR2,NOG,NRXN1,HOMER1,SLC4A8,AKAP12,…
14_Member	GO Biological Processes	GO:0050804	modulation of chemical synaptic transmission	-27.0373	-24.3547	121/448	29,107,148,150,351,590,627,760,785,794,816,869,1129,1268,1996,2043,2048,2771,2890,2899,2900,2913,2915,2918,3356,3553,3688,3745,3799,3815,3845,4131,4204,4208,4355,4763,4884,4889,4915,5028,5217,5327,5530,5534,5577,5649,5728,5786,5906,5908,5999,6529,6616,6780,6844,6857,6900,7476,7533,7804,8526,8573,8878,8898,9241,9378,9456,9498,9590,9693,9890,10769,10814,11170,11252,22839,22849,22854,22871,22943,229…	ABR,ADCY1,ADRA1A,ADRA2A,APP,BCHE,BDNF,CA2,CACNB4,CALB2,CAMK2B,CBLN1,CHRM2,CNR1,ELAVL4,EPHA4,EPHB2,GNAI2,GRIA1,GRIK3,GRIK4,GRM3,GRM5,GRM8,HTR2A,IL1B,ITGB1,KCNB1,KIF5B,KIT,KRAS,MAP1B,MECP2,MEF2C,MPP2,NF1,NPTX1,NPY5R,NTRK2,P2RY1,PFN2,PLAT,PPP3CA,PPP3R1,PRKAR2B,RELN,PTEN,PTPRA,RAP1A,RAP1B,RGS4,SLC6A1,SNAP25,STAU1,VAMP2,SYT1,CNTN2,WNT7A,YWHAH,LRP8,DGKE,CASK,SQSTM1,MTMR2,NOG,NRXN1,HOMER1,SLC4A8,AKAP12,…
14_Member	GO Biological Processes	GO:0099177	regulation of trans-synaptic signaling	-26.9415	-24.2702	121/449	29,107,148,150,351,590,627,760,785,794,816,869,1129,1268,1996,2043,2048,2771,2890,2899,2900,2913,2915,2918,3356,3553,3688,3745,3799,3815,3845,4131,4204,4208,4355,4763,4884,4889,4915,5028,5217,5327,5530,5534,5577,5649,5728,5786,5906,5908,5999,6529,6616,6780,6844,6857,6900,7476,7533,7804,8526,8573,8878,8898,9241,9378,9456,9498,9590,9693,9890,10769,10814,11170,11252,22839,22849,22854,22871,22943,229…	ABR,ADCY1,ADRA1A,ADRA2A,APP,BCHE,BDNF,CA2,CACNB4,CALB2,CAMK2B,CBLN1,CHRM2,CNR1,ELAVL4,EPHA4,EPHB2,GNAI2,GRIA1,GRIK3,GRIK4,GRM3,GRM5,GRM8,HTR2A,IL1B,ITGB1,KCNB1,KIF5B,KIT,KRAS,MAP1B,MECP2,MEF2C,MPP2,NF1,NPTX1,NPY5R,NTRK2,P2RY1,PFN2,PLAT,PPP3CA,PPP3R1,PRKAR2B,RELN,PTEN,PTPRA,RAP1A,RAP1B,RGS4,SLC6A1,SNAP25,STAU1,VAMP2,SYT1,CNTN2,WNT7A,YWHAH,LRP8,DGKE,CASK,SQSTM1,MTMR2,NOG,NRXN1,HOMER1,SLC4A8,AKAP12,…
14_Member	GO Biological Processes	GO:0048167	regulation of synaptic plasticity	-9.16761	-7.53257	49/207	107,351,794,816,869,2043,2048,2890,2915,3745,3815,3845,4131,4204,4208,4355,4763,4915,5327,5649,5728,6616,6780,6844,6900,7533,8878,9241,9693,10769,10814,11170,22849,22986,23085,25769,26037,26045,26059,27020,54915,57616,81539,81832,84502,91851,94056,112476,440279	ADCY1,APP,CALB2,CAMK2B,CBLN1,EPHA4,EPHB2,GRIA1,GRM5,KCNB1,KIT,KRAS,MAP1B,MECP2,MEF2C,MPP2,NF1,NTRK2,PLAT,RELN,PTEN,SNAP25,STAU1,VAMP2,CNTN2,YWHAH,SQSTM1,NOG,RAPGEF2,PLK2,CPLX2,FAM107A,CPEB3,SORCS3,ERC1,SLC24A2,SIPA1L1,LRRTM2,ERC2,NPTN,YTHDF1,TSHZ3,SLC38A1,NETO1,JPH4,CHRDL1,SYAP1,PRRT2,UNC13C
14_Member	GO Biological Processes	GO:0050806	positive regulation of synaptic transmission	-3.57111	-2.53505	28/150	107,148,351,760,785,1268,2048,3799,4204,4355,4915,5649,5728,6616,6780,6844,6857,8878,9241,9378,9498,10769,22871,25769,26045,27020,51304,57616	ADCY1,ADRA1A,APP,CA2,CACNB4,CNR1,EPHB2,KIF5B,MECP2,MPP2,NTRK2,RELN,PTEN,SNAP25,STAU1,VAMP2,SYT1,SQSTM1,NOG,NRXN1,SLC4A8,PLK2,NLGN1,SLC24A2,LRRTM2,NPTN,ZDHHC3,TSHZ3
15_Summary	GO Biological Processes	GO:0099536	synaptic signaling	-26.4677	-23.8073	121/454	777,785,869,1129,1134,1268,1399,1740,1837,1960,2048,2054,2257,2554,2555,2556,2558,2559,2560,2561,2562,2565,2741,2742,2771,2776,2890,2891,2899,2900,2913,2915,2982,2983,3164,3356,3358,3361,3556,3751,3798,4204,4208,4287,4355,4763,4842,4884,4889,4915,4986,5048,5100,5327,5354,5368,5376,5530,5728,5906,6014,6327,6386,6506,6529,6571,6616,6844,6854,6856,6857,7162,7416,7476,7804,8618,8851,8867,8927,9097,93…	CACNA1E,CACNB4,CBLN1,CHRM2,CHRNA1,CNR1,CRKL,DLG2,DTNA,EGR3,EPHB2,STX2,FGF12,GABRA1,GABRA2,GABRA3,GABRA5,GABRA6,GABRB1,GABRB2,GABRB3,GABRG1,GLRA1,GLRA2,GNAI2,GNAQ,GRIA1,GRIA2,GRIK3,GRIK4,GRM3,GRM5,GUCY1A1,GUCY1B1,NR4A1,HTR2A,HTR2C,HTR5A,IL1RAP,KCND2,KIF5A,MECP2,MEF2C,ATXN3,MPP2,NF1,NOS1,NPTX1,NPY5R,NTRK2,OPRK1,PAFAH1B1,PCDH8,PLAT,PLP1,PNOC,PMP22,PPP3CA,PTEN,RAP1A,RIT2,SCN2B,SDCBP,SLC1A2,SLC6A1,SLC…
15_Member	GO Biological Processes	GO:0099536	synaptic signaling	-26.4677	-23.8073	121/454	777,785,869,1129,1134,1268,1399,1740,1837,1960,2048,2054,2257,2554,2555,2556,2558,2559,2560,2561,2562,2565,2741,2742,2771,2776,2890,2891,2899,2900,2913,2915,2982,2983,3164,3356,3358,3361,3556,3751,3798,4204,4208,4287,4355,4763,4842,4884,4889,4915,4986,5048,5100,5327,5354,5368,5376,5530,5728,5906,6014,6327,6386,6506,6529,6571,6616,6844,6854,6856,6857,7162,7416,7476,7804,8618,8851,8867,8927,9097,93…	CACNA1E,CACNB4,CBLN1,CHRM2,CHRNA1,CNR1,CRKL,DLG2,DTNA,EGR3,EPHB2,STX2,FGF12,GABRA1,GABRA2,GABRA3,GABRA5,GABRA6,GABRB1,GABRB2,GABRB3,GABRG1,GLRA1,GLRA2,GNAI2,GNAQ,GRIA1,GRIA2,GRIK3,GRIK4,GRM3,GRM5,GUCY1A1,GUCY1B1,NR4A1,HTR2A,HTR2C,HTR5A,IL1RAP,KCND2,KIF5A,MECP2,MEF2C,ATXN3,MPP2,NF1,NOS1,NPTX1,NPY5R,NTRK2,OPRK1,PAFAH1B1,PCDH8,PLAT,PLP1,PNOC,PMP22,PPP3CA,PTEN,RAP1A,RIT2,SCN2B,SDCBP,SLC1A2,SLC6A1,SLC…
15_Member	GO Biological Processes	GO:0099537	trans-synaptic signaling	-25.128	-22.5732	114/426	777,785,869,1129,1134,1268,1740,1837,1960,2048,2054,2257,2554,2555,2556,2558,2559,2560,2561,2562,2565,2741,2742,2890,2891,2899,2900,2913,2915,2982,2983,3164,3356,3358,3361,3556,3751,3798,4204,4208,4287,4355,4763,4842,4884,4889,4915,4986,5048,5100,5327,5354,5368,5376,5530,5728,5906,6014,6327,6386,6506,6529,6571,6616,6844,6854,6856,6857,7162,7416,7476,7804,8618,8867,8927,9097,9378,9456,9501,9568,98…	CACNA1E,CACNB4,CBLN1,CHRM2,CHRNA1,CNR1,DLG2,DTNA,EGR3,EPHB2,STX2,FGF12,GABRA1,GABRA2,GABRA3,GABRA5,GABRA6,GABRB1,GABRB2,GABRB3,GABRG1,GLRA1,GLRA2,GRIA1,GRIA2,GRIK3,GRIK4,GRM3,GRM5,GUCY1A1,GUCY1B1,NR4A1,HTR2A,HTR2C,HTR5A,IL1RAP,KCND2,KIF5A,MECP2,MEF2C,ATXN3,MPP2,NF1,NOS1,NPTX1,NPY5R,NTRK2,OPRK1,PAFAH1B1,PCDH8,PLAT,PLP1,PNOC,PMP22,PPP3CA,PTEN,RAP1A,RIT2,SCN2B,SDCBP,SLC1A2,SLC6A1,SLC18A2,SNAP25,VAMP…
15_Member	GO Biological Processes	GO:0007268	chemical synaptic transmission	-22.6788	-20.2359	107/410	777,785,869,1129,1134,1268,1740,1837,1960,2054,2257,2554,2555,2556,2558,2559,2560,2561,2562,2565,2741,2742,2890,2891,2899,2900,2913,2915,3164,3356,3358,3361,3751,3798,4204,4208,4287,4355,4763,4884,4889,4986,5048,5100,5327,5354,5368,5376,5530,5728,5906,6014,6327,6386,6506,6529,6571,6616,6844,6854,6856,6857,7162,7416,7476,7804,8618,8867,8927,9097,9378,9456,9501,9568,9873,9990,10497,10814,22865,2287…	CACNA1E,CACNB4,CBLN1,CHRM2,CHRNA1,CNR1,DLG2,DTNA,EGR3,STX2,FGF12,GABRA1,GABRA2,GABRA3,GABRA5,GABRA6,GABRB1,GABRB2,GABRB3,GABRG1,GLRA1,GLRA2,GRIA1,GRIA2,GRIK3,GRIK4,GRM3,GRM5,NR4A1,HTR2A,HTR2C,HTR5A,KCND2,KIF5A,MECP2,MEF2C,ATXN3,MPP2,NF1,NPTX1,NPY5R,OPRK1,PAFAH1B1,PCDH8,PLAT,PLP1,PNOC,PMP22,PPP3CA,PTEN,RAP1A,RIT2,SCN2B,SDCBP,SLC1A2,SLC6A1,SLC18A2,SNAP25,VAMP2,SYN2,SYPL1,SYT1,TPBG,VDAC1,WNT7A,LRP8,…
15_Member	GO Biological Processes	GO:0098916	anterograde trans-synaptic signaling	-22.6788	-20.2359	107/410	777,785,869,1129,1134,1268,1740,1837,1960,2054,2257,2554,2555,2556,2558,2559,2560,2561,2562,2565,2741,2742,2890,2891,2899,2900,2913,2915,3164,3356,3358,3361,3751,3798,4204,4208,4287,4355,4763,4884,4889,4986,5048,5100,5327,5354,5368,5376,5530,5728,5906,6014,6327,6386,6506,6529,6571,6616,6844,6854,6856,6857,7162,7416,7476,7804,8618,8867,8927,9097,9378,9456,9501,9568,9873,9990,10497,10814,22865,2287…	CACNA1E,CACNB4,CBLN1,CHRM2,CHRNA1,CNR1,DLG2,DTNA,EGR3,STX2,FGF12,GABRA1,GABRA2,GABRA3,GABRA5,GABRA6,GABRB1,GABRB2,GABRB3,GABRG1,GLRA1,GLRA2,GRIA1,GRIA2,GRIK3,GRIK4,GRM3,GRM5,NR4A1,HTR2A,HTR2C,HTR5A,KCND2,KIF5A,MECP2,MEF2C,ATXN3,MPP2,NF1,NPTX1,NPY5R,OPRK1,PAFAH1B1,PCDH8,PLAT,PLP1,PNOC,PMP22,PPP3CA,PTEN,RAP1A,RIT2,SCN2B,SDCBP,SLC1A2,SLC6A1,SLC18A2,SNAP25,VAMP2,SYN2,SYPL1,SYT1,TPBG,VDAC1,WNT7A,LRP8,…
15_Member	GO Biological Processes	GO:0042391	regulation of membrane potential	-14.9714	-12.942	95/431	148,153,215,287,288,351,478,781,785,817,869,1134,1268,1525,1738,1756,1824,2257,2554,2555,2556,2558,2559,2560,2561,2562,2565,2741,2742,2776,2890,2892,2899,2900,2915,3737,3745,3751,3759,3775,3776,3799,4092,4204,4208,4355,4915,5530,5649,5728,5774,5999,6323,6326,6327,6328,6334,6335,6546,6548,6648,7476,7533,7871,8671,8898,9096,9378,9472,9498,9948,9992,10497,11060,22871,23111,23327,23704,27133,54207,55…	ADRA1A,ADRB1,ABCD1,ANK2,ANK3,APP,ATP1A3,CACNA2D1,CACNB4,CAMK2D,CBLN1,CHRNA1,CNR1,CXADR,DLD,DMD,DSC2,FGF12,GABRA1,GABRA2,GABRA3,GABRA5,GABRA6,GABRB1,GABRB2,GABRB3,GABRG1,GLRA1,GLRA2,GNAQ,GRIA1,GRIA3,GRIK3,GRIK4,GRM5,KCNA2,KCNB1,KCND2,KCNJ2,KCNK1,KCNK2,KIF5B,SMAD7,MECP2,MEF2C,MPP2,NTRK2,PPP3CA,RELN,PTEN,PTPN3,RGS4,SCN1A,SCN2A,SCN2B,SCN3A,SCN8A,SCN9A,SLC8A1,SLC9A1,SOD2,WNT7A,YWHAH,SLMAP,SLC4A4,MTMR2…
15_Member	GO Biological Processes	GO:0060078	regulation of postsynaptic membrane potential	-5.41509	-4.13669	26/107	153,1134,2554,2555,2556,2558,2559,2560,2561,2562,2565,2741,2742,2890,2892,2899,2900,2915,3751,4204,4208,4355,5530,56853,120892,401190	ADRB1,CHRNA1,GABRA1,GABRA2,GABRA3,GABRA5,GABRA6,GABRB1,GABRB2,GABRB3,GABRG1,GLRA1,GLRA2,GRIA1,GRIA3,GRIK3,GRIK4,GRM5,KCND2,MECP2,MEF2C,MPP2,PPP3CA,CELF4,LRRK2,RGS7BP
15_Member	KEGG Pathway	hsa04080	Neuroactive ligand-receptor interaction	-4.25618	-3.12153	57/362	148,150,153,719,796,799,1129,1134,1268,1901,1902,1909,1910,2554,2555,2556,2558,2559,2560,2561,2562,2565,2587,2690,2741,2742,2890,2891,2892,2899,2900,2908,2913,2915,2918,2922,3356,3358,3361,3973,4887,4889,4986,5028,5368,5618,5734,5741,7200,7201,7253,8862,9568,10203,10800,10886,130574	ADRA1A,ADRA2A,ADRB1,C3AR1,CALCA,CALCR,CHRM2,CHRNA1,CNR1,S1PR1,LPAR1,EDNRA,EDNRB,GABRA1,GABRA2,GABRA3,GABRA5,GABRA6,GABRB1,GABRB2,GABRB3,GABRG1,GALR1,GHR,GLRA1,GLRA2,GRIA1,GRIA2,GRIA3,GRIK3,GRIK4,NR3C1,GRM3,GRM5,GRM8,GRP,HTR2A,HTR2C,HTR5A,LHCGR,NPY2R,NPY5R,OPRK1,P2RY1,PNOC,PRLR,PTGER4,PTH,TRH,TRHR,TSHR,APLN,GABBR2,CALCRL,CYSLTR1,NPFFR2,LYPD6
16_Summary	GO Biological Processes	GO:0040007	growth	-26.3991	-23.7599	113/407	93,148,214,351,546,627,677,861,1111,1134,1386,1525,1901,1909,1946,2066,2099,2252,2254,2263,2625,2627,2660,2736,3475,3484,3688,3720,3984,4086,4131,4488,4851,4856,5159,5324,5361,5469,5530,5618,5728,5738,5806,5915,5916,5930,6299,6416,6423,6456,6506,6654,6662,6712,6781,7006,7048,7049,7104,7337,7414,7474,7476,8408,8482,8829,8837,9201,9215,9318,9353,9706,9863,10252,10253,10365,10371,10479,11214,23111,2…	ACVR2B,ADRA1A,ALCAM,APP,ATRX,BDNF,ZFP36L1,RUNX1,CHEK1,CHRNA1,ATF2,CXADR,S1PR1,EDNRA,EFNA5,ERBB4,ESR1,FGF7,FGF9,FGFR2,GATA3,GATA6,MSTN,GLI2,IFRD1,IGFBP1,ITGB1,JARID2,LIMK1,SMAD1,MAP1B,MSX2,NOTCH1,CCN3,PDGFRB,PLAG1,PLXNA1,MED1,PPP3CA,PRLR,PTEN,PTGFRN,PTX3,RARB,RARG,RBBP6,SALL1,MAP2K4,SFRP2,SH3GL2,SLC1A2,SOS1,SOX9,SPTBN2,STC1,TEC,TGFBR2,TGFBR3,TM4SF4,UBE3A,VCL,WNT5A,WNT7A,ULK1,SEMA7A,NRP1,CFLAR,DCLK…
16_Member	GO Biological Processes	GO:0040007	growth	-26.3991	-23.7599	113/407	93,148,214,351,546,627,677,861,1111,1134,1386,1525,1901,1909,1946,2066,2099,2252,2254,2263,2625,2627,2660,2736,3475,3484,3688,3720,3984,4086,4131,4488,4851,4856,5159,5324,5361,5469,5530,5618,5728,5738,5806,5915,5916,5930,6299,6416,6423,6456,6506,6654,6662,6712,6781,7006,7048,7049,7104,7337,7414,7474,7476,8408,8482,8829,8837,9201,9215,9318,9353,9706,9863,10252,10253,10365,10371,10479,11214,23111,2…	ACVR2B,ADRA1A,ALCAM,APP,ATRX,BDNF,ZFP36L1,RUNX1,CHEK1,CHRNA1,ATF2,CXADR,S1PR1,EDNRA,EFNA5,ERBB4,ESR1,FGF7,FGF9,FGFR2,GATA3,GATA6,MSTN,GLI2,IFRD1,IGFBP1,ITGB1,JARID2,LIMK1,SMAD1,MAP1B,MSX2,NOTCH1,CCN3,PDGFRB,PLAG1,PLXNA1,MED1,PPP3CA,PRLR,PTEN,PTGFRN,PTX3,RARB,RARG,RBBP6,SALL1,MAP2K4,SFRP2,SH3GL2,SLC1A2,SOS1,SOX9,SPTBN2,STC1,TEC,TGFBR2,TGFBR3,TM4SF4,UBE3A,VCL,WNT5A,WNT7A,ULK1,SEMA7A,NRP1,CFLAR,DCLK…
16_Member	GO Biological Processes	GO:0048589	developmental growth	-26.3991	-23.7599	113/407	93,148,214,351,546,627,677,861,1111,1134,1386,1525,1901,1909,1946,2066,2099,2252,2254,2263,2625,2627,2660,2736,3475,3484,3688,3720,3984,4086,4131,4488,4851,4856,5159,5324,5361,5469,5530,5618,5728,5738,5806,5915,5916,5930,6299,6416,6423,6456,6506,6654,6662,6712,6781,7006,7048,7049,7104,7337,7414,7474,7476,8408,8482,8829,8837,9201,9215,9318,9353,9706,9863,10252,10253,10365,10371,10479,11214,23111,2…	ACVR2B,ADRA1A,ALCAM,APP,ATRX,BDNF,ZFP36L1,RUNX1,CHEK1,CHRNA1,ATF2,CXADR,S1PR1,EDNRA,EFNA5,ERBB4,ESR1,FGF7,FGF9,FGFR2,GATA3,GATA6,MSTN,GLI2,IFRD1,IGFBP1,ITGB1,JARID2,LIMK1,SMAD1,MAP1B,MSX2,NOTCH1,CCN3,PDGFRB,PLAG1,PLXNA1,MED1,PPP3CA,PRLR,PTEN,PTGFRN,PTX3,RARB,RARG,RBBP6,SALL1,MAP2K4,SFRP2,SH3GL2,SLC1A2,SOS1,SOX9,SPTBN2,STC1,TEC,TGFBR2,TGFBR3,TM4SF4,UBE3A,VCL,WNT5A,WNT7A,ULK1,SEMA7A,NRP1,CFLAR,DCLK…
16_Member	GO Biological Processes	GO:0060560	developmental growth involved in morphogenesis	-11.038	-9.24982	39/127	214,351,627,1901,1909,1946,2099,2263,3688,3984,4131,4851,5361,5469,5916,6299,6423,6456,6662,7048,7414,7474,8408,8482,8829,9201,9353,9706,9863,10252,10253,10371,10479,23111,23191,55364,65059,89780,203228	ALCAM,APP,BDNF,S1PR1,EDNRA,EFNA5,ESR1,FGFR2,ITGB1,LIMK1,MAP1B,NOTCH1,PLXNA1,MED1,RARG,SALL1,SFRP2,SH3GL2,SOX9,TGFBR2,VCL,WNT5A,ULK1,SEMA7A,NRP1,DCLK1,SLIT2,ULK2,MAGI2,SPRY1,SPRY2,SEMA3A,SLC9A6,SPART,CYFIP1,IMPACT,RAPH1,WNT3A,C9orf72
16_Member	GO Biological Processes	GO:0048588	developmental cell growth	-9.09289	-7.46597	32/105	148,214,351,627,1909,1946,3688,3984,4131,5361,5916,6416,6456,6662,7048,7414,7474,8408,8482,8829,9201,9353,9706,10371,10479,11214,23111,23191,51320,55364,65059,203228	ADRA1A,ALCAM,APP,BDNF,EDNRA,EFNA5,ITGB1,LIMK1,MAP1B,PLXNA1,RARG,MAP2K4,SH3GL2,SOX9,TGFBR2,VCL,WNT5A,ULK1,SEMA7A,NRP1,DCLK1,SLIT2,ULK2,SEMA3A,SLC9A6,AKAP13,SPART,CYFIP1,MEX3C,IMPACT,RAPH1,C9orf72
16_Member	GO Biological Processes	GO:0016049	cell growth	-8.86302	-7.248	32/107	148,214,351,627,1909,1946,3688,3984,4131,5361,5916,6416,6456,6662,7048,7414,7474,8408,8482,8829,9201,9353,9706,10371,10479,11214,23111,23191,51320,55364,65059,203228	ADRA1A,ALCAM,APP,BDNF,EDNRA,EFNA5,ITGB1,LIMK1,MAP1B,PLXNA1,RARG,MAP2K4,SH3GL2,SOX9,TGFBR2,VCL,WNT5A,ULK1,SEMA7A,NRP1,DCLK1,SLIT2,ULK2,SEMA3A,SLC9A6,AKAP13,SPART,CYFIP1,MEX3C,IMPACT,RAPH1,C9orf72
16_Member	GO Biological Processes	GO:0048675	axon extension	-6.92802	-5.48778	18/48	214,1909,3688,3984,4131,7414,7474,8408,8482,8829,9201,9353,9706,10371,10479,23191,65059,203228	ALCAM,EDNRA,ITGB1,LIMK1,MAP1B,VCL,WNT5A,ULK1,SEMA7A,NRP1,DCLK1,SLIT2,ULK2,SEMA3A,SLC9A6,CYFIP1,RAPH1,C9orf72
16_Member	GO Biological Processes	GO:1990138	neuron projection extension	-5.53518	-4.24126	21/75	214,1909,3688,3984,4131,5361,6456,7414,7474,8408,8482,8829,9201,9353,9706,10371,10479,23191,55364,65059,203228	ALCAM,EDNRA,ITGB1,LIMK1,MAP1B,PLXNA1,SH3GL2,VCL,WNT5A,ULK1,SEMA7A,NRP1,DCLK1,SLIT2,ULK2,SEMA3A,SLC9A6,CYFIP1,IMPACT,RAPH1,C9orf72
17_Summary	Reactome Gene Sets	R-HSA-9012999	RHO GTPase cycle	-26.3702	-23.7413	120/449	27,29,70,182,224,389,392,395,667,1362,1730,1795,3688,3930,3932,4646,4650,4690,5295,5338,5361,5756,5783,5930,6654,6655,6711,7074,7112,7204,7456,8027,8301,8440,8452,8502,8503,8654,8776,8874,8976,9231,9318,9414,9459,9475,9497,9590,9639,9644,9732,9748,9754,9824,9826,9901,10006,10395,10424,10451,10726,10787,10788,10818,10928,10979,11060,11075,11214,22800,22865,23002,23092,23191,23263,23370,23592,26050…	ABL2,ABR,ACTC1,JAG1,ALDH3A2,RHOC,ARHGAP1,ARHGAP6,DST,CPD,DIAPH2,DOCK3,ITGB1,LBR,LCK,MYO6,MYO9B,NCK1,PIK3R1,PLD2,PLXNA1,TWF1,PTPN13,RBBP6,SOS1,SOS2,SPTBN1,TIAM1,TMPO,TRIO,WIPF1,STAM,PICALM,NCK2,CUL3,PKP4,PIK3R3,PDE5A,MTMR1,ARHGEF7,WASL,DLG5,COPS2,TJP2,ARHGEF6,ROCK2,SLC4A7,AKAP12,ARHGEF10,SH3PXD2A,DOCK4,SLK,STARD8,ARHGAP11A,ARHGEF11,SRGAP3,ABI1,DLC1,PGRMC2,VAV3,NUDC,NCKAP1,IQGAP2,FRS2,RALBP1,FERMT2…
17_Member	Reactome Gene Sets	R-HSA-9012999	RHO GTPase cycle	-26.3702	-23.7413	120/449	27,29,70,182,224,389,392,395,667,1362,1730,1795,3688,3930,3932,4646,4650,4690,5295,5338,5361,5756,5783,5930,6654,6655,6711,7074,7112,7204,7456,8027,8301,8440,8452,8502,8503,8654,8776,8874,8976,9231,9318,9414,9459,9475,9497,9590,9639,9644,9732,9748,9754,9824,9826,9901,10006,10395,10424,10451,10726,10787,10788,10818,10928,10979,11060,11075,11214,22800,22865,23002,23092,23191,23263,23370,23592,26050…	ABL2,ABR,ACTC1,JAG1,ALDH3A2,RHOC,ARHGAP1,ARHGAP6,DST,CPD,DIAPH2,DOCK3,ITGB1,LBR,LCK,MYO6,MYO9B,NCK1,PIK3R1,PLD2,PLXNA1,TWF1,PTPN13,RBBP6,SOS1,SOS2,SPTBN1,TIAM1,TMPO,TRIO,WIPF1,STAM,PICALM,NCK2,CUL3,PKP4,PIK3R3,PDE5A,MTMR1,ARHGEF7,WASL,DLG5,COPS2,TJP2,ARHGEF6,ROCK2,SLC4A7,AKAP12,ARHGEF10,SH3PXD2A,DOCK4,SLK,STARD8,ARHGAP11A,ARHGEF11,SRGAP3,ABI1,DLC1,PGRMC2,VAV3,NUDC,NCKAP1,IQGAP2,FRS2,RALBP1,FERMT2…
17_Member	Reactome Gene Sets	R-HSA-9716542	Signaling by Rho GTPases, Miro GTPases and RHOBTB3	-25.9886	-23.3794	162/723	27,29,70,182,224,389,392,395,667,898,1027,1060,1362,1432,1730,1783,1795,2491,3688,3798,3799,3930,3932,3984,4627,4628,4629,4638,4646,4650,4659,4690,4928,5048,5216,5217,5295,5338,5361,5515,5516,5519,5527,5529,5580,5756,5783,5930,6249,6654,6655,6711,7074,7112,7204,7456,7514,7529,7533,7534,8027,8301,8440,8452,8502,8503,8654,8776,8874,8976,9231,9318,9414,9459,9475,9497,9590,9639,9644,9732,9748,9754,98…	ABL2,ABR,ACTC1,JAG1,ALDH3A2,RHOC,ARHGAP1,ARHGAP6,DST,CCNE1,CDKN1B,CENPC,CPD,MAPK14,DIAPH2,DYNC1LI2,DOCK3,CENPI,ITGB1,KIF5A,KIF5B,LBR,LCK,LIMK1,MYH9,MYH10,MYH11,MYLK,MYO6,MYO9B,PPP1R12A,NCK1,NUP98,PAFAH1B1,PFN1,PFN2,PIK3R1,PLD2,PLXNA1,PPP2CA,PPP2CB,PPP2R1B,PPP2R5C,PPP2R5E,PRKCD,TWF1,PTPN13,RBBP6,CLIP1,SOS1,SOS2,SPTBN1,TIAM1,TMPO,TRIO,WIPF1,XPO1,YWHAB,YWHAH,YWHAZ,STAM,PICALM,NCK2,CUL3,PKP4,PIK3R3,P…
17_Member	Reactome Gene Sets	R-HSA-194315	Signaling by Rho GTPases	-24.7575	-22.2194	157/707	27,29,70,182,224,389,392,395,667,1027,1060,1362,1432,1730,1783,1795,2491,3688,3798,3799,3930,3932,3984,4627,4628,4629,4638,4646,4650,4659,4690,4928,5048,5216,5217,5295,5338,5361,5515,5516,5519,5527,5529,5580,5756,5783,5930,6249,6654,6655,6711,7074,7112,7204,7456,7514,7529,7533,7534,8027,8301,8440,8452,8502,8503,8654,8776,8874,8976,9231,9318,9414,9459,9475,9497,9590,9639,9644,9732,9748,9754,9824,9…	ABL2,ABR,ACTC1,JAG1,ALDH3A2,RHOC,ARHGAP1,ARHGAP6,DST,CDKN1B,CENPC,CPD,MAPK14,DIAPH2,DYNC1LI2,DOCK3,CENPI,ITGB1,KIF5A,KIF5B,LBR,LCK,LIMK1,MYH9,MYH10,MYH11,MYLK,MYO6,MYO9B,PPP1R12A,NCK1,NUP98,PAFAH1B1,PFN1,PFN2,PIK3R1,PLD2,PLXNA1,PPP2CA,PPP2CB,PPP2R1B,PPP2R5C,PPP2R5E,PRKCD,TWF1,PTPN13,RBBP6,CLIP1,SOS1,SOS2,SPTBN1,TIAM1,TMPO,TRIO,WIPF1,XPO1,YWHAB,YWHAH,YWHAZ,STAM,PICALM,NCK2,CUL3,PKP4,PIK3R3,PDE5A,M…
17_Member	Reactome Gene Sets	R-HSA-195258	RHO GTPase Effectors	-4.34107	-3.19826	53/327	389,1027,1060,1432,1730,1783,2491,3688,3798,3799,3984,4627,4628,4629,4638,4659,4690,4928,5048,5216,5217,5515,5516,5519,5527,5529,5580,6249,7456,7514,7529,7533,7534,8976,9475,10006,10092,10097,10499,10726,10787,10788,22919,23002,23191,57120,57405,57551,81929,85415,286205,347733,644150	RHOC,CDKN1B,CENPC,MAPK14,DIAPH2,DYNC1LI2,CENPI,ITGB1,KIF5A,KIF5B,LIMK1,MYH9,MYH10,MYH11,MYLK,PPP1R12A,NCK1,NUP98,PAFAH1B1,PFN1,PFN2,PPP2CA,PPP2CB,PPP2R1B,PPP2R5C,PPP2R5E,PRKCD,CLIP1,WIPF1,XPO1,YWHAB,YWHAH,YWHAZ,WASL,ROCK2,ABI1,ARPC5,ACTR2,NCOA2,NUDC,NCKAP1,IQGAP2,MAPRE1,DAAM1,CYFIP1,GOPC,SPC25,TAOK1,SEH1L,RHPN2,SCAI,TUBB2B,WIPF3
18_Summary	GO Biological Processes	GO:0040008	regulation of growth	-25.943	-23.3433	147/624	102,153,166,351,627,659,694,734,817,861,1027,1385,1399,1432,1525,1654,1808,1839,1946,2045,2066,2254,2263,2487,2627,2660,2690,2803,3371,3475,3484,3486,3488,3720,3776,3984,4092,4131,4133,4208,4851,4856,4869,5048,5245,5357,5454,5465,5515,5728,5999,6198,6386,6423,6495,6548,6595,6777,6857,7003,7046,7048,7049,7251,7422,7474,7486,7528,7852,8408,8455,8482,8531,8725,8829,9043,9113,9175,9241,9306,9353,9373…	ADAM10,ADRB1,TLE5,APP,BDNF,BMPR2,BTG1,OSGIN2,CAMK2D,RUNX1,CDKN1B,CREB1,CRKL,MAPK14,CXADR,DDX3X,DPYSL2,HBEGF,EFNA5,EPHA7,ERBB4,FGF9,FGFR2,FRZB,GATA6,MSTN,GHR,GOLGA4,TNC,IFRD1,IGFBP1,IGFBP3,IGFBP5,JARID2,KCNK2,LIMK1,SMAD7,MAP1B,MAP2,MEF2C,NOTCH1,CCN3,NPM1,PAFAH1B1,PHB1,PLS1,POU3F2,PPARA,PPP2CA,PTEN,RGS4,RPS6KB1,SDCBP,SFRP2,SIX1,SLC9A1,SMARCA2,STAT5B,SYT1,TEAD1,TGFBR1,TGFBR2,TGFBR3,TSG101,VEGFA,WNT5…
18_Member	GO Biological Processes	GO:0040008	regulation of growth	-25.943	-23.3433	147/624	102,153,166,351,627,659,694,734,817,861,1027,1385,1399,1432,1525,1654,1808,1839,1946,2045,2066,2254,2263,2487,2627,2660,2690,2803,3371,3475,3484,3486,3488,3720,3776,3984,4092,4131,4133,4208,4851,4856,4869,5048,5245,5357,5454,5465,5515,5728,5999,6198,6386,6423,6495,6548,6595,6777,6857,7003,7046,7048,7049,7251,7422,7474,7486,7528,7852,8408,8455,8482,8531,8725,8829,9043,9113,9175,9241,9306,9353,9373…	ADAM10,ADRB1,TLE5,APP,BDNF,BMPR2,BTG1,OSGIN2,CAMK2D,RUNX1,CDKN1B,CREB1,CRKL,MAPK14,CXADR,DDX3X,DPYSL2,HBEGF,EFNA5,EPHA7,ERBB4,FGF9,FGFR2,FRZB,GATA6,MSTN,GHR,GOLGA4,TNC,IFRD1,IGFBP1,IGFBP3,IGFBP5,JARID2,KCNK2,LIMK1,SMAD7,MAP1B,MAP2,MEF2C,NOTCH1,CCN3,NPM1,PAFAH1B1,PHB1,PLS1,POU3F2,PPARA,PPP2CA,PTEN,RGS4,RPS6KB1,SDCBP,SFRP2,SIX1,SLC9A1,SMARCA2,STAT5B,SYT1,TEAD1,TGFBR1,TGFBR2,TGFBR3,TSG101,VEGFA,WNT5…
18_Member	GO Biological Processes	GO:0048638	regulation of developmental growth	-19.8022	-17.531	89/332	153,351,627,659,861,1027,1385,1432,1525,1808,1946,2045,2066,2254,2263,2627,2660,2690,2803,3475,3720,3776,3984,4092,4131,4133,4208,4851,5048,5357,5454,5465,5728,5999,6198,6495,6777,6857,7046,7048,7049,7422,7474,7528,7852,8408,8455,8482,8531,8829,9043,9113,9175,9241,9373,9472,9706,10018,10371,10501,10512,10743,11221,22902,23111,23191,23236,23327,23414,26524,27086,28514,50618,51804,53335,54910,55636…	ADRB1,APP,BDNF,BMPR2,RUNX1,CDKN1B,CREB1,MAPK14,CXADR,DPYSL2,EFNA5,EPHA7,ERBB4,FGF9,FGFR2,GATA6,MSTN,GHR,GOLGA4,IFRD1,JARID2,KCNK2,LIMK1,SMAD7,MAP1B,MAP2,MEF2C,NOTCH1,PAFAH1B1,PLS1,POU3F2,PPARA,PTEN,RGS4,RPS6KB1,SIX1,STAT5B,SYT1,TGFBR1,TGFBR2,TGFBR3,VEGFA,WNT5A,YY1,CXCR4,ULK1,ATRN,SEMA7A,YBX3,NRP1,SPAG9,LATS1,MAP3K13,NOG,PLAA,AKAP6,ULK2,BCL2L11,SEMA3A,SEMA6B,SEMA3C,RAI1,DUSP10,RUFY3,SPART,CYFIP1,P…
18_Member	GO Biological Processes	GO:0001558	regulation of cell growth	-18.0005	-15.8025	100/422	102,627,659,694,734,817,1027,1399,1654,1808,1839,1946,2045,2487,2803,3371,3475,3484,3486,3488,3984,4092,4131,4133,4856,4869,5048,5245,5465,5515,5999,6386,6423,6548,6595,6857,7003,7046,7251,7422,7474,7528,7852,8408,8482,8725,8829,9043,9175,9353,9373,9472,9538,9706,9792,9826,10371,10501,10512,11007,11054,11170,22902,23111,23136,23191,23251,23327,23411,23678,27086,29946,50618,51379,51616,53335,54617…	ADAM10,BDNF,BMPR2,BTG1,OSGIN2,CAMK2D,CDKN1B,CRKL,DDX3X,DPYSL2,HBEGF,EFNA5,EPHA7,FRZB,GOLGA4,TNC,IFRD1,IGFBP1,IGFBP3,IGFBP5,LIMK1,SMAD7,MAP1B,MAP2,CCN3,NPM1,PAFAH1B1,PHB1,PPARA,PPP2CA,RGS4,SDCBP,SFRP2,SLC9A1,SMARCA2,SYT1,TEAD1,TGFBR1,TSG101,VEGFA,WNT5A,YY1,CXCR4,ULK1,SEMA7A,URI1,NRP1,SPAG9,MAP3K13,SLIT2,PLAA,AKAP6,EI24,ULK2,SERTAD2,ARHGEF11,SEMA3A,SEMA6B,SEMA3C,CCDC85B,OGFR,FAM107A,RUFY3,SPART,EPB…
18_Member	GO Biological Processes	GO:0051129	negative regulation of cellular component organization	-16.1536	-14.0754	136/701	382,395,546,869,1111,1654,1901,1902,2043,2045,2048,3192,3397,3475,3553,3670,3685,4000,4131,4133,4134,4233,4851,4869,5048,5216,5217,5295,5376,5530,5580,5728,5734,5756,5780,5793,5800,5885,6014,6092,6311,6314,6386,6662,6711,6712,6840,7248,7337,7422,7474,7520,7533,8301,8408,8482,8658,8678,8829,8837,8850,8874,8898,8976,9353,9475,9693,9706,9882,10105,10198,10253,10371,10391,10395,10493,10501,10512,1056…	ARF6,ARHGAP6,ATRX,CBLN1,CHEK1,DDX3X,S1PR1,LPAR1,EPHA4,EPHA7,EPHB2,HNRNPU,ID1,IFRD1,IL1B,ISL1,ITGAV,LMNA,MAP1B,MAP2,MAP4,MET,NOTCH1,NPM1,PAFAH1B1,PFN1,PFN2,PIK3R1,PMP22,PPP3CA,PRKCD,PTEN,PTGER4,TWF1,PTPN9,PTPRG,PTPRO,RAD21,RIT2,ROBO2,ATXN2,ATXN7,SDCBP,SOX9,SPTBN1,SPTBN2,SVIL,TSC1,UBE3A,VEGFA,WNT5A,XRCC5,YWHAH,PICALM,ULK1,SEMA7A,TNKS,BECN1,NRP1,CFLAR,KAT2B,ARHGEF7,MTMR2,WASL,SLIT2,ROCK2,RAPGEF2,ULK…
18_Member	GO Biological Processes	GO:0090066	regulation of anatomical structure size	-16.1343	-14.0595	109/509	148,150,153,361,382,538,627,659,796,846,1073,1385,1401,1808,1909,1910,1946,2045,2803,2982,3356,3475,3575,3984,4131,4133,4690,4747,4842,4869,4883,5028,5048,5216,5217,5286,5357,5580,5728,5756,5916,5921,5979,6546,6648,6711,6712,6840,6900,7248,7422,7474,7476,8301,8408,8440,8482,8766,8829,9113,9175,9353,9475,9706,9732,9821,9873,9948,9990,10000,10092,10365,10371,10451,10501,10512,10565,10787,10800,2290…	ADRA1A,ADRA2A,ADRB1,AQP4,ARF6,ATP7A,BDNF,BMPR2,CALCA,CASR,CFL2,CREB1,CRP,DPYSL2,EDNRA,EDNRB,EFNA5,EPHA7,GOLGA4,GUCY1A1,HTR2A,IFRD1,IL7R,LIMK1,MAP1B,MAP2,NCK1,NEFL,NOS1,NPM1,NPR3,P2RY1,PAFAH1B1,PFN1,PFN2,PIK3C2A,PLS1,PRKCD,PTEN,TWF1,RARG,RASA1,RET,SLC8A1,SOD2,SPTBN1,SPTBN2,SVIL,CNTN2,TSC1,VEGFA,WNT5A,WNT7A,PICALM,ULK1,NCK2,SEMA7A,RAB11A,NRP1,LATS1,MAP3K13,SLIT2,ROCK2,ULK2,DOCK4,RB1CC1,FCHSD2,WDR1,…
18_Member	GO Biological Processes	GO:0050770	regulation of axonogenesis	-14.777	-12.755	50/156	627,659,1946,2043,2045,2048,2803,3475,3984,4131,4133,4747,4915,5048,5361,5362,5454,5604,5728,5979,6091,6092,6498,6900,7074,7422,7474,7476,8408,8482,8829,9175,9353,9706,10154,10371,10501,10512,22902,23111,23191,26037,54910,57609,80031,85458,89780,91584,114798,223117	BDNF,BMPR2,EFNA5,EPHA4,EPHA7,EPHB2,GOLGA4,IFRD1,LIMK1,MAP1B,MAP2,NEFL,NTRK2,PAFAH1B1,PLXNA1,PLXNA2,POU3F2,MAP2K1,PTEN,RET,ROBO1,ROBO2,SKIL,CNTN2,TIAM1,VEGFA,WNT5A,WNT7A,ULK1,SEMA7A,NRP1,MAP3K13,SLIT2,ULK2,PLXNC1,SEMA3A,SEMA6B,SEMA3C,RUFY3,SPART,CYFIP1,SIPA1L1,SEMA4C,DIP2B,SEMA6D,DIXDC1,WNT3A,PLXNA4,SLITRK1,SEMA3D
18_Member	GO Biological Processes	GO:0032535	regulation of cellular component size	-14.7769	-12.755	85/367	361,382,538,627,659,1073,1385,1808,1946,2045,2803,3475,3575,3984,4131,4133,4690,4747,4869,5048,5216,5217,5357,5580,5728,5756,5916,5921,5979,6711,6712,6840,6900,7248,7422,7474,7476,8301,8408,8440,8482,8766,8829,9113,9175,9353,9706,9821,9873,9948,9990,10000,10092,10371,10451,10501,10512,10565,10787,22902,23108,23111,23191,23557,29767,50809,51334,51652,54910,55604,56262,57403,57468,57609,57679,64798…	AQP4,ARF6,ATP7A,BDNF,BMPR2,CFL2,CREB1,DPYSL2,EFNA5,EPHA7,GOLGA4,IFRD1,IL7R,LIMK1,MAP1B,MAP2,NCK1,NEFL,NPM1,PAFAH1B1,PFN1,PFN2,PLS1,PRKCD,PTEN,TWF1,RARG,RASA1,RET,SPTBN1,SPTBN2,SVIL,CNTN2,TSC1,VEGFA,WNT5A,WNT7A,PICALM,ULK1,NCK2,SEMA7A,RAB11A,NRP1,LATS1,MAP3K13,SLIT2,ULK2,RB1CC1,FCHSD2,WDR1,SLC12A6,AKT3,ARPC5,SEMA3A,VAV3,SEMA6B,SEMA3C,ARFGEF1,NCKAP1,RUFY3,RAP1GAP2,SPART,CYFIP1,SNAPIN,TMOD2,HP1BP3,P…
18_Member	GO Biological Processes	GO:0031345	negative regulation of cell projection organization	-12.4381	-10.543	53/194	382,1902,2043,2045,2048,3397,3475,4133,4134,5048,5217,5376,5530,5580,5728,5780,5793,5800,6014,7248,7337,7474,7533,8408,8482,8829,9353,9693,9706,10198,10253,10371,10501,10512,11075,22871,22876,22902,22943,23111,23251,23557,26052,29116,53335,54910,57187,57609,79598,80031,89780,120892,223117	ARF6,LPAR1,EPHA4,EPHA7,EPHB2,ID1,IFRD1,MAP2,MAP4,PAFAH1B1,PFN2,PMP22,PPP3CA,PRKCD,PTEN,PTPN9,PTPRG,PTPRO,RIT2,TSC1,UBE3A,WNT5A,YWHAH,ULK1,SEMA7A,NRP1,SLIT2,RAPGEF2,ULK2,MPHOSPH9,SPRY2,SEMA3A,SEMA6B,SEMA3C,STMN2,NLGN1,INPP5F,RUFY3,DKK1,SPART,MINAR1,SNAPIN,DNM3,MYLIP,BCL11A,SEMA4C,THOC2,DIP2B,CEP97,SEMA6D,WNT3A,LRRK2,SEMA3D
18_Member	GO Biological Processes	GO:0010721	negative regulation of cell development	-11.8686	-10.0059	51/188	1745,1910,1946,2045,2048,2200,2487,3397,3475,3553,4133,4763,4851,5530,5728,5744,5978,6461,6664,7274,7422,7474,7476,7533,8408,8482,8829,9241,9572,9693,9706,10371,10501,10512,11221,22902,23111,23405,53335,54910,55294,55435,57609,58190,79727,80031,84376,89780,223117,283659,494551	DLX1,EDNRB,EFNA5,EPHA7,EPHB2,FBN1,FRZB,ID1,IFRD1,IL1B,MAP2,NF1,NOTCH1,PPP3CA,PTEN,PTHLH,REST,SHB,SOX11,TTPA,VEGFA,WNT5A,WNT7A,YWHAH,ULK1,SEMA7A,NRP1,NOG,NR1D1,RAPGEF2,ULK2,SEMA3A,SEMA6B,SEMA3C,DUSP10,RUFY3,SPART,DICER1,BCL11A,SEMA4C,FBXW7,AP1AR,DIP2B,CTDSP1,LIN28A,SEMA6D,HOOK3,WNT3A,SEMA3D,PRTG,WEE2
18_Member	GO Biological Processes	GO:0010977	negative regulation of neuron projection development	-11.8644	-10.0034	43/142	382,1902,2043,2045,2048,3475,4133,5048,5376,5728,5780,5793,5800,6014,7248,7337,7474,8408,8482,8829,9353,9706,10371,10501,10512,11075,22871,22876,22902,22943,23111,23251,23557,26052,29116,53335,54910,57187,57609,80031,89780,120892,223117	ARF6,LPAR1,EPHA4,EPHA7,EPHB2,IFRD1,MAP2,PAFAH1B1,PMP22,PTEN,PTPN9,PTPRG,PTPRO,RIT2,TSC1,UBE3A,WNT5A,ULK1,SEMA7A,NRP1,SLIT2,ULK2,SEMA3A,SEMA6B,SEMA3C,STMN2,NLGN1,INPP5F,RUFY3,DKK1,SPART,MINAR1,SNAPIN,DNM3,MYLIP,BCL11A,SEMA4C,THOC2,DIP2B,SEMA6D,WNT3A,LRRK2,SEMA3D
18_Member	GO Biological Processes	GO:0045926	negative regulation of growth	-11.4075	-9.58445	60/249	153,659,694,734,1027,1525,1654,2045,2487,2660,3475,3488,3720,3776,4133,4856,5245,5465,5515,5728,5999,6423,6595,7048,7474,7528,8408,8482,8829,9043,9241,9353,9538,9706,9792,10371,10501,10512,10743,11007,11221,23111,23251,23411,27086,29946,51379,53335,54910,55602,57609,65981,79960,80031,84289,85004,85407,89780,123879,223117	ADRB1,BMPR2,BTG1,OSGIN2,CDKN1B,CXADR,DDX3X,EPHA7,FRZB,MSTN,IFRD1,IGFBP5,JARID2,KCNK2,MAP2,CCN3,PHB1,PPARA,PPP2CA,PTEN,RGS4,SFRP2,SMARCA2,TGFBR2,WNT5A,YY1,ULK1,SEMA7A,NRP1,SPAG9,NOG,SLIT2,EI24,ULK2,SERTAD2,SEMA3A,SEMA6B,SEMA3C,RAI1,CCDC85B,DUSP10,SPART,MINAR1,SIRT1,FOXP1,SERTAD3,CRLF3,BCL11A,SEMA4C,CDKN2AIP,DIP2B,CAPRIN2,JADE1,SEMA6D,ING5,RERG,NKD1,WNT3A,DCUN1D3,SEMA3D
18_Member	GO Biological Processes	GO:0008361	regulation of cell size	-11.206	-9.39538	49/183	361,538,627,659,1385,1808,1946,2045,2803,3475,3575,3984,4131,4133,4869,5048,5728,5916,5979,7248,7422,7474,8408,8482,8829,9175,9706,9821,9990,10000,10371,10451,10501,10512,22902,23108,23111,23191,51334,54910,56262,57468,57609,64798,80031,89780,91584,223117,343472	AQP4,ATP7A,BDNF,BMPR2,CREB1,DPYSL2,EFNA5,EPHA7,GOLGA4,IFRD1,IL7R,LIMK1,MAP1B,MAP2,NPM1,PAFAH1B1,PTEN,RARG,RET,TSC1,VEGFA,WNT5A,ULK1,SEMA7A,NRP1,MAP3K13,ULK2,RB1CC1,SLC12A6,AKT3,SEMA3A,VAV3,SEMA6B,SEMA3C,RUFY3,RAP1GAP2,SPART,CYFIP1,PRR16,SEMA4C,LRRC8A,SLC12A5,DIP2B,DEPTOR,SEMA6D,WNT3A,PLXNA4,SEMA3D,BARHL2
18_Member	GO Biological Processes	GO:0051961	negative regulation of nervous system development	-10.2805	-8.54314	42/151	869,1745,2045,2048,3397,3475,3553,4133,4763,4851,5530,5728,5978,6092,6664,7474,7476,7533,8408,8482,8829,9241,9572,9693,9706,10371,10501,10512,11221,22902,22943,23111,23405,54910,57609,58190,79727,80031,84376,89780,223117,283659	CBLN1,DLX1,EPHA7,EPHB2,ID1,IFRD1,IL1B,MAP2,NF1,NOTCH1,PPP3CA,PTEN,REST,ROBO2,SOX11,WNT5A,WNT7A,YWHAH,ULK1,SEMA7A,NRP1,NOG,NR1D1,RAPGEF2,ULK2,SEMA3A,SEMA6B,SEMA3C,DUSP10,RUFY3,DKK1,SPART,DICER1,SEMA4C,DIP2B,CTDSP1,LIN28A,SEMA6D,HOOK3,WNT3A,SEMA3D,PRTG
18_Member	GO Biological Processes	GO:0050772	positive regulation of axonogenesis	-9.88807	-8.18423	28/78	627,659,1946,2803,3984,4131,4747,4915,5048,5361,5362,5604,6091,6092,6498,7074,7422,8482,8829,9175,9353,10154,22902,23191,85458,89780,91584,114798	BDNF,BMPR2,EFNA5,GOLGA4,LIMK1,MAP1B,NEFL,NTRK2,PAFAH1B1,PLXNA1,PLXNA2,MAP2K1,ROBO1,ROBO2,SKIL,TIAM1,VEGFA,SEMA7A,NRP1,MAP3K13,SLIT2,PLXNC1,RUFY3,CYFIP1,DIXDC1,WNT3A,PLXNA4,SLITRK1
18_Member	GO Biological Processes	GO:0048640	negative regulation of developmental growth	-9.86006	-8.16351	35/115	153,1027,1525,2045,2660,3475,3720,3776,4133,5465,5728,5999,7048,7474,7528,8408,8482,8829,9043,9241,9706,10371,10501,10512,10743,11221,23111,27086,53335,54910,57609,80031,85407,89780,223117	ADRB1,CDKN1B,CXADR,EPHA7,MSTN,IFRD1,JARID2,KCNK2,MAP2,PPARA,PTEN,RGS4,TGFBR2,WNT5A,YY1,ULK1,SEMA7A,NRP1,SPAG9,NOG,ULK2,SEMA3A,SEMA6B,SEMA3C,RAI1,DUSP10,SPART,FOXP1,BCL11A,SEMA4C,DIP2B,SEMA6D,NKD1,WNT3A,SEMA3D
18_Member	GO Biological Processes	GO:0030308	negative regulation of cell growth	-9.66877	-7.98729	47/188	659,694,734,1027,1654,2045,2487,3475,4133,4856,5245,5465,5515,5999,6423,6595,7474,7528,8408,8482,8829,9043,9353,9538,9706,9792,10371,10501,10512,11007,23111,23251,23411,27086,29946,51379,53335,54910,55602,57609,65981,79960,80031,85004,89780,123879,223117	BMPR2,BTG1,OSGIN2,CDKN1B,DDX3X,EPHA7,FRZB,IFRD1,MAP2,CCN3,PHB1,PPARA,PPP2CA,RGS4,SFRP2,SMARCA2,WNT5A,YY1,ULK1,SEMA7A,NRP1,SPAG9,SLIT2,EI24,ULK2,SERTAD2,SEMA3A,SEMA6B,SEMA3C,CCDC85B,SPART,MINAR1,SIRT1,FOXP1,SERTAD3,CRLF3,BCL11A,SEMA4C,CDKN2AIP,DIP2B,CAPRIN2,JADE1,SEMA6D,RERG,WNT3A,DCUN1D3,SEMA3D
18_Member	GO Biological Processes	GO:0050768	negative regulation of neurogenesis	-9.03591	-7.41399	39/146	1745,2045,2048,3397,3475,3553,4133,4763,4851,5530,5728,5978,6664,7474,7476,7533,8408,8482,8829,9241,9572,9693,9706,10371,10501,10512,11221,22902,23111,23405,54910,57609,58190,79727,80031,84376,89780,223117,283659	DLX1,EPHA7,EPHB2,ID1,IFRD1,IL1B,MAP2,NF1,NOTCH1,PPP3CA,PTEN,REST,SOX11,WNT5A,WNT7A,YWHAH,ULK1,SEMA7A,NRP1,NOG,NR1D1,RAPGEF2,ULK2,SEMA3A,SEMA6B,SEMA3C,DUSP10,RUFY3,SPART,DICER1,SEMA4C,DIP2B,CTDSP1,LIN28A,SEMA6D,HOOK3,WNT3A,SEMA3D,PRTG
18_Member	GO Biological Processes	GO:0061387	regulation of extent of cell growth	-8.13247	-6.58356	31/108	627,659,1808,1946,2045,2803,3475,3984,4131,4133,5048,7422,7474,8408,8482,8829,9175,9706,10371,10501,10512,22902,23111,23191,54910,57609,80031,89780,91584,223117,343472	BDNF,BMPR2,DPYSL2,EFNA5,EPHA7,GOLGA4,IFRD1,LIMK1,MAP1B,MAP2,PAFAH1B1,VEGFA,WNT5A,ULK1,SEMA7A,NRP1,MAP3K13,ULK2,SEMA3A,SEMA6B,SEMA3C,RUFY3,SPART,CYFIP1,SEMA4C,DIP2B,SEMA6D,WNT3A,PLXNA4,SEMA3D,BARHL2
18_Member	GO Biological Processes	GO:0030516	regulation of axon extension	-6.09819	-4.74801	25/93	659,1808,2803,3475,3984,4131,4133,5048,7422,7474,8482,8829,9175,10371,10501,10512,22902,23191,54910,57609,80031,89780,91584,223117,343472	BMPR2,DPYSL2,GOLGA4,IFRD1,LIMK1,MAP1B,MAP2,PAFAH1B1,VEGFA,WNT5A,SEMA7A,NRP1,MAP3K13,SEMA3A,SEMA6B,SEMA3C,RUFY3,CYFIP1,SEMA4C,DIP2B,SEMA6D,WNT3A,PLXNA4,SEMA3D,BARHL2
18_Member	GO Biological Processes	GO:0045773	positive regulation of axon extension	-3.3128	-2.31874	11/38	659,2803,3984,4131,5048,7422,8482,8829,9175,22902,23191	BMPR2,GOLGA4,LIMK1,MAP1B,PAFAH1B1,VEGFA,SEMA7A,NRP1,MAP3K13,RUFY3,CYFIP1
19_Summary	GO Biological Processes	GO:0007423	sensory organ development	-25.6541	-23.0638	137/563	86,93,102,182,491,493,639,650,653,659,890,1027,1282,1301,1909,2043,2048,2138,2200,2254,2263,2290,2487,2558,2561,2624,2625,2823,3638,3776,3815,4124,4286,4358,4617,4646,4763,4851,4915,4919,4990,5048,5087,5090,5156,5159,5308,5316,5357,5396,5469,5818,5915,5916,5979,6121,6495,6498,6654,6662,6664,6935,7020,7043,7046,7048,7275,7422,7474,7476,7483,7528,7545,7837,7976,8323,8829,8854,9096,9241,9314,9321,94…	ACTL6A,ACVR2B,ADAM10,JAG1,ATP2B2,ATP2B4,PRDM1,BMP2,BMP5,BMPR2,CCNA2,CDKN1B,COL4A1,COL11A1,EDNRA,EPHA4,EPHB2,EYA1,FBN1,FGF9,FGFR2,FOXG1,FRZB,GABRA5,GABRB2,GATA2,GATA3,GPM6A,INSIG1,KCNK2,KIT,MAN2A1,MITF,MPV17,MYF5,MYO6,NF1,NOTCH1,NTRK2,ROR1,SIX6,PAFAH1B1,PBX1,PBX3,PDGFRA,PDGFRB,PITX2,PKNOX1,PLS1,PRRX1,MED1,NECTIN1,RARB,RARG,RET,RPE65,SIX1,SKIL,SOS1,SOX9,SOX11,ZEB1,TFAP2A,TGFB3,TGFBR1,TGFBR2,TUB,VEG…
19_Member	GO Biological Processes	GO:0007423	sensory organ development	-25.6541	-23.0638	137/563	86,93,102,182,491,493,639,650,653,659,890,1027,1282,1301,1909,2043,2048,2138,2200,2254,2263,2290,2487,2558,2561,2624,2625,2823,3638,3776,3815,4124,4286,4358,4617,4646,4763,4851,4915,4919,4990,5048,5087,5090,5156,5159,5308,5316,5357,5396,5469,5818,5915,5916,5979,6121,6495,6498,6654,6662,6664,6935,7020,7043,7046,7048,7275,7422,7474,7476,7483,7528,7545,7837,7976,8323,8829,8854,9096,9241,9314,9321,94…	ACTL6A,ACVR2B,ADAM10,JAG1,ATP2B2,ATP2B4,PRDM1,BMP2,BMP5,BMPR2,CCNA2,CDKN1B,COL4A1,COL11A1,EDNRA,EPHA4,EPHB2,EYA1,FBN1,FGF9,FGFR2,FOXG1,FRZB,GABRA5,GABRB2,GATA2,GATA3,GPM6A,INSIG1,KCNK2,KIT,MAN2A1,MITF,MPV17,MYF5,MYO6,NF1,NOTCH1,NTRK2,ROR1,SIX6,PAFAH1B1,PBX1,PBX3,PDGFRA,PDGFRB,PITX2,PKNOX1,PLS1,PRRX1,MED1,NECTIN1,RARB,RARG,RET,RPE65,SIX1,SKIL,SOS1,SOX9,SOX11,ZEB1,TFAP2A,TGFB3,TGFBR1,TGFBR2,TUB,VEG…
19_Member	GO Biological Processes	GO:0048880	sensory system development	-14.7646	-12.7453	88/387	86,93,182,491,493,639,659,1282,2048,2200,2254,2625,2823,3670,4124,4286,4617,4763,4851,4915,4990,5087,5090,5156,5159,5308,5316,5469,5818,5915,5916,5979,6121,6498,6654,6662,6664,6935,7020,7046,7048,7275,7422,7474,7476,7483,7528,7837,8829,8854,9314,9927,10210,10371,10586,10818,11081,22803,22931,23322,23363,23657,24147,28514,50939,55636,55714,56890,57084,57822,60436,64919,65979,84189,84287,84879,8540…	ACTL6A,ACVR2B,JAG1,ATP2B2,ATP2B4,PRDM1,BMPR2,COL4A1,EPHB2,FBN1,FGF9,GATA3,GPM6A,ISL1,MAN2A1,MITF,MYF5,NF1,NOTCH1,NTRK2,SIX6,PBX1,PBX3,PDGFRA,PDGFRB,PITX2,PKNOX1,MED1,NECTIN1,RARB,RARG,RET,RPE65,SKIL,SOS1,SOX9,SOX11,ZEB1,TFAP2A,TGFBR1,TGFBR2,TUB,VEGFA,WNT5A,WNT7A,WNT9A,YY1,PXDN,NRP1,ALDH1A2,KLF4,MFN2,TOPORS,SEMA3A,MAB21L2,FRS2,KERA,XRN2,RAB18,RPGRIP1L,OBSL1,SLC7A11,FJX1,DLL1,IMPG2,CHD7,TENM3,MDM1,…
19_Member	GO Biological Processes	GO:0001654	eye development	-14.5306	-12.5186	86/377	86,93,182,491,493,639,659,1282,2048,2200,2254,2625,2823,4124,4286,4617,4763,4851,4915,4990,5087,5090,5156,5159,5308,5316,5469,5818,5915,5916,5979,6121,6498,6654,6662,6664,6935,7020,7046,7048,7275,7422,7474,7476,7483,7528,7837,8829,8854,9314,9927,10210,10586,10818,11081,22803,22931,23322,23363,23657,24147,28514,50939,55636,55714,56890,57084,57822,60436,64919,65979,84189,84287,84879,85407,90780,918…	ACTL6A,ACVR2B,JAG1,ATP2B2,ATP2B4,PRDM1,BMPR2,COL4A1,EPHB2,FBN1,FGF9,GATA3,GPM6A,MAN2A1,MITF,MYF5,NF1,NOTCH1,NTRK2,SIX6,PBX1,PBX3,PDGFRA,PDGFRB,PITX2,PKNOX1,MED1,NECTIN1,RARB,RARG,RET,RPE65,SKIL,SOS1,SOX9,SOX11,ZEB1,TFAP2A,TGFBR1,TGFBR2,TUB,VEGFA,WNT5A,WNT7A,WNT9A,YY1,PXDN,NRP1,ALDH1A2,KLF4,MFN2,TOPORS,MAB21L2,FRS2,KERA,XRN2,RAB18,RPGRIP1L,OBSL1,SLC7A11,FJX1,DLL1,IMPG2,CHD7,TENM3,MDM1,SLC17A6,GRHL…
19_Member	GO Biological Processes	GO:0150063	visual system development	-14.2471	-12.2519	86/381	86,93,182,491,493,639,659,1282,2048,2200,2254,2625,2823,4124,4286,4617,4763,4851,4915,4990,5087,5090,5156,5159,5308,5316,5469,5818,5915,5916,5979,6121,6498,6654,6662,6664,6935,7020,7046,7048,7275,7422,7474,7476,7483,7528,7837,8829,8854,9314,9927,10210,10586,10818,11081,22803,22931,23322,23363,23657,24147,28514,50939,55636,55714,56890,57084,57822,60436,64919,65979,84189,84287,84879,85407,90780,918…	ACTL6A,ACVR2B,JAG1,ATP2B2,ATP2B4,PRDM1,BMPR2,COL4A1,EPHB2,FBN1,FGF9,GATA3,GPM6A,MAN2A1,MITF,MYF5,NF1,NOTCH1,NTRK2,SIX6,PBX1,PBX3,PDGFRA,PDGFRB,PITX2,PKNOX1,MED1,NECTIN1,RARB,RARG,RET,RPE65,SKIL,SOS1,SOX9,SOX11,ZEB1,TFAP2A,TGFBR1,TGFBR2,TUB,VEGFA,WNT5A,WNT7A,WNT9A,YY1,PXDN,NRP1,ALDH1A2,KLF4,MFN2,TOPORS,MAB21L2,FRS2,KERA,XRN2,RAB18,RPGRIP1L,OBSL1,SLC7A11,FJX1,DLL1,IMPG2,CHD7,TENM3,MDM1,SLC17A6,GRHL…
19_Member	GO Biological Processes	GO:0090596	sensory organ morphogenesis	-13.3035	-11.355	67/270	182,639,1301,1909,2048,2138,2200,2254,2263,2290,2487,2624,2625,3638,4124,4646,4763,4851,4915,5308,5357,5396,5818,5915,5916,6121,6495,6662,6664,6935,7020,7422,7474,7483,7528,7545,7976,8323,9096,9241,9927,10210,10253,10818,23322,23363,24147,25861,27152,28514,50939,51804,55084,55636,55714,56603,57822,65979,84189,84879,85407,89780,118427,121227,204851,221935,348980	JAG1,PRDM1,COL11A1,EDNRA,EPHB2,EYA1,FBN1,FGF9,FGFR2,FOXG1,FRZB,GATA2,GATA3,INSIG1,MAN2A1,MYO6,NF1,NOTCH1,NTRK2,PITX2,PLS1,PRRX1,NECTIN1,RARB,RARG,RPE65,SIX1,SOX9,SOX11,ZEB1,TFAP2A,VEGFA,WNT5A,WNT9A,YY1,ZIC1,FZD3,FZD6,TBX18,NOG,MFN2,TOPORS,SPRY2,FRS2,RPGRIP1L,OBSL1,FJX1,WHRN,INTU,DLL1,IMPG2,SIX4,SOBP,CHD7,TENM3,CYP26B1,GRHL3,PHACTR4,SLITRK6,MFSD2A,NKD1,WNT3A,OLFM3,LRIG3,HIPK1,SDK1,HCN1
19_Member	GO Biological Processes	GO:0043010	camera-type eye development	-11.8136	-9.95606	73/329	86,93,182,491,493,659,1282,2048,2200,2625,2823,4124,4286,4617,4763,4851,4915,5156,5159,5308,5316,5469,5818,5916,5979,6121,6498,6654,6662,6664,6935,7020,7046,7048,7275,7422,7474,7476,7483,7528,8829,8854,9314,9927,10210,10586,10818,11081,22803,23322,23363,23657,24147,28514,50939,55636,55714,56890,57084,57822,60436,64919,65979,84189,84879,90780,131544,167153,204851,221935,246213,343472,348980	ACTL6A,ACVR2B,JAG1,ATP2B2,ATP2B4,BMPR2,COL4A1,EPHB2,FBN1,GATA3,GPM6A,MAN2A1,MITF,MYF5,NF1,NOTCH1,NTRK2,PDGFRA,PDGFRB,PITX2,PKNOX1,MED1,NECTIN1,RARG,RET,RPE65,SKIL,SOS1,SOX9,SOX11,ZEB1,TFAP2A,TGFBR1,TGFBR2,TUB,VEGFA,WNT5A,WNT7A,WNT9A,YY1,NRP1,ALDH1A2,KLF4,MFN2,TOPORS,MAB21L2,FRS2,KERA,XRN2,RPGRIP1L,OBSL1,SLC7A11,FJX1,DLL1,IMPG2,CHD7,TENM3,MDM1,SLC17A6,GRHL3,TGIF2,BCL11B,PHACTR4,SLITRK6,MFSD2A,PYGO…
19_Member	GO Biological Processes	GO:0060041	retina development in camera-type eye	-7.27791	-5.8079	37/154	86,93,491,493,659,1282,2823,4124,4851,4915,5156,5159,5469,5818,5979,6121,6662,7020,7275,8829,10210,22803,23322,23363,24147,28514,50939,55636,56890,60436,84879,167153,204851,221935,246213,343472,348980	ACTL6A,ACVR2B,ATP2B2,ATP2B4,BMPR2,COL4A1,GPM6A,MAN2A1,NOTCH1,NTRK2,PDGFRA,PDGFRB,MED1,NECTIN1,RET,RPE65,SOX9,TFAP2A,TUB,NRP1,TOPORS,XRN2,RPGRIP1L,OBSL1,FJX1,DLL1,IMPG2,CHD7,MDM1,TGIF2,MFSD2A,TENT2,HIPK1,SDK1,SLC17A8,BARHL2,HCN1
19_Member	GO Biological Processes	GO:0048592	eye morphogenesis	-6.9705	-5.52698	37/158	182,639,2048,2200,4124,4763,4851,4915,5308,5818,5915,5916,6121,6662,6664,6935,7020,7422,7474,7483,7528,9927,10210,10818,23322,23363,24147,28514,50939,55714,65979,84879,85407,118427,204851,221935,348980	JAG1,PRDM1,EPHB2,FBN1,MAN2A1,NF1,NOTCH1,NTRK2,PITX2,NECTIN1,RARB,RARG,RPE65,SOX9,SOX11,ZEB1,TFAP2A,VEGFA,WNT5A,WNT9A,YY1,MFN2,TOPORS,FRS2,RPGRIP1L,OBSL1,FJX1,DLL1,IMPG2,TENM3,PHACTR4,MFSD2A,NKD1,OLFM3,HIPK1,SDK1,HCN1
19_Member	GO Biological Processes	GO:0048593	camera-type eye morphogenesis	-6.21319	-4.84896	31/129	182,2048,4124,4763,4851,4915,5308,5818,6121,6662,6664,6935,7020,7422,7474,7483,7528,9927,10210,10818,23322,23363,24147,28514,50939,55714,65979,84879,204851,221935,348980	JAG1,EPHB2,MAN2A1,NF1,NOTCH1,NTRK2,PITX2,NECTIN1,RPE65,SOX9,SOX11,ZEB1,TFAP2A,VEGFA,WNT5A,WNT9A,YY1,MFN2,TOPORS,FRS2,RPGRIP1L,OBSL1,FJX1,DLL1,IMPG2,TENM3,PHACTR4,MFSD2A,HIPK1,SDK1,HCN1
19_Member	GO Biological Processes	GO:0003407	neural retina development	-4.48397	-3.31701	19/74	86,491,493,2823,4851,4915,6121,6662,7020,10210,23322,23363,24147,60436,204851,221935,246213,343472,348980	ACTL6A,ATP2B2,ATP2B4,GPM6A,NOTCH1,NTRK2,RPE65,SOX9,TFAP2A,TOPORS,RPGRIP1L,OBSL1,FJX1,TGIF2,HIPK1,SDK1,SLC17A8,BARHL2,HCN1
19_Member	GO Biological Processes	GO:0060042	retina morphogenesis in camera-type eye	-3.81122	-2.73998	16/63	4124,4851,4915,6121,6662,7020,10210,23322,23363,24147,28514,50939,84879,204851,221935,348980	MAN2A1,NOTCH1,NTRK2,RPE65,SOX9,TFAP2A,TOPORS,RPGRIP1L,OBSL1,FJX1,DLL1,IMPG2,MFSD2A,HIPK1,SDK1,HCN1
20_Summary	GO Biological Processes	GO:0032446	protein modification by small protein conjugation	-25.1407	-22.5772	164/749	865,868,2138,2176,4012,4799,5930,6047,6502,6613,6992,7128,7174,7187,7251,7319,7321,7323,7325,7326,7332,7334,7336,7337,7681,7704,8065,8452,8453,8554,8651,8658,8945,9021,9039,9063,9306,9318,9320,9655,9690,9781,9870,10210,10238,10277,10299,10336,10393,10477,10612,10758,10892,11043,11059,11060,11236,11275,22838,23014,23072,23142,23220,23327,23328,23338,23411,23512,23608,25820,25827,25831,25897,26001,…	CBFB,CBLB,EYA1,FANCC,LNPEP,NFX1,RBBP6,RNF4,SKP2,SUMO2,PPP1R11,TNFAIP3,TPP2,TRAF3,TSG101,UBE2A,UBE2D1,UBE2D3,UBE2E2,UBE2G1,UBE2L3,UBE2N,UBE2V2,UBE3A,MKRN3,ZBTB16,CUL5,CUL3,CUL2,PIAS1,SOCS1,TNKS,BTRC,SOCS3,UBA3,PIAS2,SOCS6,COPS2,TRIP12,SOCS5,UBE3C,RNF144A,AREL1,TOPORS,DCAF7,UBE4B,MARCHF6,PCGF3,ANAPC10,UBE2E3,TRIM3,TRAF3IP2,MALT1,MID2,WWP1,WWP2,RNF139,KLHL2,RNF44,FBXO21,HECW1,DCUN1D4,DTX4,NEDD4L,SAS…
20_Member	GO Biological Processes	GO:0032446	protein modification by small protein conjugation	-25.1407	-22.5772	164/749	865,868,2138,2176,4012,4799,5930,6047,6502,6613,6992,7128,7174,7187,7251,7319,7321,7323,7325,7326,7332,7334,7336,7337,7681,7704,8065,8452,8453,8554,8651,8658,8945,9021,9039,9063,9306,9318,9320,9655,9690,9781,9870,10210,10238,10277,10299,10336,10393,10477,10612,10758,10892,11043,11059,11060,11236,11275,22838,23014,23072,23142,23220,23327,23328,23338,23411,23512,23608,25820,25827,25831,25897,26001,…	CBFB,CBLB,EYA1,FANCC,LNPEP,NFX1,RBBP6,RNF4,SKP2,SUMO2,PPP1R11,TNFAIP3,TPP2,TRAF3,TSG101,UBE2A,UBE2D1,UBE2D3,UBE2E2,UBE2G1,UBE2L3,UBE2N,UBE2V2,UBE3A,MKRN3,ZBTB16,CUL5,CUL3,CUL2,PIAS1,SOCS1,TNKS,BTRC,SOCS3,UBA3,PIAS2,SOCS6,COPS2,TRIP12,SOCS5,UBE3C,RNF144A,AREL1,TOPORS,DCAF7,UBE4B,MARCHF6,PCGF3,ANAPC10,UBE2E3,TRIM3,TRAF3IP2,MALT1,MID2,WWP1,WWP2,RNF139,KLHL2,RNF44,FBXO21,HECW1,DCUN1D4,DTX4,NEDD4L,SAS…
20_Member	GO Biological Processes	GO:0016567	protein ubiquitination	-23.8215	-21.33	151/680	865,868,2176,4012,4799,5930,6047,6502,6992,7128,7174,7187,7251,7319,7321,7323,7325,7326,7332,7334,7336,7337,7681,7704,8065,8452,8453,8651,8658,8945,9021,9306,9320,9655,9690,9781,9870,10210,10238,10277,10299,10336,10393,10477,10612,10758,10892,11043,11059,11060,11236,11275,22838,23014,23072,23220,23327,23328,23338,23411,23512,23608,25820,25827,25831,25897,26001,26118,26224,26234,26268,26272,26994,…	CBFB,CBLB,FANCC,LNPEP,NFX1,RBBP6,RNF4,SKP2,PPP1R11,TNFAIP3,TPP2,TRAF3,TSG101,UBE2A,UBE2D1,UBE2D3,UBE2E2,UBE2G1,UBE2L3,UBE2N,UBE2V2,UBE3A,MKRN3,ZBTB16,CUL5,CUL3,CUL2,SOCS1,TNKS,BTRC,SOCS3,SOCS6,TRIP12,SOCS5,UBE3C,RNF144A,AREL1,TOPORS,DCAF7,UBE4B,MARCHF6,PCGF3,ANAPC10,UBE2E3,TRIM3,TRAF3IP2,MALT1,MID2,WWP1,WWP2,RNF139,KLHL2,RNF44,FBXO21,HECW1,DTX4,NEDD4L,SASH1,JADE2,SIRT1,SUZ12,MKRN1,ARIH1,FBXL2,HEC…
20_Member	GO Biological Processes	GO:0000209	protein polyubiquitination	-20.5388	-18.2209	72/228	865,4012,6047,6502,7128,7174,7187,7319,7321,7323,7325,7326,7332,7334,7336,7337,7681,8452,8658,8945,9320,9690,9781,9870,10210,10277,10299,10393,10477,10612,10758,11059,11060,23072,23327,23328,23608,25820,25831,25897,26001,26118,26272,27252,51366,51465,54467,54708,54778,55284,55626,55743,57162,57520,57531,57542,63893,64400,64750,64795,64839,80351,80829,83737,84447,84937,89910,92912,220972,223082,25…	CBFB,LNPEP,RNF4,SKP2,TNFAIP3,TPP2,TRAF3,UBE2A,UBE2D1,UBE2D3,UBE2E2,UBE2G1,UBE2L3,UBE2N,UBE2V2,UBE3A,MKRN3,CUL3,TNKS,BTRC,TRIP12,UBE3C,RNF144A,AREL1,TOPORS,UBE4B,MARCHF6,ANAPC10,UBE2E3,TRIM3,TRAF3IP2,WWP1,WWP2,HECW1,NEDD4L,SASH1,MKRN1,ARIH1,HECTD1,RNF19A,RNF167,WSB1,FBXO4,KLHL20,UBR5,UBE2J1,ANKIB1,MARCHF5,RNF111,UBE2W,AMBRA1,CHFR,PELI1,HECW2,HACE1,KLHL42,UBE2O,AKTIP,SMURF2,RMND5A,FBXL17,TNKS2,ZFP9…
20_Member	GO Biological Processes	GO:0006511	ubiquitin-dependent protein catabolic process	-19.2483	-16.9987	125/571	821,1452,4189,4287,5516,5527,5684,5694,5887,5930,6047,6502,6992,7128,7251,7319,7321,7323,7326,7332,7334,7337,7398,8027,8065,8266,8313,8452,8453,8878,8945,9097,9320,9373,9525,9575,9690,9695,9781,9870,9958,9960,10210,10277,10299,10393,10612,10613,10973,11059,11060,11160,23014,23072,23327,23358,23411,23510,23607,25820,25827,25831,25852,25897,26001,26043,26224,26234,26268,26269,26272,26994,27248,2725…	CANX,CSNK1A1,DNAJB9,ATXN3,PPP2CB,PPP2R5C,PSMA3,PSMB6,RAD23B,RBBP6,RNF4,SKP2,PPP1R11,TNFAIP3,TSG101,UBE2A,UBE2D1,UBE2D3,UBE2G1,UBE2L3,UBE2N,UBE3A,USP1,STAM,CUL5,UBL4A,AXIN2,CUL3,CUL2,SQSTM1,BTRC,USP14,TRIP12,PLAA,VPS4B,CLOCK,UBE3C,EDEM1,RNF144A,AREL1,USP15,USP3,TOPORS,UBE4B,MARCHF6,ANAPC10,TRIM3,ERLIN1,ASCC3,WWP1,WWP2,ERLIN2,FBXO21,HECW1,NEDD4L,USP24,SIRT1,KCTD2,CD2AP,ARIH1,FBXL2,HECTD1,ARMC8,RNF1…
20_Member	GO Biological Processes	GO:0044265	cellular macromolecule catabolic process	-19.0295	-16.8005	154/779	677,821,1452,4126,4189,4287,5516,5527,5684,5694,5887,5930,6047,6502,6741,6992,7128,7251,7319,7321,7323,7326,7332,7334,7337,7398,8027,8065,8266,8313,8452,8453,8878,8945,9097,9125,9320,9373,9525,9575,9690,9695,9781,9870,9958,9960,10179,10210,10277,10299,10393,10612,10613,10973,11059,11060,11160,11219,22803,22916,23014,23019,23072,23318,23327,23358,23405,23411,23510,23607,25820,25827,25831,25852,258…	ZFP36L1,CANX,CSNK1A1,MANBA,DNAJB9,ATXN3,PPP2CB,PPP2R5C,PSMA3,PSMB6,RAD23B,RBBP6,RNF4,SKP2,SSB,PPP1R11,TNFAIP3,TSG101,UBE2A,UBE2D1,UBE2D3,UBE2G1,UBE2L3,UBE2N,UBE3A,USP1,STAM,CUL5,UBL4A,AXIN2,CUL3,CUL2,SQSTM1,BTRC,USP14,CNOT9,TRIP12,PLAA,VPS4B,CLOCK,UBE3C,EDEM1,RNF144A,AREL1,USP15,USP3,RBM7,TOPORS,UBE4B,MARCHF6,ANAPC10,TRIM3,ERLIN1,ASCC3,WWP1,WWP2,ERLIN2,TREX2,XRN2,NCBP2,FBXO21,CNOT1,HECW1,TUT4,NED…
20_Member	GO Biological Processes	GO:0043632	modification-dependent macromolecule catabolic process	-18.7084	-16.4834	127/593	821,1452,4189,4287,5516,5527,5684,5694,5887,5930,6047,6502,6992,7128,7251,7319,7321,7323,7326,7332,7334,7337,7398,8027,8065,8266,8313,8452,8453,8878,8945,9097,9320,9373,9525,9575,9690,9695,9781,9870,9958,9960,10210,10277,10299,10393,10612,10613,10973,11059,11060,11160,23014,23072,23318,23327,23358,23411,23510,23607,25820,25827,25831,25852,25897,26001,26043,26224,26234,26268,26269,26272,26994,2724…	CANX,CSNK1A1,DNAJB9,ATXN3,PPP2CB,PPP2R5C,PSMA3,PSMB6,RAD23B,RBBP6,RNF4,SKP2,PPP1R11,TNFAIP3,TSG101,UBE2A,UBE2D1,UBE2D3,UBE2G1,UBE2L3,UBE2N,UBE3A,USP1,STAM,CUL5,UBL4A,AXIN2,CUL3,CUL2,SQSTM1,BTRC,USP14,TRIP12,PLAA,VPS4B,CLOCK,UBE3C,EDEM1,RNF144A,AREL1,USP15,USP3,TOPORS,UBE4B,MARCHF6,ANAPC10,TRIM3,ERLIN1,ASCC3,WWP1,WWP2,ERLIN2,FBXO21,HECW1,TUT4,NEDD4L,USP24,SIRT1,KCTD2,CD2AP,ARIH1,FBXL2,HECTD1,ARMC8…
20_Member	GO Biological Processes	GO:0051603	proteolysis involved in protein catabolic process	-18.6928	-16.4718	134/642	49,821,1075,1452,4189,4287,5516,5527,5684,5694,5887,5930,6047,6502,6992,7128,7251,7319,7321,7323,7326,7332,7334,7337,7398,8027,8065,8266,8313,8452,8453,8878,8945,9097,9306,9320,9373,9525,9572,9575,9690,9695,9781,9870,9958,9960,10015,10210,10277,10299,10393,10612,10613,10730,10892,10973,11059,11060,11160,11236,23014,23072,23327,23358,23411,23510,23607,25820,25827,25831,25852,25897,26001,26043,2622…	ACR,CANX,CTSC,CSNK1A1,DNAJB9,ATXN3,PPP2CB,PPP2R5C,PSMA3,PSMB6,RAD23B,RBBP6,RNF4,SKP2,PPP1R11,TNFAIP3,TSG101,UBE2A,UBE2D1,UBE2D3,UBE2G1,UBE2L3,UBE2N,UBE3A,USP1,STAM,CUL5,UBL4A,AXIN2,CUL3,CUL2,SQSTM1,BTRC,USP14,SOCS6,TRIP12,PLAA,VPS4B,NR1D1,CLOCK,UBE3C,EDEM1,RNF144A,AREL1,USP15,USP3,PDCD6IP,TOPORS,UBE4B,MARCHF6,ANAPC10,TRIM3,ERLIN1,YME1L1,MALT1,ASCC3,WWP1,WWP2,ERLIN2,RNF139,FBXO21,HECW1,NEDD4L,USP2…
20_Member	GO Biological Processes	GO:0019941	modification-dependent protein catabolic process	-18.5929	-16.3798	125/581	821,1452,4189,4287,5516,5527,5684,5694,5887,5930,6047,6502,6992,7128,7251,7319,7321,7323,7326,7332,7334,7337,7398,8027,8065,8266,8313,8452,8453,8878,8945,9097,9320,9373,9525,9575,9690,9695,9781,9870,9958,9960,10210,10277,10299,10393,10612,10613,10973,11059,11060,11160,23014,23072,23327,23358,23411,23510,23607,25820,25827,25831,25852,25897,26001,26043,26224,26234,26268,26269,26272,26994,27248,2725…	CANX,CSNK1A1,DNAJB9,ATXN3,PPP2CB,PPP2R5C,PSMA3,PSMB6,RAD23B,RBBP6,RNF4,SKP2,PPP1R11,TNFAIP3,TSG101,UBE2A,UBE2D1,UBE2D3,UBE2G1,UBE2L3,UBE2N,UBE3A,USP1,STAM,CUL5,UBL4A,AXIN2,CUL3,CUL2,SQSTM1,BTRC,USP14,TRIP12,PLAA,VPS4B,CLOCK,UBE3C,EDEM1,RNF144A,AREL1,USP15,USP3,TOPORS,UBE4B,MARCHF6,ANAPC10,TRIM3,ERLIN1,ASCC3,WWP1,WWP2,ERLIN2,FBXO21,HECW1,NEDD4L,USP24,SIRT1,KCTD2,CD2AP,ARIH1,FBXL2,HECTD1,ARMC8,RNF1…
20_Member	GO Biological Processes	GO:0030163	protein catabolic process	-16.3891	-14.2886	143/748	49,821,868,1075,1203,1452,4012,4126,4189,4287,4851,5069,5516,5527,5684,5694,5887,5930,6047,6502,6992,7128,7251,7319,7321,7323,7326,7332,7334,7337,7398,8027,8065,8266,8313,8452,8453,8878,8945,9097,9306,9320,9373,9525,9572,9575,9690,9695,9781,9870,9958,9960,10015,10210,10277,10299,10393,10612,10613,10730,10892,10973,11059,11060,11160,11236,23014,23072,23327,23358,23411,23510,23607,25820,25827,25831…	ACR,CANX,CBLB,CTSC,CLN5,CSNK1A1,LNPEP,MANBA,DNAJB9,ATXN3,NOTCH1,PAPPA,PPP2CB,PPP2R5C,PSMA3,PSMB6,RAD23B,RBBP6,RNF4,SKP2,PPP1R11,TNFAIP3,TSG101,UBE2A,UBE2D1,UBE2D3,UBE2G1,UBE2L3,UBE2N,UBE3A,USP1,STAM,CUL5,UBL4A,AXIN2,CUL3,CUL2,SQSTM1,BTRC,USP14,SOCS6,TRIP12,PLAA,VPS4B,NR1D1,CLOCK,UBE3C,EDEM1,RNF144A,AREL1,USP15,USP3,PDCD6IP,TOPORS,UBE4B,MARCHF6,ANAPC10,TRIM3,ERLIN1,YME1L1,MALT1,ASCC3,WWP1,WWP2,ERL…
20_Member	Reactome Gene Sets	R-HSA-1280218	Adaptive Immune System	-14.974	-12.9421	142/769	164,821,868,947,1075,1211,1326,1493,1525,1783,3685,3688,3708,3798,3799,3832,3845,3932,4012,4360,4690,4775,4792,5291,5293,5295,5515,5516,5519,5527,5529,5530,5534,5567,5684,5694,5728,5906,5908,5930,6047,6456,6502,6654,6712,7174,7220,7319,7321,7323,7325,7326,7332,7334,7336,7337,7529,7534,7704,8065,8452,8453,8503,8651,8678,8905,8945,9020,9021,9039,9320,9493,9690,9870,9902,10000,10121,10393,10477,1080…	AP1G1,CANX,CBLB,CD34,CTSC,CLTA,MAP3K8,CTLA4,CXADR,DYNC1LI2,ITGAV,ITGB1,ITPR1,KIF5A,KIF5B,KIF11,KRAS,LCK,LNPEP,MRC1,NCK1,NFATC3,NFKBIA,PIK3CB,PIK3CD,PIK3R1,PPP2CA,PPP2CB,PPP2R1B,PPP2R5C,PPP2R5E,PPP3CA,PPP3R1,PRKACB,PSMA3,PSMB6,PTEN,RAP1A,RAP1B,RBBP6,RNF4,SH3GL2,SKP2,SOS1,SPTBN2,TPP2,TRPC1,UBE2A,UBE2D1,UBE2D3,UBE2E2,UBE2G1,UBE2L3,UBE2N,UBE2V2,UBE3A,YWHAB,YWHAZ,ZBTB16,CUL5,CUL3,CUL2,PIK3R3,SOCS1,BEC…
20_Member	Reactome Gene Sets	R-HSA-983168	Antigen processing: Ubiquitination & Proteasome degradation	-13.7507	-11.7739	74/309	868,4012,5684,5694,5930,6047,6502,7174,7319,7321,7323,7325,7326,7332,7334,7336,7337,7704,8065,8452,8453,8651,8945,9021,9039,9320,9690,9870,10393,10477,11059,11275,23014,23327,23608,25831,25897,26118,26224,26234,26268,26272,27252,29116,51130,51320,51465,53339,54778,55008,55284,55294,55521,57520,57531,57542,57630,63893,64750,80204,83737,84085,84541,84676,84937,89910,91694,92369,92912,114907,140460,…	CBLB,LNPEP,PSMA3,PSMB6,RBBP6,RNF4,SKP2,TPP2,UBE2A,UBE2D1,UBE2D3,UBE2E2,UBE2G1,UBE2L3,UBE2N,UBE2V2,UBE3A,ZBTB16,CUL5,CUL3,CUL2,SOCS1,BTRC,SOCS3,UBA3,TRIP12,UBE3C,AREL1,ANAPC10,UBE2E3,WWP1,KLHL2,FBXO21,NEDD4L,MKRN1,HECTD1,RNF19A,WSB1,FBXL3,FBXL5,FBXO9,FBXO4,KLHL20,MYLIP,ASB3,MEX3C,UBE2J1,BTBD1,RNF111,HERC6,UBE2W,FBXW7,TRIM36,HECW2,HACE1,KLHL42,SH3RF1,UBE2O,SMURF2,FBXO11,ITCH,FBXO30,KBTBD8,TRIM63,ZN…
20_Member	GO Biological Processes	GO:0043161	proteasome-mediated ubiquitin-dependent protein catabolic process	-13.4989	-11.5397	79/345	821,1452,4189,4287,5516,5527,5684,5694,5887,6047,6502,7319,7323,7326,8065,8313,8452,8453,8945,9097,9320,9373,9575,9695,9870,10210,10277,10299,10393,10612,10613,10973,11059,11060,11160,23072,23327,23411,23510,23607,25827,25831,25852,26043,26224,26234,26268,26272,27248,27252,29978,51465,54442,55284,55294,56929,57003,57162,57520,57531,57542,64750,64795,64839,79018,79718,79845,80232,80267,80311,83737…	CANX,CSNK1A1,DNAJB9,ATXN3,PPP2CB,PPP2R5C,PSMA3,PSMB6,RAD23B,RNF4,SKP2,UBE2A,UBE2D3,UBE2G1,CUL5,AXIN2,CUL3,CUL2,BTRC,USP14,TRIP12,PLAA,CLOCK,EDEM1,AREL1,TOPORS,UBE4B,MARCHF6,ANAPC10,TRIM3,ERLIN1,ASCC3,WWP1,WWP2,ERLIN2,HECW1,NEDD4L,SIRT1,KCTD2,CD2AP,FBXL2,HECTD1,ARMC8,UBXN7,FBXL3,FBXL5,FBXO9,FBXO4,ERLEC1,KLHL20,UBQLN2,UBE2J1,KCTD5,UBE2W,FBXW7,FEM1C,CCDC47,PELI1,HECW2,HACE1,KLHL42,SMURF2,RMND5A,FBXL…
20_Member	GO Biological Processes	GO:0010498	proteasomal protein catabolic process	-12.7512	-10.8352	82/376	821,1452,4189,4287,5516,5527,5684,5694,5887,6047,6502,7319,7323,7326,8065,8313,8452,8453,8945,9097,9306,9320,9373,9572,9575,9695,9870,10210,10277,10299,10393,10612,10613,10973,11059,11060,11160,11236,23072,23327,23411,23510,23607,25827,25831,25852,26043,26224,26234,26268,26272,27248,27252,29978,51465,54442,55284,55294,56929,57003,57162,57520,57531,57542,64750,64795,64839,79018,79718,79845,80232,8…	CANX,CSNK1A1,DNAJB9,ATXN3,PPP2CB,PPP2R5C,PSMA3,PSMB6,RAD23B,RNF4,SKP2,UBE2A,UBE2D3,UBE2G1,CUL5,AXIN2,CUL3,CUL2,BTRC,USP14,SOCS6,TRIP12,PLAA,NR1D1,CLOCK,EDEM1,AREL1,TOPORS,UBE4B,MARCHF6,ANAPC10,TRIM3,ERLIN1,ASCC3,WWP1,WWP2,ERLIN2,RNF139,HECW1,NEDD4L,SIRT1,KCTD2,CD2AP,FBXL2,HECTD1,ARMC8,UBXN7,FBXL3,FBXL5,FBXO9,FBXO4,ERLEC1,KLHL20,UBQLN2,UBE2J1,KCTD5,UBE2W,FBXW7,FEM1C,CCDC47,PELI1,HECW2,HACE1,KLHL42…
20_Member	Reactome Gene Sets	R-HSA-983169	Class I MHC mediated antigen processing & presentation	-12.4255	-10.5342	82/381	821,868,3685,4012,4360,5684,5694,5930,6047,6502,7174,7319,7321,7323,7325,7326,7332,7334,7336,7337,7704,8065,8452,8453,8651,8678,8945,9021,9039,9320,9690,9870,9902,10393,10477,10802,11059,11275,22863,23014,23327,23608,25831,25897,26118,26224,26234,26268,26272,27252,29116,51128,51130,51320,51465,53339,54778,55008,55284,55294,55521,57520,57531,57542,57630,63893,64750,80204,83737,84085,84541,84676,84…	CANX,CBLB,ITGAV,LNPEP,MRC1,PSMA3,PSMB6,RBBP6,RNF4,SKP2,TPP2,UBE2A,UBE2D1,UBE2D3,UBE2E2,UBE2G1,UBE2L3,UBE2N,UBE2V2,UBE3A,ZBTB16,CUL5,CUL3,CUL2,SOCS1,BECN1,BTRC,SOCS3,UBA3,TRIP12,UBE3C,AREL1,MRC2,ANAPC10,UBE2E3,SEC24A,WWP1,KLHL2,ATG14,FBXO21,NEDD4L,MKRN1,HECTD1,RNF19A,WSB1,FBXL3,FBXL5,FBXO9,FBXO4,KLHL20,MYLIP,SAR1B,ASB3,MEX3C,UBE2J1,BTBD1,RNF111,HERC6,UBE2W,FBXW7,TRIM36,HECW2,HACE1,KLHL42,SH3RF1,UB…
20_Member	KEGG Pathway	hsa04120	Ubiquitin mediated proteolysis	-9.42069	-7.75708	39/142	868,4214,6502,7319,7321,7323,7325,7326,7332,7334,7337,8065,8452,8453,8554,8651,8945,9021,9039,9063,9320,9690,10277,10393,10477,11059,11060,23327,26272,51366,51465,55284,55294,63893,64750,83737,84447,89910,92912	CBLB,MAP3K1,SKP2,UBE2A,UBE2D1,UBE2D3,UBE2E2,UBE2G1,UBE2L3,UBE2N,UBE3A,CUL5,CUL3,CUL2,PIAS1,SOCS1,BTRC,SOCS3,UBA3,PIAS2,TRIP12,UBE3C,UBE4B,ANAPC10,UBE2E3,WWP1,WWP2,NEDD4L,FBXO4,UBR5,UBE2J1,UBE2W,FBXW7,UBE2O,SMURF2,ITCH,SYVN1,UBE3B,UBE2Q2
20_Member	GO Biological Processes	GO:0070936	protein K48-linked ubiquitination	-9.02092	-7.40098	24/64	6047,6502,7128,7319,7321,7323,7325,7326,7337,8452,8945,9690,10210,10299,10477,23327,51366,57162,57531,83737,84447,84937,92912,223082	RNF4,SKP2,TNFAIP3,UBE2A,UBE2D1,UBE2D3,UBE2E2,UBE2G1,UBE3A,CUL3,BTRC,UBE3C,TOPORS,MARCHF6,UBE2E3,NEDD4L,UBR5,PELI1,HACE1,ITCH,SYVN1,ZNRF1,UBE2Q2,ZNRF2
F3 CD+Veh vs HFHS+Veh DEmiRNA target genes GO
GroupID	Category	Term	Description	LogP	Log(q-value)	InTerm_InList	Genes	Symbols
1_Summary	GO Biological Processes	GO:0031175	neuron projection development	-46.408	-42.1456	190/661	107,116,288,334,351,378,538,627,780,1009,1272,1385,1600,1605,1627,1909,1949,1952,1996,2017,2042,2043,2044,2045,2048,2064,2074,2625,2736,2823,3251,3320,3371,3480,3670,3725,3798,3799,3800,3897,3909,4009,4036,4038,4067,4131,4133,4135,4204,4684,4747,4884,4974,5048,5062,5361,5457,5530,5588,5592,5649,5728,5800,5818,5879,5923,5925,6049,6091,6092,6383,6387,6446,6469,6477,6586,6608,6654,6683,6722,6801,680…	ADCY1,ADCYAP1,ANK3,APLP2,APP,ARF4,ATP7A,BDNF,DDR1,CDH11,CNTN1,CREB1,DAB1,DAG1,DBN1,EDNRA,EFNB3,CELSR2,ELAVL4,CTTN,EPHA3,EPHA4,EPHA5,EPHA7,EPHB2,ERBB2,ERCC6,GATA3,GLI2,GPM6A,HPRT1,HSP90AA1,TNC,IGF1R,ISL1,JUN,KIF5A,KIF5B,KIF5C,L1CAM,LAMA3,LMX1A,LRP2,LRP4,LYN,MAP1B,MAP2,MAP6,MECP2,NCAM1,NEFL,NPTX1,OMG,PAFAH1B1,PAK2,PLXNA1,POU4F1,PPP3CA,PRKCQ,PRKG1,RELN,PTEN,PTPRO,NECTIN1,RAC1,RASGRF1,RB1,RNF6,ROBO1,…
1_Member	GO Biological Processes	GO:0031175	neuron projection development	-46.408	-42.1456	190/661	107,116,288,334,351,378,538,627,780,1009,1272,1385,1600,1605,1627,1909,1949,1952,1996,2017,2042,2043,2044,2045,2048,2064,2074,2625,2736,2823,3251,3320,3371,3480,3670,3725,3798,3799,3800,3897,3909,4009,4036,4038,4067,4131,4133,4135,4204,4684,4747,4884,4974,5048,5062,5361,5457,5530,5588,5592,5649,5728,5800,5818,5879,5923,5925,6049,6091,6092,6383,6387,6446,6469,6477,6586,6608,6654,6683,6722,6801,680…	ADCY1,ADCYAP1,ANK3,APLP2,APP,ARF4,ATP7A,BDNF,DDR1,CDH11,CNTN1,CREB1,DAB1,DAG1,DBN1,EDNRA,EFNB3,CELSR2,ELAVL4,CTTN,EPHA3,EPHA4,EPHA5,EPHA7,EPHB2,ERBB2,ERCC6,GATA3,GLI2,GPM6A,HPRT1,HSP90AA1,TNC,IGF1R,ISL1,JUN,KIF5A,KIF5B,KIF5C,L1CAM,LAMA3,LMX1A,LRP2,LRP4,LYN,MAP1B,MAP2,MAP6,MECP2,NCAM1,NEFL,NPTX1,OMG,PAFAH1B1,PAK2,PLXNA1,POU4F1,PPP3CA,PRKCQ,PRKG1,RELN,PTEN,PTPRO,NECTIN1,RAC1,RASGRF1,RB1,RNF6,ROBO1,…
1_Member	GO Biological Processes	GO:0032989	cellular component morphogenesis	-45.608	-41.9554	177/594	70,107,288,334,351,538,627,780,928,1009,1073,1272,1385,1600,1605,1627,1909,1949,1952,1996,2017,2042,2043,2044,2045,2048,2064,2625,2736,2823,3251,3267,3320,3480,3670,3691,3798,3799,3800,3897,3909,4009,4036,4038,4131,4133,4135,4534,4684,4747,4884,5048,5156,5361,5457,5530,5573,5588,5629,5649,5728,5800,5818,5879,6049,6091,6092,6383,6387,6446,6469,6477,6586,6608,6654,6683,6722,7110,7168,7204,7273,7414…	ACTC1,ADCY1,ANK3,APLP2,APP,ATP7A,BDNF,DDR1,CD9,CDH11,CFL2,CNTN1,CREB1,DAB1,DAG1,DBN1,EDNRA,EFNB3,CELSR2,ELAVL4,CTTN,EPHA3,EPHA4,EPHA5,EPHA7,EPHB2,ERBB2,GATA3,GLI2,GPM6A,HPRT1,AGFG1,HSP90AA1,IGF1R,ISL1,ITGB4,KIF5A,KIF5B,KIF5C,L1CAM,LAMA3,LMX1A,LRP2,LRP4,MAP1B,MAP2,MAP6,MTM1,NCAM1,NEFL,NPTX1,PAFAH1B1,PDGFRA,PLXNA1,POU4F1,PPP3CA,PRKAR1A,PRKCQ,PROX1,RELN,PTEN,PTPRO,NECTIN1,RAC1,RNF6,ROBO1,ROBO2,SDC2,…
1_Member	GO Biological Processes	GO:0048858	cell projection morphogenesis	-45.5965	-41.9554	156/479	107,288,334,351,538,627,780,1009,1272,1385,1600,1605,1627,1909,1949,1952,1996,2017,2042,2043,2044,2045,2048,2064,2625,2736,2823,3251,3320,3480,3670,3798,3799,3800,3897,3909,4009,4036,4038,4131,4133,4135,4684,4747,4884,5048,5361,5457,5530,5588,5649,5728,5800,5818,5879,6049,6091,6092,6383,6387,6446,6469,6477,6586,6608,6654,6683,6722,7204,7414,7422,7465,7474,7476,7804,7976,8301,8408,8482,8577,8829,8…	ADCY1,ANK3,APLP2,APP,ATP7A,BDNF,DDR1,CDH11,CNTN1,CREB1,DAB1,DAG1,DBN1,EDNRA,EFNB3,CELSR2,ELAVL4,CTTN,EPHA3,EPHA4,EPHA5,EPHA7,EPHB2,ERBB2,GATA3,GLI2,GPM6A,HPRT1,HSP90AA1,IGF1R,ISL1,KIF5A,KIF5B,KIF5C,L1CAM,LAMA3,LMX1A,LRP2,LRP4,MAP1B,MAP2,MAP6,NCAM1,NEFL,NPTX1,PAFAH1B1,PLXNA1,POU4F1,PPP3CA,PRKCQ,RELN,PTEN,PTPRO,NECTIN1,RAC1,RNF6,ROBO1,ROBO2,SDC2,CXCL12,SGK1,SHH,SIAH1,SLIT3,SMO,SOS1,SPAST,SRF,TRIO,V…
1_Member	GO Biological Processes	GO:0048812	neuron projection morphogenesis	-45.5189	-41.9554	154/469	107,288,334,351,538,627,780,1009,1272,1385,1600,1605,1627,1909,1949,1952,1996,2017,2042,2043,2044,2045,2048,2064,2625,2736,2823,3251,3320,3480,3670,3798,3799,3800,3897,3909,4009,4036,4038,4131,4133,4135,4684,4747,4884,5048,5361,5457,5530,5588,5649,5728,5800,5818,5879,6049,6091,6092,6383,6387,6446,6469,6477,6586,6608,6654,6683,6722,7204,7414,7422,7465,7474,7476,7804,7976,8301,8408,8482,8577,8829,8…	ADCY1,ANK3,APLP2,APP,ATP7A,BDNF,DDR1,CDH11,CNTN1,CREB1,DAB1,DAG1,DBN1,EDNRA,EFNB3,CELSR2,ELAVL4,CTTN,EPHA3,EPHA4,EPHA5,EPHA7,EPHB2,ERBB2,GATA3,GLI2,GPM6A,HPRT1,HSP90AA1,IGF1R,ISL1,KIF5A,KIF5B,KIF5C,L1CAM,LAMA3,LMX1A,LRP2,LRP4,MAP1B,MAP2,MAP6,NCAM1,NEFL,NPTX1,PAFAH1B1,PLXNA1,POU4F1,PPP3CA,PRKCQ,RELN,PTEN,PTPRO,NECTIN1,RAC1,RNF6,ROBO1,ROBO2,SDC2,CXCL12,SGK1,SHH,SIAH1,SLIT3,SMO,SOS1,SPAST,SRF,TRIO,V…
1_Member	GO Biological Processes	GO:0120039	plasma membrane bounded cell projection morphogenesis	-44.8632	-41.3789	154/474	107,288,334,351,538,627,780,1009,1272,1385,1600,1605,1627,1909,1949,1952,1996,2017,2042,2043,2044,2045,2048,2064,2625,2736,2823,3251,3320,3480,3670,3798,3799,3800,3897,3909,4009,4036,4038,4131,4133,4135,4684,4747,4884,5048,5361,5457,5530,5588,5649,5728,5800,5818,5879,6049,6091,6092,6383,6387,6446,6469,6477,6586,6608,6654,6683,6722,7204,7414,7422,7465,7474,7476,7804,7976,8301,8408,8482,8577,8829,8…	ADCY1,ANK3,APLP2,APP,ATP7A,BDNF,DDR1,CDH11,CNTN1,CREB1,DAB1,DAG1,DBN1,EDNRA,EFNB3,CELSR2,ELAVL4,CTTN,EPHA3,EPHA4,EPHA5,EPHA7,EPHB2,ERBB2,GATA3,GLI2,GPM6A,HPRT1,HSP90AA1,IGF1R,ISL1,KIF5A,KIF5B,KIF5C,L1CAM,LAMA3,LMX1A,LRP2,LRP4,MAP1B,MAP2,MAP6,NCAM1,NEFL,NPTX1,PAFAH1B1,PLXNA1,POU4F1,PPP3CA,PRKCQ,RELN,PTEN,PTPRO,NECTIN1,RAC1,RNF6,ROBO1,ROBO2,SDC2,CXCL12,SGK1,SHH,SIAH1,SLIT3,SMO,SOS1,SPAST,SRF,TRIO,V…
1_Member	GO Biological Processes	GO:0032990	cell part morphogenesis	-44.5375	-41.1202	158/498	107,288,334,351,538,627,780,1009,1272,1385,1600,1605,1627,1909,1949,1952,1996,2017,2042,2043,2044,2045,2048,2064,2625,2736,2823,3251,3320,3480,3670,3798,3799,3800,3897,3909,4009,4036,4038,4131,4133,4135,4534,4684,4747,4884,5048,5361,5457,5530,5588,5649,5728,5800,5818,5879,6049,6091,6092,6383,6387,6446,6469,6477,6586,6608,6654,6683,6722,7204,7414,7422,7465,7474,7476,7804,7976,8301,8408,8482,8577,8…	ADCY1,ANK3,APLP2,APP,ATP7A,BDNF,DDR1,CDH11,CNTN1,CREB1,DAB1,DAG1,DBN1,EDNRA,EFNB3,CELSR2,ELAVL4,CTTN,EPHA3,EPHA4,EPHA5,EPHA7,EPHB2,ERBB2,GATA3,GLI2,GPM6A,HPRT1,HSP90AA1,IGF1R,ISL1,KIF5A,KIF5B,KIF5C,L1CAM,LAMA3,LMX1A,LRP2,LRP4,MAP1B,MAP2,MAP6,MTM1,NCAM1,NEFL,NPTX1,PAFAH1B1,PLXNA1,POU4F1,PPP3CA,PRKCQ,RELN,PTEN,PTPRO,NECTIN1,RAC1,RNF6,ROBO1,ROBO2,SDC2,CXCL12,SGK1,SHH,SIAH1,SLIT3,SMO,SOS1,SPAST,SRF,T…
1_Member	GO Biological Processes	GO:0000902	cell morphogenesis	-42.4317	-39.0724	189/694	107,288,334,351,538,627,780,1007,1009,1010,1272,1306,1385,1600,1605,1627,1909,1949,1952,1955,1996,2017,2042,2043,2044,2045,2048,2064,2625,2736,2823,3251,3320,3480,3670,3685,3708,3798,3799,3800,3897,3909,4009,4036,4038,4131,4133,4135,4684,4747,4884,5048,5361,5457,5469,5530,5588,5629,5649,5728,5800,5818,5879,5925,6049,6091,6092,6383,6387,6446,6469,6477,6586,6608,6654,6683,6722,6781,6789,7204,7414,7…	ADCY1,ANK3,APLP2,APP,ATP7A,BDNF,DDR1,CDH9,CDH11,CDH12,CNTN1,COL15A1,CREB1,DAB1,DAG1,DBN1,EDNRA,EFNB3,CELSR2,MEGF9,ELAVL4,CTTN,EPHA3,EPHA4,EPHA5,EPHA7,EPHB2,ERBB2,GATA3,GLI2,GPM6A,HPRT1,HSP90AA1,IGF1R,ISL1,ITGAV,ITPR1,KIF5A,KIF5B,KIF5C,L1CAM,LAMA3,LMX1A,LRP2,LRP4,MAP1B,MAP2,MAP6,NCAM1,NEFL,NPTX1,PAFAH1B1,PLXNA1,POU4F1,MED1,PPP3CA,PRKCQ,PROX1,RELN,PTEN,PTPRO,NECTIN1,RAC1,RB1,RNF6,ROBO1,ROBO2,SDC2,C…
1_Member	GO Biological Processes	GO:0000904	cell morphogenesis involved in differentiation	-38.5585	-35.4722	157/544	107,288,334,351,627,1009,1272,1306,1385,1600,1605,1909,1949,1952,1955,1996,2042,2043,2044,2045,2048,2064,2625,2736,3251,3320,3480,3670,3685,3798,3799,3800,3897,3909,4009,4038,4131,4133,4135,4684,4747,4884,5048,5361,5457,5530,5588,5629,5649,5728,5800,5818,5879,5925,6049,6091,6092,6383,6387,6469,6477,6586,6608,6654,6683,6722,6781,7204,7414,7422,7474,7476,7804,7976,8301,8314,8322,8408,8482,8577,8829…	ADCY1,ANK3,APLP2,APP,BDNF,CDH11,CNTN1,COL15A1,CREB1,DAB1,DAG1,EDNRA,EFNB3,CELSR2,MEGF9,ELAVL4,EPHA3,EPHA4,EPHA5,EPHA7,EPHB2,ERBB2,GATA3,GLI2,HPRT1,HSP90AA1,IGF1R,ISL1,ITGAV,KIF5A,KIF5B,KIF5C,L1CAM,LAMA3,LMX1A,LRP4,MAP1B,MAP2,MAP6,NCAM1,NEFL,NPTX1,PAFAH1B1,PLXNA1,POU4F1,PPP3CA,PRKCQ,PROX1,RELN,PTEN,PTPRO,NECTIN1,RAC1,RB1,RNF6,ROBO1,ROBO2,SDC2,CXCL12,SHH,SIAH1,SLIT3,SMO,SOS1,SPAST,SRF,STC1,TRIO,VCL…
1_Member	GO Biological Processes	GO:0048667	cell morphogenesis involved in neuron differentiation	-38.4342	-35.4022	136/428	107,288,334,351,627,1009,1272,1385,1600,1605,1909,1949,1952,1996,2042,2043,2044,2045,2048,2064,2625,2736,3251,3320,3480,3670,3798,3799,3800,3897,3909,4009,4038,4131,4133,4135,4684,4747,4884,5048,5361,5457,5530,5588,5649,5728,5800,5818,5879,5925,6049,6091,6092,6383,6387,6469,6477,6586,6608,6654,6683,6722,7204,7414,7422,7474,7476,7804,7976,8301,8408,8482,8577,8829,8941,8976,8997,9037,9201,9241,9331…	ADCY1,ANK3,APLP2,APP,BDNF,CDH11,CNTN1,CREB1,DAB1,DAG1,EDNRA,EFNB3,CELSR2,ELAVL4,EPHA3,EPHA4,EPHA5,EPHA7,EPHB2,ERBB2,GATA3,GLI2,HPRT1,HSP90AA1,IGF1R,ISL1,KIF5A,KIF5B,KIF5C,L1CAM,LAMA3,LMX1A,LRP4,MAP1B,MAP2,MAP6,NCAM1,NEFL,NPTX1,PAFAH1B1,PLXNA1,POU4F1,PPP3CA,PRKCQ,RELN,PTEN,PTPRO,NECTIN1,RAC1,RB1,RNF6,ROBO1,ROBO2,SDC2,CXCL12,SHH,SIAH1,SLIT3,SMO,SOS1,SPAST,SRF,TRIO,VCL,VEGFA,WNT5A,WNT7A,LRP8,FZD3,PI…
1_Member	GO Biological Processes	GO:0007409	axonogenesis	-34.5486	-31.6286	117/357	107,288,334,351,627,1009,1272,1385,1600,1605,1909,1949,2042,2043,2044,2045,2048,2064,2625,2736,3320,3480,3670,3798,3799,3800,3897,3909,4009,4131,4684,4747,4884,5048,5361,5457,5588,5649,5728,5800,5818,5879,6049,6091,6092,6387,6469,6477,6586,6608,6654,6683,6722,7204,7414,7422,7474,7476,7976,8301,8408,8482,8577,8829,8941,8997,9037,9201,9241,9331,9334,9353,9706,9723,9890,10154,10371,10501,10507,10509…	ADCY1,ANK3,APLP2,APP,BDNF,CDH11,CNTN1,CREB1,DAB1,DAG1,EDNRA,EFNB3,EPHA3,EPHA4,EPHA5,EPHA7,EPHB2,ERBB2,GATA3,GLI2,HSP90AA1,IGF1R,ISL1,KIF5A,KIF5B,KIF5C,L1CAM,LAMA3,LMX1A,MAP1B,NCAM1,NEFL,NPTX1,PAFAH1B1,PLXNA1,POU4F1,PRKCQ,RELN,PTEN,PTPRO,NECTIN1,RAC1,RNF6,ROBO1,ROBO2,CXCL12,SHH,SIAH1,SLIT3,SMO,SOS1,SPAST,SRF,TRIO,VCL,VEGFA,WNT5A,WNT7A,FZD3,PICALM,ULK1,SEMA7A,TMEFF1,NRP1,CDK5R2,KALRN,SEMA5A,DCLK1,N…
1_Member	GO Biological Processes	GO:0061564	axon development	-33.5741	-30.7266	123/397	107,288,334,351,627,780,1009,1272,1385,1600,1605,1909,1949,2042,2043,2044,2045,2048,2064,2625,2736,3320,3371,3480,3670,3725,3798,3799,3800,3897,3909,4009,4131,4684,4747,4884,5048,5361,5457,5588,5649,5728,5800,5818,5879,6049,6091,6092,6387,6469,6477,6586,6608,6654,6683,6722,7204,7414,7422,7474,7476,7976,8301,8408,8482,8577,8829,8941,8997,9037,9201,9241,9331,9334,9353,9706,9723,9890,10100,10154,103…	ADCY1,ANK3,APLP2,APP,BDNF,DDR1,CDH11,CNTN1,CREB1,DAB1,DAG1,EDNRA,EFNB3,EPHA3,EPHA4,EPHA5,EPHA7,EPHB2,ERBB2,GATA3,GLI2,HSP90AA1,TNC,IGF1R,ISL1,JUN,KIF5A,KIF5B,KIF5C,L1CAM,LAMA3,LMX1A,MAP1B,NCAM1,NEFL,NPTX1,PAFAH1B1,PLXNA1,POU4F1,PRKCQ,RELN,PTEN,PTPRO,NECTIN1,RAC1,RNF6,ROBO1,ROBO2,CXCL12,SHH,SIAH1,SLIT3,SMO,SOS1,SPAST,SRF,TRIO,VCL,VEGFA,WNT5A,WNT7A,FZD3,PICALM,ULK1,SEMA7A,TMEFF1,NRP1,CDK5R2,KALRN,S…
1_Member	Reactome Gene Sets	R-HSA-9675108	Nervous system development	-26.4037	-23.8895	141/577	27,102,163,288,389,783,785,1211,1213,1272,1280,1281,1282,1284,1287,1289,1290,1297,1385,1459,1600,1605,1759,1793,1949,2042,2043,2044,2045,2048,2064,2260,2549,2885,3320,3670,3673,3685,3845,3897,3985,4067,4478,4628,4664,4684,4893,5062,5217,5291,5306,5361,5454,5567,5576,5588,5594,5599,5604,5649,5664,5694,5879,5921,6091,6092,6196,6197,6323,6327,6328,6334,6335,6383,6386,6387,6464,6477,6586,6654,6655,67…	ABL2,ADAM10,AP2B1,ANK3,RHOC,CACNB2,CACNB4,CLTA,CLTC,CNTN1,COL2A1,COL3A1,COL4A1,COL4A2,COL4A5,COL5A1,COL5A2,COL9A1,CREB1,CSNK2A2,DAB1,DAG1,DNM1,DOCK1,EFNB3,EPHA3,EPHA4,EPHA5,EPHA7,EPHB2,ERBB2,FGFR1,GAB1,GRB2,HSP90AA1,ISL1,ITGA2,ITGAV,KRAS,L1CAM,LIMK2,LYN,MSN,MYH10,NAB1,NCAM1,NRAS,PAK2,PFN2,PIK3CB,PITPNA,PLXNA1,POU3F2,PRKACB,PRKAR2A,PRKCQ,MAPK1,MAPK8,MAP2K1,RELN,PSEN2,PSMB6,RAC1,RASA1,ROBO1,ROBO2,R…
1_Member	Reactome Gene Sets	R-HSA-422475	Axon guidance	-26.3727	-23.8661	137/552	27,102,163,288,389,783,785,1211,1213,1272,1280,1281,1282,1284,1287,1289,1290,1297,1385,1459,1600,1605,1759,1793,1949,2042,2043,2044,2045,2048,2064,2260,2549,2885,3320,3670,3673,3685,3845,3897,3985,4067,4478,4628,4684,4893,5062,5217,5291,5306,5361,5567,5576,5588,5594,5599,5604,5649,5664,5694,5879,5921,6091,6092,6196,6197,6323,6327,6328,6334,6335,6383,6386,6387,6464,6477,6586,6654,6655,6711,6712,69…	ABL2,ADAM10,AP2B1,ANK3,RHOC,CACNB2,CACNB4,CLTA,CLTC,CNTN1,COL2A1,COL3A1,COL4A1,COL4A2,COL4A5,COL5A1,COL5A2,COL9A1,CREB1,CSNK2A2,DAB1,DAG1,DNM1,DOCK1,EFNB3,EPHA3,EPHA4,EPHA5,EPHA7,EPHB2,ERBB2,FGFR1,GAB1,GRB2,HSP90AA1,ISL1,ITGA2,ITGAV,KRAS,L1CAM,LIMK2,LYN,MSN,MYH10,NCAM1,NRAS,PAK2,PFN2,PIK3CB,PITPNA,PLXNA1,PRKACB,PRKAR2A,PRKCQ,MAPK1,MAPK8,MAP2K1,RELN,PSEN2,PSMB6,RAC1,RASA1,ROBO1,ROBO2,RPS6KA2,RPS6K…
1_Member	GO Biological Processes	GO:0007411	axon guidance	-24.58	-22.1809	78/228	351,627,1272,1605,1909,1949,2042,2043,2044,2045,2048,2064,2625,2736,3670,3798,3799,3800,3897,3909,4009,4684,5361,5588,5649,5800,5818,5879,6091,6092,6387,6469,6477,6586,6608,6654,7204,7422,7474,7976,8482,8577,8829,8941,8997,9037,9241,9353,9723,10154,10371,10501,10507,10509,10752,23022,23032,23114,23191,23767,23768,27020,27255,53942,54910,56896,56956,57453,57556,64919,80031,84665,89780,91584,137970…	APP,BDNF,CNTN1,DAG1,EDNRA,EFNB3,EPHA3,EPHA4,EPHA5,EPHA7,EPHB2,ERBB2,GATA3,GLI2,ISL1,KIF5A,KIF5B,KIF5C,L1CAM,LAMA3,LMX1A,NCAM1,PLXNA1,PRKCQ,RELN,PTPRO,NECTIN1,RAC1,ROBO1,ROBO2,CXCL12,SHH,SIAH1,SLIT3,SMO,SOS1,TRIO,VEGFA,WNT5A,FZD3,SEMA7A,TMEFF1,NRP1,CDK5R2,KALRN,SEMA5A,NOG,SLIT2,SEMA3E,PLXNC1,SEMA3A,SEMA6B,SEMA4D,SEMA4B,CHL1,PALLD,USP33,NFASC,CYFIP1,FLRT3,FLRT2,NPTN,CNTN6,CNTN5,SEMA4C,DPYSL5,LHX9,D…
1_Member	GO Biological Processes	GO:0097485	neuron projection guidance	-24.4401	-22.0469	78/229	351,627,1272,1605,1909,1949,2042,2043,2044,2045,2048,2064,2625,2736,3670,3798,3799,3800,3897,3909,4009,4684,5361,5588,5649,5800,5818,5879,6091,6092,6387,6469,6477,6586,6608,6654,7204,7422,7474,7976,8482,8577,8829,8941,8997,9037,9241,9353,9723,10154,10371,10501,10507,10509,10752,23022,23032,23114,23191,23767,23768,27020,27255,53942,54910,56896,56956,57453,57556,64919,80031,84665,89780,91584,137970…	APP,BDNF,CNTN1,DAG1,EDNRA,EFNB3,EPHA3,EPHA4,EPHA5,EPHA7,EPHB2,ERBB2,GATA3,GLI2,ISL1,KIF5A,KIF5B,KIF5C,L1CAM,LAMA3,LMX1A,NCAM1,PLXNA1,PRKCQ,RELN,PTPRO,NECTIN1,RAC1,ROBO1,ROBO2,CXCL12,SHH,SIAH1,SLIT3,SMO,SOS1,TRIO,VEGFA,WNT5A,FZD3,SEMA7A,TMEFF1,NRP1,CDK5R2,KALRN,SEMA5A,NOG,SLIT2,SEMA3E,PLXNC1,SEMA3A,SEMA6B,SEMA4D,SEMA4B,CHL1,PALLD,USP33,NFASC,CYFIP1,FLRT3,FLRT2,NPTN,CNTN6,CNTN5,SEMA4C,DPYSL5,LHX9,D…
1_Member	KEGG Pathway	hsa04360	Axon guidance	-19.5735	-17.4382	62/182	816,1073,1949,2042,2043,2044,2045,2048,3845,3897,3985,4775,4893,5062,5291,5361,5530,5533,5534,5535,5594,5879,5921,6091,6092,6387,6469,6586,6608,7223,7224,7225,7474,7976,8440,8482,8829,9037,9353,9475,9723,9860,10154,10298,10371,10501,10507,10509,22854,23365,23380,54910,56896,57522,57556,59277,80031,84612,85464,91584,137970,223117	CAMK2B,CFL2,EFNB3,EPHA3,EPHA4,EPHA5,EPHA7,EPHB2,KRAS,L1CAM,LIMK2,NFATC3,NRAS,PAK2,PIK3CB,PLXNA1,PPP3CA,PPP3CC,PPP3R1,PPP3R2,MAPK1,RAC1,RASA1,ROBO1,ROBO2,CXCL12,SHH,SLIT3,SMO,TRPC4,TRPC5,TRPC6,WNT5A,FZD3,NCK2,SEMA7A,NRP1,SEMA5A,SLIT2,ROCK2,SEMA3E,LRIG2,PLXNC1,PAK4,SEMA3A,SEMA6B,SEMA4D,SEMA4B,NTNG1,ARHGEF12,SRGAP2,SEMA4C,DPYSL5,SRGAP1,SEMA6A,NTN4,SEMA6D,PARD6B,SSH2,PLXNA4,UNC5D,SEMA3D
1_Member	GO Biological Processes	GO:0040011	locomotion	-15.5587	-13.606	111/530	351,627,719,1236,1272,1605,1839,1901,1902,1909,1910,1949,2042,2043,2044,2045,2048,2064,2252,2549,2625,2736,3627,3670,3685,3798,3799,3800,3815,3897,3909,4009,4015,4684,4747,5142,5156,5291,5361,5580,5588,5594,5604,5649,5724,5800,5818,5879,5898,6091,6092,6346,6375,6387,6469,6477,6558,6586,6608,6654,7204,7422,7474,7976,8322,8398,8482,8577,8600,8829,8941,8997,9037,9241,9353,9723,9732,9948,10154,10371,…	APP,BDNF,C3AR1,CCR7,CNTN1,DAG1,HBEGF,S1PR1,LPAR1,EDNRA,EDNRB,EFNB3,EPHA3,EPHA4,EPHA5,EPHA7,EPHB2,ERBB2,FGF7,GAB1,GATA3,GLI2,CXCL10,ISL1,ITGAV,KIF5A,KIF5B,KIF5C,KIT,L1CAM,LAMA3,LMX1A,LOX,NCAM1,NEFL,PDE4B,PDGFRA,PIK3CB,PLXNA1,PRKCD,PRKCQ,MAPK1,MAP2K1,RELN,PTAFR,PTPRO,NECTIN1,RAC1,RALA,ROBO1,ROBO2,CCL1,XCL1,CXCL12,SHH,SIAH1,SLC12A2,SLIT3,SMO,SOS1,TRIO,VEGFA,WNT5A,FZD3,FZD4,PLA2G6,SEMA7A,TMEFF1,TNFSF…
1_Member	GO Biological Processes	GO:0006935	chemotaxis	-15.5051	-13.5565	108/510	351,627,719,1236,1272,1605,1839,1901,1902,1909,1910,1949,2042,2043,2044,2045,2048,2064,2252,2549,2625,2736,3627,3670,3685,3798,3799,3800,3815,3897,3909,4009,4015,4684,5142,5156,5291,5361,5580,5588,5594,5604,5649,5724,5800,5818,5879,5898,6091,6092,6346,6375,6387,6469,6477,6558,6586,6608,6654,7204,7422,7474,7976,8398,8482,8577,8600,8829,8941,8997,9037,9241,9353,9723,9732,10154,10371,10451,10501,105…	APP,BDNF,C3AR1,CCR7,CNTN1,DAG1,HBEGF,S1PR1,LPAR1,EDNRA,EDNRB,EFNB3,EPHA3,EPHA4,EPHA5,EPHA7,EPHB2,ERBB2,FGF7,GAB1,GATA3,GLI2,CXCL10,ISL1,ITGAV,KIF5A,KIF5B,KIF5C,KIT,L1CAM,LAMA3,LMX1A,LOX,NCAM1,PDE4B,PDGFRA,PIK3CB,PLXNA1,PRKCD,PRKCQ,MAPK1,MAP2K1,RELN,PTAFR,PTPRO,NECTIN1,RAC1,RALA,ROBO1,ROBO2,CCL1,XCL1,CXCL12,SHH,SIAH1,SLC12A2,SLIT3,SMO,SOS1,TRIO,VEGFA,WNT5A,FZD3,PLA2G6,SEMA7A,TMEFF1,TNFSF11,NRP1,CD…
1_Member	GO Biological Processes	GO:0042330	taxis	-15.3809	-13.4407	108/512	351,627,719,1236,1272,1605,1839,1901,1902,1909,1910,1949,2042,2043,2044,2045,2048,2064,2252,2549,2625,2736,3627,3670,3685,3798,3799,3800,3815,3897,3909,4009,4015,4684,5142,5156,5291,5361,5580,5588,5594,5604,5649,5724,5800,5818,5879,5898,6091,6092,6346,6375,6387,6469,6477,6558,6586,6608,6654,7204,7422,7474,7976,8398,8482,8577,8600,8829,8941,8997,9037,9241,9353,9723,9732,10154,10371,10451,10501,105…	APP,BDNF,C3AR1,CCR7,CNTN1,DAG1,HBEGF,S1PR1,LPAR1,EDNRA,EDNRB,EFNB3,EPHA3,EPHA4,EPHA5,EPHA7,EPHB2,ERBB2,FGF7,GAB1,GATA3,GLI2,CXCL10,ISL1,ITGAV,KIF5A,KIF5B,KIF5C,KIT,L1CAM,LAMA3,LMX1A,LOX,NCAM1,PDE4B,PDGFRA,PIK3CB,PLXNA1,PRKCD,PRKCQ,MAPK1,MAP2K1,RELN,PTAFR,PTPRO,NECTIN1,RAC1,RALA,ROBO1,ROBO2,CCL1,XCL1,CXCL12,SHH,SIAH1,SLC12A2,SLIT3,SMO,SOS1,TRIO,VEGFA,WNT5A,FZD3,PLA2G6,SEMA7A,TMEFF1,TNFSF11,NRP1,CD…
2_Summary	GO Biological Processes	GO:0007420	brain development	-45.7437	-41.9554	206/762	107,238,317,351,463,491,538,546,578,613,648,650,653,664,835,900,1021,1272,1281,1282,1385,1386,1459,1500,1600,1745,1746,1869,1901,1902,1952,1996,2009,2018,2019,2020,2044,2045,2048,2066,2145,2146,2254,2309,2558,2624,2662,2736,3091,3184,3212,3251,3340,3398,3480,3625,3670,3845,4009,4036,4040,4086,4204,4212,4747,4760,4761,4821,4915,5048,5089,5090,5270,5308,5361,5454,5457,5469,5530,5533,5592,5604,5629,…	ADCY1,ALK,APAF1,APP,ZFHX3,ATP2B2,ATP7A,ATRX,BAK1,BCR,BMI1,BMP2,BMP5,BNIP3,CASP2,CCNG1,CDK6,CNTN1,COL3A1,COL4A1,CREB1,ATF2,CSNK2A2,CTNND1,DAB1,DLX1,DLX2,E2F1,S1PR1,LPAR1,CELSR2,ELAVL4,EML1,EMX2,EN1,EN2,EPHA5,EPHA7,EPHB2,ERBB4,EZH1,EZH2,FGF9,FOXO3,GABRA5,GATA2,GDF10,GLI2,HIF1A,HNRNPD,HOXB2,HPRT1,NDST1,ID2,IGF1R,INHBB,ISL1,KRAS,LMX1A,LRP2,LRP6,SMAD1,MECP2,MEIS2,NEFL,NEUROD1,NEUROD2,NKX2-2,NTRK2,PAFA…
2_Member	GO Biological Processes	GO:0007420	brain development	-45.7437	-41.9554	206/762	107,238,317,351,463,491,538,546,578,613,648,650,653,664,835,900,1021,1272,1281,1282,1385,1386,1459,1500,1600,1745,1746,1869,1901,1902,1952,1996,2009,2018,2019,2020,2044,2045,2048,2066,2145,2146,2254,2309,2558,2624,2662,2736,3091,3184,3212,3251,3340,3398,3480,3625,3670,3845,4009,4036,4040,4086,4204,4212,4747,4760,4761,4821,4915,5048,5089,5090,5270,5308,5361,5454,5457,5469,5530,5533,5592,5604,5629,…	ADCY1,ALK,APAF1,APP,ZFHX3,ATP2B2,ATP7A,ATRX,BAK1,BCR,BMI1,BMP2,BMP5,BNIP3,CASP2,CCNG1,CDK6,CNTN1,COL3A1,COL4A1,CREB1,ATF2,CSNK2A2,CTNND1,DAB1,DLX1,DLX2,E2F1,S1PR1,LPAR1,CELSR2,ELAVL4,EML1,EMX2,EN1,EN2,EPHA5,EPHA7,EPHB2,ERBB4,EZH1,EZH2,FGF9,FOXO3,GABRA5,GATA2,GDF10,GLI2,HIF1A,HNRNPD,HOXB2,HPRT1,NDST1,ID2,IGF1R,INHBB,ISL1,KRAS,LMX1A,LRP2,LRP6,SMAD1,MECP2,MEIS2,NEFL,NEUROD1,NEUROD2,NKX2-2,NTRK2,PAFA…
2_Member	GO Biological Processes	GO:0030900	forebrain development	-29.5122	-26.818	114/382	238,317,351,538,546,650,664,1021,1281,1385,1459,1600,1745,1746,1869,1902,1996,2018,2044,2048,2066,2145,2146,2624,2736,3091,3251,3340,3398,3480,3625,3670,3845,4009,4036,4747,4760,4915,5048,5308,5361,5454,5457,5592,5629,5649,5728,5914,5915,5992,6091,6092,6299,6387,6469,6546,6608,6722,6753,6935,7026,7248,7474,7476,7545,7547,7804,7832,8320,8482,8829,8941,9037,9201,9241,9289,9353,9693,9723,9928,10092,…	ALK,APAF1,APP,ATP7A,ATRX,BMP2,BNIP3,CDK6,COL3A1,CREB1,CSNK2A2,DAB1,DLX1,DLX2,E2F1,LPAR1,ELAVL4,EMX2,EPHA5,EPHB2,ERBB4,EZH1,EZH2,GATA2,GLI2,HIF1A,HPRT1,NDST1,ID2,IGF1R,INHBB,ISL1,KRAS,LMX1A,LRP2,NEFL,NEUROD1,NTRK2,PAFAH1B1,PITX2,PLXNA1,POU3F2,POU4F1,PRKG1,PROX1,RELN,PTEN,RARA,RARB,RFX4,ROBO1,ROBO2,SALL1,CXCL12,SHH,SLC8A1,SMO,SRF,SSTR3,ZEB1,NR2F2,TSC1,WNT5A,WNT7A,ZIC1,ZIC3,LRP8,BTG2,EOMES,SEMA7A,NR…
2_Member	GO Biological Processes	GO:0021537	telencephalon development	-21.7646	-19.5065	79/255	238,650,664,1021,1281,1459,1600,1745,1746,1902,2018,2044,2048,2066,2145,2146,3091,3251,3398,3480,4009,4747,4760,4915,5048,5454,5629,5649,5728,5914,5915,5992,6091,6092,6299,6387,6469,6546,6608,6722,7248,7474,7545,7547,7804,7832,8320,8482,8941,9289,9353,9928,10371,10501,10642,10716,22903,23035,23236,23322,23380,23657,25987,27086,55236,57688,64398,64919,66000,84623,84678,84687,85358,85458,89780,9158…	ALK,BMP2,BNIP3,CDK6,COL3A1,CSNK2A2,DAB1,DLX1,DLX2,LPAR1,EMX2,EPHA5,EPHB2,ERBB4,EZH1,EZH2,HIF1A,HPRT1,ID2,IGF1R,LMX1A,NEFL,NEUROD1,NTRK2,PAFAH1B1,POU3F2,PROX1,RELN,PTEN,RARA,RARB,RFX4,ROBO1,ROBO2,SALL1,CXCL12,SHH,SLC8A1,SMO,SRF,TSC1,WNT5A,ZIC1,ZIC3,LRP8,BTG2,EOMES,SEMA7A,CDK5R2,ADGRG1,SLIT2,KIF14,SEMA3A,SEMA6B,IGF2BP1,TBR1,BTBD3,PHLPP2,PLCB1,RPGRIP1L,SRGAP2,SLC7A11,TSKU,FOXP1,UBA6,ZSWIM6,PALS1,BCL…
2_Member	GO Biological Processes	GO:0021543	pallium development	-15.1407	-13.2087	54/174	238,664,1021,1281,1459,1600,1745,1746,2018,2044,2145,2146,3091,3480,4009,4747,4760,4915,5048,5454,5629,5649,5728,5914,6091,6608,6722,7248,7545,7547,7804,7832,8320,8941,9289,9353,9928,10501,10642,10716,22903,23035,23236,23380,25987,55236,64398,66000,84623,84687,85458,89780,200933,266727	ALK,BNIP3,CDK6,COL3A1,CSNK2A2,DAB1,DLX1,DLX2,EMX2,EPHA5,EZH1,EZH2,HIF1A,IGF1R,LMX1A,NEFL,NEUROD1,NTRK2,PAFAH1B1,POU3F2,PROX1,RELN,PTEN,RARA,ROBO1,SMO,SRF,TSC1,ZIC1,ZIC3,LRP8,BTG2,EOMES,CDK5R2,ADGRG1,SLIT2,KIF14,SEMA6B,IGF2BP1,TBR1,BTBD3,PHLPP2,PLCB1,SRGAP2,TSKU,UBA6,PALS1,TMEM108,KIRREL3,PPP1R9B,DIXDC1,WNT3A,FBXO45,MDGA1
2_Member	GO Biological Processes	GO:0021766	hippocampus development	-14.8163	-12.9003	35/82	238,1021,1600,1745,1746,2018,2044,2145,2146,3480,4009,4747,4760,5048,5629,5649,5728,5914,6608,6722,7248,7545,7547,7804,7832,8941,9928,10501,23035,25987,55236,66000,84623,84687,89780	ALK,CDK6,DAB1,DLX1,DLX2,EMX2,EPHA5,EZH1,EZH2,IGF1R,LMX1A,NEFL,NEUROD1,PAFAH1B1,PROX1,RELN,PTEN,RARA,SMO,SRF,TSC1,ZIC1,ZIC3,LRP8,BTG2,CDK5R2,KIF14,SEMA6B,PHLPP2,TSKU,UBA6,TMEM108,KIRREL3,PPP1R9B,WNT3A
2_Member	GO Biological Processes	GO:0021761	limbic system development	-14.5812	-12.6767	41/111	238,1021,1600,1745,1746,2018,2044,2145,2146,3480,4009,4747,4760,5048,5361,5454,5629,5649,5728,5914,6608,6722,7248,7545,7547,7804,7832,8829,8941,9723,9928,10092,10501,10716,23035,25987,55236,66000,84623,84687,89780	ALK,CDK6,DAB1,DLX1,DLX2,EMX2,EPHA5,EZH1,EZH2,IGF1R,LMX1A,NEFL,NEUROD1,PAFAH1B1,PLXNA1,POU3F2,PROX1,RELN,PTEN,RARA,SMO,SRF,TSC1,ZIC1,ZIC3,LRP8,BTG2,NRP1,CDK5R2,SEMA3E,KIF14,ARPC5,SEMA6B,TBR1,PHLPP2,TSKU,UBA6,TMEM108,KIRREL3,PPP1R9B,WNT3A
3_Summary	GO Biological Processes	GO:0006468	protein phosphorylation	-41.1755	-37.8674	188/701	27,90,91,92,93,102,238,351,578,613,650,780,816,898,1021,1024,1119,1385,1386,1452,1459,1859,1909,2042,2043,2044,2045,2048,2064,2066,2078,2202,2260,2322,2475,2764,2870,2872,2915,3480,3486,3565,3656,3815,3932,3976,3985,4067,4086,4090,4092,4117,4139,4140,4214,4215,4216,4254,4296,4638,4915,4919,5062,5105,5128,5156,5310,5563,5567,5580,5581,5588,5593,5594,5597,5599,5602,5604,5618,5649,5775,5914,6196,619…	ABL2,ACVR1,ACVR1B,ACVR2A,ACVR2B,ADAM10,ALK,APP,BAK1,BCR,BMP2,DDR1,CAMK2B,CCNE1,CDK6,CDK8,CHKA,CREB1,ATF2,CSNK1A1,CSNK2A2,DYRK1A,EDNRA,EPHA3,EPHA4,EPHA5,EPHA7,EPHB2,ERBB2,ERBB4,ERG,EFEMP1,FGFR1,FLT3,MTOR,GMFB,GRK6,MKNK2,GRM5,IGF1R,IGFBP3,IL4,IRAK2,KIT,LCK,LIF,LIMK2,LYN,SMAD1,SMAD5,SMAD7,MAK,MARK1,MARK3,MAP3K1,MAP3K3,MAP3K4,KITLG,MAP3K11,MYLK,NTRK2,ROR1,PAK2,PCK1,CDK17,PDGFRA,PKD1,PRKAA2,PRKACB,PRK…
3_Member	GO Biological Processes	GO:0006468	protein phosphorylation	-41.1755	-37.8674	188/701	27,90,91,92,93,102,238,351,578,613,650,780,816,898,1021,1024,1119,1385,1386,1452,1459,1859,1909,2042,2043,2044,2045,2048,2064,2066,2078,2202,2260,2322,2475,2764,2870,2872,2915,3480,3486,3565,3656,3815,3932,3976,3985,4067,4086,4090,4092,4117,4139,4140,4214,4215,4216,4254,4296,4638,4915,4919,5062,5105,5128,5156,5310,5563,5567,5580,5581,5588,5593,5594,5597,5599,5602,5604,5618,5649,5775,5914,6196,619…	ABL2,ACVR1,ACVR1B,ACVR2A,ACVR2B,ADAM10,ALK,APP,BAK1,BCR,BMP2,DDR1,CAMK2B,CCNE1,CDK6,CDK8,CHKA,CREB1,ATF2,CSNK1A1,CSNK2A2,DYRK1A,EDNRA,EPHA3,EPHA4,EPHA5,EPHA7,EPHB2,ERBB2,ERBB4,ERG,EFEMP1,FGFR1,FLT3,MTOR,GMFB,GRK6,MKNK2,GRM5,IGF1R,IGFBP3,IL4,IRAK2,KIT,LCK,LIF,LIMK2,LYN,SMAD1,SMAD5,SMAD7,MAK,MARK1,MARK3,MAP3K1,MAP3K3,MAP3K4,KITLG,MAP3K11,MYLK,NTRK2,ROR1,PAK2,PCK1,CDK17,PDGFRA,PKD1,PRKAA2,PRKACB,PRK…
3_Member	GO Biological Processes	GO:0018209	peptidyl-serine modification	-18.7431	-16.6568	65/204	578,1452,1459,1859,2475,2590,2591,2872,4139,4140,4915,5062,5105,5310,5580,5581,5588,5593,5594,5599,6196,6197,6198,6446,6505,6789,7046,7048,7150,7786,8408,9113,9149,9175,9201,9475,9706,9874,10000,10114,10769,22853,23515,23617,23678,26524,27330,27347,29110,50859,51231,51701,51776,53944,56983,57118,84930,85443,114805,120892,140609,146057,200576,253260,375449	BAK1,CSNK1A1,CSNK2A2,DYRK1A,MTOR,GALNT2,GALNT3,MKNK2,MARK1,MARK3,NTRK2,PAK2,PCK1,PKD1,PRKCD,PRKCE,PRKCQ,PRKG2,MAPK1,MAPK8,RPS6KA2,RPS6KA3,RPS6KB1,SGK1,SLC1A1,STK4,TGFBR1,TGFBR2,TOP1,MAP3K12,ULK1,LATS1,DYRK1B,MAP3K13,DCLK1,ROCK2,ULK2,TLK1,AKT3,HIPK3,PLK2,LMTK2,MORC3,TSSK2,SGK3,LATS2,RPS6KA6,STK39,TBK1,SPOCK3,VRK3,NLK,MAP3K20,CSNK1G1,POGLUT1,CAMK1D,MASTL,DCLK3,GALNT13,LRRK2,NEK7,TTBK2,PIKFYVE,RICTO…
3_Member	GO Biological Processes	GO:0018105	peptidyl-serine phosphorylation	-17.777	-15.7295	60/185	578,1452,1459,1859,2475,2872,4139,4140,4915,5062,5105,5310,5580,5581,5588,5593,5594,5599,6196,6197,6198,6446,6505,6789,7046,7048,7150,7786,8408,9113,9149,9175,9201,9475,9706,9874,10000,10114,10769,22853,23515,23617,23678,26524,27330,27347,29110,51231,51701,51776,53944,57118,84930,85443,120892,140609,146057,200576,253260,375449	BAK1,CSNK1A1,CSNK2A2,DYRK1A,MTOR,MKNK2,MARK1,MARK3,NTRK2,PAK2,PCK1,PKD1,PRKCD,PRKCE,PRKCQ,PRKG2,MAPK1,MAPK8,RPS6KA2,RPS6KA3,RPS6KB1,SGK1,SLC1A1,STK4,TGFBR1,TGFBR2,TOP1,MAP3K12,ULK1,LATS1,DYRK1B,MAP3K13,DCLK1,ROCK2,ULK2,TLK1,AKT3,HIPK3,PLK2,LMTK2,MORC3,TSSK2,SGK3,LATS2,RPS6KA6,STK39,TBK1,VRK3,NLK,MAP3K20,CSNK1G1,CAMK1D,MASTL,DCLK3,LRRK2,NEK7,TTBK2,PIKFYVE,RICTOR,MAST4
3_Member	GO Biological Processes	GO:0046777	protein autophosphorylation	-10.7693	-9.10898	49/187	91,238,780,816,1859,2043,2064,2066,2260,2322,2475,2872,3480,3815,3932,4067,4117,4140,4215,4296,4915,5062,5156,5593,6789,7786,8408,9149,9175,9262,9706,9748,9821,9943,22848,22853,23617,27347,51701,51755,54822,57551,60673,79834,84206,84451,120892,150094,200576	ACVR1B,ALK,DDR1,CAMK2B,DYRK1A,EPHA4,ERBB2,ERBB4,FGFR1,FLT3,MTOR,MKNK2,IGF1R,KIT,LCK,LYN,MAK,MARK3,MAP3K3,MAP3K11,NTRK2,PAK2,PDGFRA,PRKG2,STK4,MAP3K12,ULK1,DYRK1B,MAP3K13,STK17B,ULK2,SLK,RB1CC1,OXSR1,AAK1,LMTK2,TSSK2,STK39,NLK,CDK12,TRPM7,TAOK1,ATG101,PEAK1,MEX3B,MAP3K21,LRRK2,SIK1,PIKFYVE
3_Member	GO Biological Processes	GO:0018210	peptidyl-threonine modification	-9.10874	-7.56897	27/78	90,91,1386,1459,1859,2475,2590,2591,5580,5594,5599,7046,7048,7786,8408,9149,9475,9943,10114,22853,27347,29110,51701,55561,114805,120892,285203	ACVR1,ACVR1B,ATF2,CSNK2A2,DYRK1A,MTOR,GALNT2,GALNT3,PRKCD,MAPK1,MAPK8,TGFBR1,TGFBR2,MAP3K12,ULK1,DYRK1B,ROCK2,OXSR1,HIPK3,LMTK2,STK39,TBK1,NLK,CDC42BPG,GALNT13,LRRK2,EOGT
3_Member	GO Biological Processes	GO:0018107	peptidyl-threonine phosphorylation	-7.50568	-6.10241	23/69	90,91,1386,1459,1859,2475,5580,5594,5599,7046,7048,7786,8408,9149,9475,9943,10114,22853,27347,29110,51701,55561,120892	ACVR1,ACVR1B,ATF2,CSNK2A2,DYRK1A,MTOR,PRKCD,MAPK1,MAPK8,TGFBR1,TGFBR2,MAP3K12,ULK1,DYRK1B,ROCK2,OXSR1,HIPK3,LMTK2,STK39,TBK1,NLK,CDC42BPG,LRRK2
4_Summary	GO Biological Processes	GO:0045596	negative regulation of cell differentiation	-40.7172	-37.4548	190/718	19,86,182,351,627,650,653,677,678,859,861,865,1021,1289,1290,1493,1600,1656,1745,1746,1869,1910,1949,1977,2043,2045,2048,2064,2146,2200,2202,2254,2308,2309,2487,2551,2624,2625,2662,3202,3205,3398,3475,3479,3488,3552,3565,3596,3627,3635,3638,3670,3685,3845,4009,4038,4067,4077,4086,4088,4092,4133,4139,4204,4212,4602,4775,4821,4880,4982,5468,5469,5530,5594,5629,5728,5741,5744,5771,5897,5914,5915,591…	ABCA1,ACTL6A,JAG1,APP,BDNF,BMP2,BMP5,ZFP36L1,ZFP36L2,CAV3,RUNX1,CBFB,CDK6,COL5A1,COL5A2,CTLA4,DAB1,DDX6,DLX1,DLX2,E2F1,EDNRB,EFNB3,EIF4E,EPHA4,EPHA7,EPHB2,ERBB2,EZH2,FBN1,EFEMP1,FGF9,FOXO1,FOXO3,FRZB,GABPA,GATA2,GATA3,GDF10,HOXA5,HOXA9,ID2,IFRD1,IGF1,IGFBP5,IL1A,IL4,IL13,CXCL10,INPP5D,INSIG1,ISL1,ITGAV,KRAS,LMX1A,LRP4,LYN,NBR1,SMAD1,SMAD3,SMAD7,MAP2,MARK1,MECP2,MEIS2,MYB,NFATC3,NKX2-2,NPPC,TNFRSF…
4_Member	GO Biological Processes	GO:0045596	negative regulation of cell differentiation	-40.7172	-37.4548	190/718	19,86,182,351,627,650,653,677,678,859,861,865,1021,1289,1290,1493,1600,1656,1745,1746,1869,1910,1949,1977,2043,2045,2048,2064,2146,2200,2202,2254,2308,2309,2487,2551,2624,2625,2662,3202,3205,3398,3475,3479,3488,3552,3565,3596,3627,3635,3638,3670,3685,3845,4009,4038,4067,4077,4086,4088,4092,4133,4139,4204,4212,4602,4775,4821,4880,4982,5468,5469,5530,5594,5629,5728,5741,5744,5771,5897,5914,5915,591…	ABCA1,ACTL6A,JAG1,APP,BDNF,BMP2,BMP5,ZFP36L1,ZFP36L2,CAV3,RUNX1,CBFB,CDK6,COL5A1,COL5A2,CTLA4,DAB1,DDX6,DLX1,DLX2,E2F1,EDNRB,EFNB3,EIF4E,EPHA4,EPHA7,EPHB2,ERBB2,EZH2,FBN1,EFEMP1,FGF9,FOXO1,FOXO3,FRZB,GABPA,GATA2,GATA3,GDF10,HOXA5,HOXA9,ID2,IFRD1,IGF1,IGFBP5,IL1A,IL4,IL13,CXCL10,INPP5D,INSIG1,ISL1,ITGAV,KRAS,LMX1A,LRP4,LYN,NBR1,SMAD1,SMAD3,SMAD7,MAP2,MARK1,MECP2,MEIS2,MYB,NFATC3,NKX2-2,NPPC,TNFRSF…
5_Summary	GO Biological Processes	GO:0048729	tissue morphogenesis	-40.628	-37.4078	164/565	70,90,182,317,389,538,650,653,780,846,977,1281,1282,1289,1301,1435,1605,1747,1839,1901,1909,2043,2045,2066,2099,2138,2252,2487,2625,2650,2736,2885,2908,2926,3091,3202,3212,3239,3371,3488,3670,3673,3675,3691,3845,3909,4036,4086,4088,4092,4194,4323,4478,4617,4638,4649,5048,5100,5268,5310,5311,5361,5457,5469,5534,5567,5573,5629,5898,5914,5916,6091,6092,6299,6469,6495,6608,6654,6662,6664,6722,6781,67…	ACTC1,ACVR1,JAG1,APAF1,RHOC,ATP7A,BMP2,BMP5,DDR1,CASR,CD151,COL3A1,COL4A1,COL5A1,COL11A1,CSF1,DAG1,DLX3,HBEGF,S1PR1,EDNRA,EPHA4,EPHA7,ERBB4,ESR1,EYA1,FGF7,FRZB,GATA3,GCNT1,GLI2,GRB2,NR3C1,GRSF1,HIF1A,HOXA5,HOXB2,HOXD13,TNC,IGFBP5,ISL1,ITGA2,ITGA3,ITGB4,KRAS,LAMA3,LRP2,SMAD1,SMAD3,SMAD7,MDM4,MMP14,MSN,MYF5,MYLK,MYO9A,PAFAH1B1,PCDH8,SERPINB5,PKD1,PKD2,PLXNA1,POU4F1,MED1,PPP3R1,PRKACB,PRKAR1A,PROX1,…
5_Member	GO Biological Processes	GO:0048729	tissue morphogenesis	-40.628	-37.4078	164/565	70,90,182,317,389,538,650,653,780,846,977,1281,1282,1289,1301,1435,1605,1747,1839,1901,1909,2043,2045,2066,2099,2138,2252,2487,2625,2650,2736,2885,2908,2926,3091,3202,3212,3239,3371,3488,3670,3673,3675,3691,3845,3909,4036,4086,4088,4092,4194,4323,4478,4617,4638,4649,5048,5100,5268,5310,5311,5361,5457,5469,5534,5567,5573,5629,5898,5914,5916,6091,6092,6299,6469,6495,6608,6654,6662,6664,6722,6781,67…	ACTC1,ACVR1,JAG1,APAF1,RHOC,ATP7A,BMP2,BMP5,DDR1,CASR,CD151,COL3A1,COL4A1,COL5A1,COL11A1,CSF1,DAG1,DLX3,HBEGF,S1PR1,EDNRA,EPHA4,EPHA7,ERBB4,ESR1,EYA1,FGF7,FRZB,GATA3,GCNT1,GLI2,GRB2,NR3C1,GRSF1,HIF1A,HOXA5,HOXB2,HOXD13,TNC,IGFBP5,ISL1,ITGA2,ITGA3,ITGB4,KRAS,LAMA3,LRP2,SMAD1,SMAD3,SMAD7,MDM4,MMP14,MSN,MYF5,MYLK,MYO9A,PAFAH1B1,PCDH8,SERPINB5,PKD1,PKD2,PLXNA1,POU4F1,MED1,PPP3R1,PRKACB,PRKAR1A,PROX1,…
5_Member	GO Biological Processes	GO:0035239	tube morphogenesis	-37.8137	-34.8301	177/670	90,93,182,317,578,639,650,653,677,780,846,889,1281,1282,1284,1306,1435,1605,1896,1901,1909,2004,2018,2028,2043,2045,2048,2099,2138,2254,2549,2624,2625,2627,2736,2908,3037,3091,3202,3239,3398,3685,3696,3725,3845,4015,4036,4088,4092,4223,4323,4638,4915,5140,5156,5291,5310,5311,5396,5469,5534,5567,5629,5728,5743,5787,5898,5914,5916,5921,6091,6095,6299,6461,6464,6469,6495,6505,6608,6654,6662,6664,672…	ACVR1,ACVR2B,JAG1,APAF1,BAK1,PRDM1,BMP2,BMP5,ZFP36L1,DDR1,CASR,KRIT1,COL3A1,COL4A1,COL4A2,COL15A1,CSF1,DAG1,EDA,S1PR1,EDNRA,ELK3,EMX2,ENPEP,EPHA4,EPHA7,EPHB2,ESR1,EYA1,FGF9,GAB1,GATA2,GATA3,GATA6,GLI2,NR3C1,HAS2,HIF1A,HOXA5,HOXD13,ID2,ITGAV,ITGB8,JUN,KRAS,LOX,LRP2,SMAD3,SMAD7,MEOX2,MMP14,MYLK,NTRK2,PDE3B,PDGFRA,PIK3CB,PKD1,PKD2,PRRX1,MED1,PPP3R1,PRKACB,PROX1,PTEN,PTGS2,PTPRB,RALA,RARA,RARG,RASA1,…
5_Member	GO Biological Processes	GO:0002009	morphogenesis of an epithelium	-34.1741	-31.2919	134/453	90,182,317,389,538,650,653,780,846,977,1282,1289,1435,1605,1747,1839,1909,2043,2045,2066,2099,2138,2252,2487,2625,2736,2885,2908,2926,3091,3202,3212,3239,3371,3488,3845,3909,4036,4088,4323,4478,4649,5048,5100,5268,5310,5311,5361,5469,5534,5567,5629,5898,5914,5916,6299,6469,6495,6608,6654,6662,6664,6722,6789,6868,6910,7020,7048,7248,7414,7421,7422,7474,7476,7547,7798,7976,8323,8829,8945,9096,9231,…	ACVR1,JAG1,APAF1,RHOC,ATP7A,BMP2,BMP5,DDR1,CASR,CD151,COL4A1,COL5A1,CSF1,DAG1,DLX3,HBEGF,EDNRA,EPHA4,EPHA7,ERBB4,ESR1,EYA1,FGF7,FRZB,GATA3,GLI2,GRB2,NR3C1,GRSF1,HIF1A,HOXA5,HOXB2,HOXD13,TNC,IGFBP5,KRAS,LAMA3,LRP2,SMAD3,MMP14,MSN,MYO9A,PAFAH1B1,PCDH8,SERPINB5,PKD1,PKD2,PLXNA1,MED1,PPP3R1,PRKACB,PROX1,RALA,RARA,RARG,SALL1,SHH,SIX1,SMO,SOS1,SOX9,SOX11,SRF,STK4,ADAM17,TBX5,TFAP2A,TGFBR2,TSC1,VCL,VDR,…
5_Member	GO Biological Processes	GO:0001944	vasculature development	-31.8276	-29.0565	143/528	90,93,163,182,196,538,578,639,677,889,1277,1281,1282,1284,1289,1306,1605,1747,1901,1909,1958,2004,2028,2048,2138,2254,2308,2549,2624,2627,3037,3091,3340,3685,3696,3725,3976,4015,4036,4092,4215,4223,4323,4638,4915,5140,5156,5291,5310,5311,5396,5469,5534,5594,5604,5629,5728,5743,5787,5921,6091,6092,6095,6443,6461,6464,6469,6495,6505,6608,6654,6722,6789,6910,6934,7021,7026,7045,7046,7048,7049,7410,7…	ACVR1,ACVR2B,AP2B1,JAG1,AHR,ATP7A,BAK1,PRDM1,ZFP36L1,KRIT1,COL1A1,COL3A1,COL4A1,COL4A2,COL5A1,COL15A1,DAG1,DLX3,S1PR1,EDNRA,EGR1,ELK3,ENPEP,EPHB2,EYA1,FGF9,FOXO1,GAB1,GATA2,GATA6,HAS2,HIF1A,NDST1,ITGAV,ITGB8,JUN,LIF,LOX,LRP2,SMAD7,MAP3K3,MEOX2,MMP14,MYLK,NTRK2,PDE3B,PDGFRA,PIK3CB,PKD1,PKD2,PRRX1,MED1,PPP3R1,MAPK1,MAP2K1,PROX1,PTEN,PTGS2,PTPRB,RASA1,ROBO1,ROBO2,RORA,SGCB,SHB,SHC1,SHH,SIX1,SLC1A1,S…
5_Member	GO Biological Processes	GO:0001568	blood vessel development	-31.5521	-28.8082	139/507	90,93,163,182,196,538,578,639,677,889,1277,1281,1282,1284,1289,1306,1605,1747,1901,1909,1958,2004,2028,2048,2138,2254,2308,2549,2624,2627,3037,3091,3340,3685,3696,3725,4015,4036,4092,4215,4223,4323,4638,4915,5140,5156,5291,5310,5311,5396,5469,5534,5594,5604,5629,5728,5743,5787,5921,6091,6092,6095,6461,6464,6469,6495,6505,6608,6654,6722,6789,6910,6934,7021,7026,7045,7046,7048,7049,7410,7422,7476,7…	ACVR1,ACVR2B,AP2B1,JAG1,AHR,ATP7A,BAK1,PRDM1,ZFP36L1,KRIT1,COL1A1,COL3A1,COL4A1,COL4A2,COL5A1,COL15A1,DAG1,DLX3,S1PR1,EDNRA,EGR1,ELK3,ENPEP,EPHB2,EYA1,FGF9,FOXO1,GAB1,GATA2,GATA6,HAS2,HIF1A,NDST1,ITGAV,ITGB8,JUN,LOX,LRP2,SMAD7,MAP3K3,MEOX2,MMP14,MYLK,NTRK2,PDE3B,PDGFRA,PIK3CB,PKD1,PKD2,PRRX1,MED1,PPP3R1,MAPK1,MAP2K1,PROX1,PTEN,PTGS2,PTPRB,RASA1,ROBO1,ROBO2,RORA,SHB,SHC1,SHH,SIX1,SLC1A1,SMO,SOS1,S…
5_Member	GO Biological Processes	GO:0048514	blood vessel morphogenesis	-24.8758	-22.4646	113/421	90,182,578,639,677,889,1281,1282,1284,1306,1605,1901,1909,2004,2028,2048,2138,2254,2549,2624,3037,3091,3685,3696,3725,4015,4036,4092,4223,4323,4638,4915,5140,5156,5291,5311,5396,5469,5534,5629,5728,5743,5787,5921,6091,6095,6461,6464,6469,6495,6505,6608,6654,6722,6789,6910,7021,7026,7045,7046,7048,7049,7410,7422,7476,7716,7837,8322,8325,8434,8817,8829,8862,8879,9037,9241,9289,9353,9421,9444,9464,9…	ACVR1,JAG1,BAK1,PRDM1,ZFP36L1,KRIT1,COL3A1,COL4A1,COL4A2,COL15A1,DAG1,S1PR1,EDNRA,ELK3,ENPEP,EPHB2,EYA1,FGF9,GAB1,GATA2,HAS2,HIF1A,ITGAV,ITGB8,JUN,LOX,LRP2,SMAD7,MEOX2,MMP14,MYLK,NTRK2,PDE3B,PDGFRA,PIK3CB,PKD2,PRRX1,MED1,PPP3R1,PROX1,PTEN,PTGS2,PTPRB,RASA1,ROBO1,RORA,SHB,SHC1,SHH,SIX1,SLC1A1,SMO,SOS1,SRF,STK4,TBX5,TFAP2B,NR2F2,TGFBI,TGFBR1,TGFBR2,TGFBR3,VAV2,VEGFA,WNT7A,VEZF1,PXDN,FZD4,FZD8,RECK,…
5_Member	GO Biological Processes	GO:0060562	epithelial tube morphogenesis	-19.6931	-17.5513	86/314	90,317,650,653,780,846,1282,1435,1605,1909,2043,2045,2099,2138,2625,2736,2908,3091,3202,3845,4036,4088,4323,5310,5311,5469,5534,5567,5629,5898,5914,5916,6299,6469,6495,6608,6662,6664,6722,6789,7048,7248,7421,7422,7474,7547,7798,7976,8323,8829,8945,9231,9241,9353,9421,9464,9620,9645,9723,9788,10252,10395,10672,10765,25831,27443,54345,54567,54910,54922,55366,57167,57822,64399,64478,65009,65979,7919…	ACVR1,APAF1,BMP2,BMP5,DDR1,CASR,COL4A1,CSF1,DAG1,EDNRA,EPHA4,EPHA7,ESR1,EYA1,GATA3,GLI2,NR3C1,HIF1A,HOXA5,KRAS,LRP2,SMAD3,MMP14,PKD1,PKD2,MED1,PPP3R1,PRKACB,PROX1,RALA,RARA,RARG,SALL1,SHH,SIX1,SMO,SOX9,SOX11,SRF,STK4,TGFBR2,TSC1,VDR,VEGFA,WNT5A,ZIC3,LUZP1,FZD3,FZD6,NRP1,BTRC,DLG5,NOG,SLIT2,HAND1,HAND2,CELSR1,MICAL2,SEMA3E,MTSS1,SPRY1,DLC1,GNA13,KDM5B,HECTD1,CECR2,SOX18,DLL4,SEMA4C,RASIP1,LGR4,SAL…
5_Member	GO Biological Processes	GO:0001763	morphogenesis of a branching structure	-17.0217	-14.9973	57/175	90,639,650,780,846,1282,1305,1435,1605,1746,1909,2045,2099,2138,2252,2736,2885,3202,3239,3845,4323,5310,5311,5361,5469,5534,5629,6299,6469,6495,6662,6722,6789,7048,7421,7422,7474,8829,8945,9231,9241,9353,9620,9723,10116,10252,10672,10765,10818,54567,54922,55727,57471,64399,64478,80000,255743	ACVR1,PRDM1,BMP2,DDR1,CASR,COL4A1,COL13A1,CSF1,DAG1,DLX2,EDNRA,EPHA7,ESR1,EYA1,FGF7,GLI2,GRB2,HOXA5,HOXD13,KRAS,MMP14,PKD1,PKD2,PLXNA1,MED1,PPP3R1,PROX1,SALL1,SHH,SIX1,SOX9,SRF,STK4,TGFBR2,VDR,VEGFA,WNT5A,NRP1,BTRC,DLG5,NOG,SLIT2,CELSR1,SEMA3E,FEM1B,SPRY1,GNA13,KDM5B,FRS2,DLL4,RASIP1,BTBD7,ERMN,HHIP,CSMD1,GREB1L,NPNT
5_Member	GO Biological Processes	GO:0061138	morphogenesis of a branching epithelium	-14.9176	-12.9976	52/165	90,650,780,846,1282,1435,1605,1909,2099,2138,2252,2736,2885,3202,3239,3845,4323,5310,5311,5361,5469,5534,5629,6299,6469,6495,6662,6722,6789,7048,7421,7422,7474,8829,8945,9231,9241,9353,9620,9723,10116,10252,10672,10765,10818,54567,54922,55727,64399,64478,80000,255743	ACVR1,BMP2,DDR1,CASR,COL4A1,CSF1,DAG1,EDNRA,ESR1,EYA1,FGF7,GLI2,GRB2,HOXA5,HOXD13,KRAS,MMP14,PKD1,PKD2,PLXNA1,MED1,PPP3R1,PROX1,SALL1,SHH,SIX1,SOX9,SRF,STK4,TGFBR2,VDR,VEGFA,WNT5A,NRP1,BTRC,DLG5,NOG,SLIT2,CELSR1,SEMA3E,FEM1B,SPRY1,GNA13,KDM5B,FRS2,DLL4,RASIP1,BTBD7,HHIP,CSMD1,GREB1L,NPNT
5_Member	GO Biological Processes	GO:0001525	angiogenesis	-12.9406	-11.13	75/325	90,182,889,1282,1284,1306,1605,1901,1909,2004,2028,2048,2254,2549,2624,3091,3685,3725,4223,4323,5140,5156,5291,5469,5534,5728,5743,5787,6091,6095,6461,6464,6469,6722,6789,7045,7046,7048,7410,7422,7476,7716,7837,8325,8434,8817,8829,8862,9037,9289,9353,9421,9464,9496,9723,9990,10016,10451,10672,11235,23411,23554,54345,54567,54922,56913,79602,79733,80155,83700,116150,144455,154810,221981,375056	ACVR1,JAG1,KRIT1,COL4A1,COL4A2,COL15A1,DAG1,S1PR1,EDNRA,ELK3,ENPEP,EPHB2,FGF9,GAB1,GATA2,HIF1A,ITGAV,JUN,MEOX2,MMP14,PDE3B,PDGFRA,PIK3CB,MED1,PPP3R1,PTEN,PTGS2,PTPRB,ROBO1,RORA,SHB,SHC1,SHH,SRF,STK4,TGFBI,TGFBR1,TGFBR2,VAV2,VEGFA,WNT7A,VEZF1,PXDN,FZD8,RECK,FGF18,NRP1,APLN,SEMA5A,ADGRG1,SLIT2,HAND1,HAND2,TBX4,SEMA3E,SLC12A6,PDCD6,VAV3,GNA13,PDCD10,SIRT1,TSPAN12,SOX18,DLL4,RASIP1,C1GALT1,ADIPOR2,E2…
5_Member	GO Biological Processes	GO:0048754	branching morphogenesis of an epithelial tube	-12.3954	-10.6201	43/137	90,650,780,846,1282,1435,1605,1909,2099,2138,2736,3202,3845,4323,5310,5311,5469,5534,6299,6469,6495,6662,6722,6789,7048,7421,7422,7474,8829,8945,9231,9353,9620,9723,10252,10672,10765,54567,54922,64399,64478,80000,255743	ACVR1,BMP2,DDR1,CASR,COL4A1,CSF1,DAG1,EDNRA,ESR1,EYA1,GLI2,HOXA5,KRAS,MMP14,PKD1,PKD2,MED1,PPP3R1,SALL1,SHH,SIX1,SOX9,SRF,STK4,TGFBR2,VDR,VEGFA,WNT5A,NRP1,BTRC,DLG5,SLIT2,CELSR1,SEMA3E,SPRY1,GNA13,KDM5B,DLL4,RASIP1,HHIP,CSMD1,GREB1L,NPNT
6_Summary	GO Biological Processes	GO:0031344	regulation of cell projection organization	-40.591	-37.4078	180/659	27,112,238,382,538,577,627,653,816,1236,1272,1600,1601,1627,1902,1949,1996,2042,2043,2045,2048,2059,2146,2332,2475,2625,2823,3320,3475,3480,3655,3673,3675,3815,3897,3985,4038,4067,4076,4117,4131,4133,4135,4139,4649,4747,4858,4915,4919,5048,5062,5217,5361,5396,5454,5530,5580,5604,5649,5728,5756,5793,5800,5879,5898,5906,6014,6049,6091,6092,6239,6383,6387,6498,6616,6624,6722,7046,7074,7224,7248,7337…	ABL2,ADCY6,ALK,ARF6,ATP7A,ADGRB3,BDNF,BMP5,CAMK2B,CCR7,CNTN1,DAB1,DAB2,DBN1,LPAR1,EFNB3,ELAVL4,EPHA3,EPHA4,EPHA7,EPHB2,EPS8,EZH2,FMR1,MTOR,GATA3,GPM6A,HSP90AA1,IFRD1,IGF1R,ITGA6,ITGA2,ITGA3,KIT,L1CAM,LIMK2,LRP4,LYN,CAPRIN1,MAK,MAP1B,MAP2,MAP6,MARK1,MYO9A,NEFL,NOVA2,NTRK2,ROR1,PAFAH1B1,PAK2,PFN2,PLXNA1,PRRX1,POU3F2,PPP3CA,PRKCD,MAP2K1,RELN,PTEN,TWF1,PTPRG,PTPRO,RAC1,RALA,RAP1A,RIT2,RNF6,ROBO1,ROBO…
6_Member	GO Biological Processes	GO:0031344	regulation of cell projection organization	-40.591	-37.4078	180/659	27,112,238,382,538,577,627,653,816,1236,1272,1600,1601,1627,1902,1949,1996,2042,2043,2045,2048,2059,2146,2332,2475,2625,2823,3320,3475,3480,3655,3673,3675,3815,3897,3985,4038,4067,4076,4117,4131,4133,4135,4139,4649,4747,4858,4915,4919,5048,5062,5217,5361,5396,5454,5530,5580,5604,5649,5728,5756,5793,5800,5879,5898,5906,6014,6049,6091,6092,6239,6383,6387,6498,6616,6624,6722,7046,7074,7224,7248,7337…	ABL2,ADCY6,ALK,ARF6,ATP7A,ADGRB3,BDNF,BMP5,CAMK2B,CCR7,CNTN1,DAB1,DAB2,DBN1,LPAR1,EFNB3,ELAVL4,EPHA3,EPHA4,EPHA7,EPHB2,EPS8,EZH2,FMR1,MTOR,GATA3,GPM6A,HSP90AA1,IFRD1,IGF1R,ITGA6,ITGA2,ITGA3,KIT,L1CAM,LIMK2,LRP4,LYN,CAPRIN1,MAK,MAP1B,MAP2,MAP6,MARK1,MYO9A,NEFL,NOVA2,NTRK2,ROR1,PAFAH1B1,PAK2,PFN2,PLXNA1,PRRX1,POU3F2,PPP3CA,PRKCD,MAP2K1,RELN,PTEN,TWF1,PTPRG,PTPRO,RAC1,RALA,RAP1A,RIT2,RNF6,ROBO1,ROBO…
6_Member	GO Biological Processes	GO:0120035	regulation of plasma membrane bounded cell projection organization	-39.3315	-36.1831	175/642	27,112,238,382,538,577,627,653,816,1236,1272,1600,1601,1627,1902,1949,1996,2042,2043,2045,2048,2059,2146,2332,2475,2625,2823,3320,3475,3480,3655,3675,3815,3897,3985,4038,4067,4076,4117,4131,4133,4135,4139,4747,4858,4915,4919,5048,5062,5217,5361,5396,5454,5530,5580,5604,5649,5728,5756,5793,5800,5879,5898,5906,6014,6049,6091,6092,6239,6383,6387,6498,6616,6624,6722,7046,7074,7224,7248,7337,7422,7430…	ABL2,ADCY6,ALK,ARF6,ATP7A,ADGRB3,BDNF,BMP5,CAMK2B,CCR7,CNTN1,DAB1,DAB2,DBN1,LPAR1,EFNB3,ELAVL4,EPHA3,EPHA4,EPHA7,EPHB2,EPS8,EZH2,FMR1,MTOR,GATA3,GPM6A,HSP90AA1,IFRD1,IGF1R,ITGA6,ITGA3,KIT,L1CAM,LIMK2,LRP4,LYN,CAPRIN1,MAK,MAP1B,MAP2,MAP6,MARK1,NEFL,NOVA2,NTRK2,ROR1,PAFAH1B1,PAK2,PFN2,PLXNA1,PRRX1,POU3F2,PPP3CA,PRKCD,MAP2K1,RELN,PTEN,TWF1,PTPRG,PTPRO,RAC1,RALA,RAP1A,RIT2,RNF6,ROBO1,ROBO2,RREB1,SDC2…
6_Member	GO Biological Processes	GO:0060284	regulation of cell development	-38.4978	-35.4395	152/516	627,650,816,859,1600,1601,1605,1627,1745,1746,1793,1869,1910,1949,2043,2045,2048,2146,2200,2475,2487,2915,3037,3091,3398,3475,3479,3552,3572,3815,3845,3897,3976,3987,4036,4038,4067,4076,4092,4124,4131,4133,4135,4204,4617,4747,4821,4880,4915,5048,5139,5270,5361,5457,5530,5604,5629,5649,5728,5744,5879,5925,5978,5991,6009,6049,6091,6092,6239,6387,6461,6469,6498,6608,6664,6722,7074,7224,7274,7414,742…	BDNF,BMP2,CAMK2B,CAV3,DAB1,DAB2,DAG1,DBN1,DLX1,DLX2,DOCK1,E2F1,EDNRB,EFNB3,EPHA4,EPHA7,EPHB2,EZH2,FBN1,MTOR,FRZB,GRM5,HAS2,HIF1A,ID2,IFRD1,IGF1,IL1A,IL6ST,KIT,KRAS,L1CAM,LIF,LIMS1,LRP2,LRP4,LYN,CAPRIN1,SMAD7,MAN2A1,MAP1B,MAP2,MAP6,MECP2,MYF5,NEFL,NKX2-2,NPPC,NTRK2,PAFAH1B1,PDE3A,SERPINE2,PLXNA1,POU4F1,PPP3CA,MAP2K1,PROX1,RELN,PTEN,PTHLH,RAC1,RB1,REST,RFX3,RHEB,RNF6,ROBO1,ROBO2,RREB1,CXCL12,SHB,SH…
6_Member	GO Biological Processes	GO:0010975	regulation of neuron projection development	-35.6065	-32.6664	135/446	27,112,238,382,577,627,653,816,1272,1600,1601,1627,1902,1949,1996,2042,2043,2045,2048,2146,2625,3475,3480,3655,3675,3897,4038,4067,4076,4131,4133,4135,4139,4747,4858,4915,4919,5048,5062,5361,5396,5454,5530,5604,5649,5728,5756,5793,5800,5906,6014,6049,6091,6092,6383,6387,6498,6616,6722,7074,7224,7248,7337,7422,7431,7474,7476,7533,7804,8408,8482,8829,9037,9139,9175,9314,9353,9529,9693,9706,9723,976…	ABL2,ADCY6,ALK,ARF6,ADGRB3,BDNF,BMP5,CAMK2B,CNTN1,DAB1,DAB2,DBN1,LPAR1,EFNB3,ELAVL4,EPHA3,EPHA4,EPHA7,EPHB2,EZH2,GATA3,IFRD1,IGF1R,ITGA6,ITGA3,L1CAM,LRP4,LYN,CAPRIN1,MAP1B,MAP2,MAP6,MARK1,NEFL,NOVA2,NTRK2,ROR1,PAFAH1B1,PAK2,PLXNA1,PRRX1,POU3F2,PPP3CA,MAP2K1,RELN,PTEN,TWF1,PTPRG,PTPRO,RAP1A,RIT2,RNF6,ROBO1,ROBO2,SDC2,CXCL12,SKIL,SNAP25,SRF,TIAM1,TRPC5,TSC1,UBE3A,VEGFA,VIM,WNT5A,WNT7A,YWHAH,LRP8,UL…
6_Member	GO Biological Processes	GO:0051960	regulation of nervous system development	-32.5995	-29.7995	132/456	577,627,650,745,816,1600,1605,1627,1745,1746,1869,1949,2043,2045,2048,2146,2475,2915,3091,3398,3475,3572,3815,3845,3897,3976,4036,4038,4067,4076,4124,4131,4133,4135,4204,4747,4821,4915,5048,5270,5361,5457,5530,5604,5629,5649,5728,5914,5916,5925,5978,6009,6049,6091,6092,6387,6469,6498,6608,6664,6722,7058,7074,7224,7422,7474,7476,7533,7804,7976,8408,8482,8553,8829,8867,8898,9037,9175,9231,9241,9353…	ADGRB3,BDNF,BMP2,MYRF,CAMK2B,DAB1,DAG1,DBN1,DLX1,DLX2,E2F1,EFNB3,EPHA4,EPHA7,EPHB2,EZH2,MTOR,GRM5,HIF1A,ID2,IFRD1,IL6ST,KIT,KRAS,L1CAM,LIF,LRP2,LRP4,LYN,CAPRIN1,MAN2A1,MAP1B,MAP2,MAP6,MECP2,NEFL,NKX2-2,NTRK2,PAFAH1B1,SERPINE2,PLXNA1,POU4F1,PPP3CA,MAP2K1,PROX1,RELN,PTEN,RARA,RARG,RB1,REST,RHEB,RNF6,ROBO1,ROBO2,CXCL12,SHH,SKIL,SMO,SOX11,SRF,THBS2,TIAM1,TRPC5,VEGFA,WNT5A,WNT7A,YWHAH,LRP8,FZD3,ULK1,S…
6_Member	GO Biological Processes	GO:0050767	regulation of neurogenesis	-30.0831	-27.3521	114/377	627,650,816,1600,1605,1627,1745,1746,1869,1949,2043,2045,2048,2146,2475,2915,3091,3398,3475,3572,3815,3845,3897,3976,4036,4038,4067,4076,4124,4131,4133,4135,4204,4747,4821,4915,5048,5270,5361,5457,5530,5604,5629,5649,5728,5925,5978,6009,6049,6091,6092,6387,6469,6498,6608,6664,6722,7074,7224,7422,7474,7476,7533,7804,7976,8408,8482,8553,8829,8867,9037,9175,9241,9353,9693,9706,9723,10097,10154,10371…	BDNF,BMP2,CAMK2B,DAB1,DAG1,DBN1,DLX1,DLX2,E2F1,EFNB3,EPHA4,EPHA7,EPHB2,EZH2,MTOR,GRM5,HIF1A,ID2,IFRD1,IL6ST,KIT,KRAS,L1CAM,LIF,LRP2,LRP4,LYN,CAPRIN1,MAN2A1,MAP1B,MAP2,MAP6,MECP2,NEFL,NKX2-2,NTRK2,PAFAH1B1,SERPINE2,PLXNA1,POU4F1,PPP3CA,MAP2K1,PROX1,RELN,PTEN,RB1,REST,RHEB,RNF6,ROBO1,ROBO2,CXCL12,SHH,SKIL,SMO,SOX11,SRF,TIAM1,TRPC5,VEGFA,WNT5A,WNT7A,YWHAH,LRP8,FZD3,ULK1,SEMA7A,BHLHE40,NRP1,SYNJ1,SEM…
6_Member	GO Biological Processes	GO:0031346	positive regulation of cell projection organization	-25.3355	-22.9119	102/352	27,238,538,627,653,816,1236,1272,1627,1996,2042,2043,2048,2059,2146,2332,2475,2823,3320,3480,3655,3673,3675,3815,3897,4067,4076,4131,4135,4747,4915,4919,5048,5361,5604,5649,5756,5879,5898,5906,6014,6091,6092,6239,6387,6498,6624,6722,7046,7074,7224,7422,7474,7804,8322,8482,8829,8976,9037,9139,9175,9353,9662,9693,10096,10097,10154,10507,10690,10801,22871,23011,23191,23433,23603,25940,26052,27020,51…	ABL2,ALK,ATP7A,BDNF,BMP5,CAMK2B,CCR7,CNTN1,DBN1,ELAVL4,EPHA3,EPHA4,EPHB2,EPS8,EZH2,FMR1,MTOR,GPM6A,HSP90AA1,IGF1R,ITGA6,ITGA2,ITGA3,KIT,L1CAM,LYN,CAPRIN1,MAP1B,MAP6,NEFL,NTRK2,ROR1,PAFAH1B1,PLXNA1,MAP2K1,RELN,TWF1,RAC1,RALA,RAP1A,RIT2,ROBO1,ROBO2,RREB1,CXCL12,SKIL,FSCN1,SRF,TGFBR1,TIAM1,TRPC5,VEGFA,WNT5A,LRP8,FZD4,SEMA7A,NRP1,WASL,SEMA5A,CBFA2T2,MAP3K13,SLIT2,CEP135,RAPGEF2,ACTR3,ACTR2,PLXNC1,SEM…
6_Member	GO Biological Processes	GO:0051962	positive regulation of nervous system development	-20.9232	-18.7139	82/279	577,627,650,816,1605,1627,1869,2043,2048,2475,2915,3091,3398,3572,3815,3845,3897,3976,4036,4067,4076,4124,4131,4135,4204,4747,4821,4915,5048,5270,5361,5604,5649,6009,6091,6092,6387,6469,6498,6608,6664,6722,7058,7074,7224,7422,7476,7804,7976,8482,8829,8867,9037,9175,9231,9353,10097,10154,10507,10636,22865,22871,23011,23013,23191,23405,23767,23768,26045,27020,57154,57165,57555,84079,85358,85458,897…	ADGRB3,BDNF,BMP2,CAMK2B,DAG1,DBN1,E2F1,EPHA4,EPHB2,MTOR,GRM5,HIF1A,ID2,IL6ST,KIT,KRAS,L1CAM,LIF,LRP2,LYN,CAPRIN1,MAN2A1,MAP1B,MAP6,MECP2,NEFL,NKX2-2,NTRK2,PAFAH1B1,SERPINE2,PLXNA1,MAP2K1,RELN,RHEB,ROBO1,ROBO2,CXCL12,SHH,SKIL,SMO,SOX11,SRF,THBS2,TIAM1,TRPC5,VEGFA,WNT7A,LRP8,FZD3,SEMA7A,NRP1,SYNJ1,SEMA5A,MAP3K13,DLG5,SLIT2,ACTR2,PLXNC1,SEMA4D,RGS14,SLITRK3,NLGN1,RAB21,SPEN,CYFIP1,DICER1,FLRT3,FLRT2…
6_Member	GO Biological Processes	GO:0010720	positive regulation of cell development	-19.8025	-17.654	85/307	627,650,816,1601,1605,1627,1793,1869,2043,2048,2475,2915,3037,3091,3398,3572,3815,3845,3897,3976,3987,4036,4067,4076,4092,4124,4131,4135,4204,4617,4747,4821,4915,5048,5139,5270,5361,5604,5649,5879,5991,6009,6091,6092,6239,6387,6469,6498,6608,6664,6722,7074,7224,7422,7804,7976,8482,8600,8654,8829,8867,9037,9175,9353,10097,10154,10221,10507,10636,10979,23011,23013,23191,23405,27020,55604,57154,5716…	BDNF,BMP2,CAMK2B,DAB2,DAG1,DBN1,DOCK1,E2F1,EPHA4,EPHB2,MTOR,GRM5,HAS2,HIF1A,ID2,IL6ST,KIT,KRAS,L1CAM,LIF,LIMS1,LRP2,LYN,CAPRIN1,SMAD7,MAN2A1,MAP1B,MAP6,MECP2,MYF5,NEFL,NKX2-2,NTRK2,PAFAH1B1,PDE3A,SERPINE2,PLXNA1,MAP2K1,RELN,RAC1,RFX3,RHEB,ROBO1,ROBO2,RREB1,CXCL12,SHH,SKIL,SMO,SOX11,SRF,TIAM1,TRPC5,VEGFA,LRP8,FZD3,SEMA7A,TNFSF11,PDE5A,NRP1,SYNJ1,SEMA5A,MAP3K13,SLIT2,ACTR2,PLXNC1,TRIB1,SEMA4D,RGS14…
6_Member	GO Biological Processes	GO:0050769	positive regulation of neurogenesis	-18.1358	-16.0693	69/231	627,650,816,1605,1627,1869,2043,2048,2475,2915,3091,3398,3572,3815,3845,3897,3976,4036,4067,4076,4124,4131,4135,4204,4747,4821,4915,5048,5270,5361,5604,5649,6009,6091,6092,6387,6469,6498,6608,6664,6722,7074,7224,7422,7804,7976,8482,8829,8867,9037,9175,9353,10097,10154,10507,10636,23011,23013,23191,23405,27020,57154,57165,84079,85358,85458,89780,91584,114798	BDNF,BMP2,CAMK2B,DAG1,DBN1,E2F1,EPHA4,EPHB2,MTOR,GRM5,HIF1A,ID2,IL6ST,KIT,KRAS,L1CAM,LIF,LRP2,LYN,CAPRIN1,MAN2A1,MAP1B,MAP6,MECP2,NEFL,NKX2-2,NTRK2,PAFAH1B1,SERPINE2,PLXNA1,MAP2K1,RELN,RHEB,ROBO1,ROBO2,CXCL12,SHH,SKIL,SMO,SOX11,SRF,TIAM1,TRPC5,VEGFA,LRP8,FZD3,SEMA7A,NRP1,SYNJ1,SEMA5A,MAP3K13,SLIT2,ACTR2,PLXNC1,SEMA4D,RGS14,RAB21,SPEN,CYFIP1,DICER1,NPTN,SMURF1,GJC2,ANKRD27,SHANK3,DIXDC1,WNT3A,PLXN…
6_Member	GO Biological Processes	GO:0010976	positive regulation of neuron projection development	-11.3916	-9.69034	45/157	27,238,627,653,816,1272,1627,1996,2042,2048,2146,3480,3655,3675,4067,4076,4915,4919,5048,5649,5756,5906,6014,7422,7474,7804,8829,9139,9693,10097,10690,22871,23191,27020,54664,57118,65009,84079,158866,162427,163404,221914,257194,285016,440730	ABL2,ALK,BDNF,BMP5,CAMK2B,CNTN1,DBN1,ELAVL4,EPHA3,EPHB2,EZH2,IGF1R,ITGA6,ITGA3,LYN,CAPRIN1,NTRK2,ROR1,PAFAH1B1,RELN,TWF1,RAP1A,RIT2,VEGFA,WNT5A,LRP8,NRP1,CBFA2T2,RAPGEF2,ACTR2,FUT9,NLGN1,CYFIP1,NPTN,TMEM106B,CAMK1D,NDRG4,ANKRD27,ZDHHC15,RETREG3,PLPPR5,GPC2,NEGR1,ALKAL2,TRIM67
7_Summary	GO Biological Processes	GO:0001501	skeletal system development	-39.0569	-35.9406	152/511	92,93,166,538,648,650,653,860,861,871,1009,1277,1280,1281,1290,1300,1301,1305,1310,1386,1745,1746,1909,2019,2101,2138,2200,2201,2249,2254,2260,2313,2487,2662,2697,2736,2767,3037,3091,3202,3205,3206,3212,3215,3216,3224,3234,3236,3239,3340,3479,3638,3696,3815,4086,4088,4090,4148,4323,4325,4617,4664,4880,4883,4982,5048,5052,5125,5156,5305,5308,5310,5396,5469,5734,5741,5744,5914,5915,5916,5925,6197,6…	ACVR2A,ACVR2B,TLE5,ATP7A,BMI1,BMP2,BMP5,RUNX2,RUNX1,SERPINH1,CDH11,COL1A1,COL2A1,COL3A1,COL5A2,COL10A1,COL11A1,COL13A1,COL19A1,ATF2,DLX1,DLX2,EDNRA,EN1,ESRRA,EYA1,FBN1,FBN2,FGF4,FGF9,FGFR1,FLI1,FRZB,GDF10,GJA1,GLI2,GNA11,HAS2,HIF1A,HOXA5,HOXA9,HOXA10,HOXB2,HOXB5,HOXB6,HOXC8,HOXD8,HOXD10,HOXD13,NDST1,IGF1,INSIG1,ITGB8,KIT,SMAD1,SMAD3,SMAD5,MATN3,MMP14,MMP16,MYF5,NAB1,NPPC,NPR3,TNFRSF11B,PAFAH1B1,P…
7_Member	GO Biological Processes	GO:0001501	skeletal system development	-39.0569	-35.9406	152/511	92,93,166,538,648,650,653,860,861,871,1009,1277,1280,1281,1290,1300,1301,1305,1310,1386,1745,1746,1909,2019,2101,2138,2200,2201,2249,2254,2260,2313,2487,2662,2697,2736,2767,3037,3091,3202,3205,3206,3212,3215,3216,3224,3234,3236,3239,3340,3479,3638,3696,3815,4086,4088,4090,4148,4323,4325,4617,4664,4880,4883,4982,5048,5052,5125,5156,5305,5308,5310,5396,5469,5734,5741,5744,5914,5915,5916,5925,6197,6…	ACVR2A,ACVR2B,TLE5,ATP7A,BMI1,BMP2,BMP5,RUNX2,RUNX1,SERPINH1,CDH11,COL1A1,COL2A1,COL3A1,COL5A2,COL10A1,COL11A1,COL13A1,COL19A1,ATF2,DLX1,DLX2,EDNRA,EN1,ESRRA,EYA1,FBN1,FBN2,FGF4,FGF9,FGFR1,FLI1,FRZB,GDF10,GJA1,GLI2,GNA11,HAS2,HIF1A,HOXA5,HOXA9,HOXA10,HOXB2,HOXB5,HOXB6,HOXC8,HOXD8,HOXD10,HOXD13,NDST1,IGF1,INSIG1,ITGB8,KIT,SMAD1,SMAD3,SMAD5,MATN3,MMP14,MMP16,MYF5,NAB1,NPPC,NPR3,TNFRSF11B,PAFAH1B1,P…
7_Member	GO Biological Processes	GO:0061448	connective tissue development	-22.8426	-20.5096	74/220	538,650,653,846,860,861,871,1277,1280,1281,1289,1301,1386,1435,1746,1958,2101,2249,2254,3091,3202,3696,4015,4086,4090,4148,4617,4880,5310,5396,5914,5915,5916,5925,6660,6662,6722,6781,6935,7045,7048,7474,7476,8091,8313,8817,9149,9241,9321,9421,9462,9464,9517,10269,10424,10891,22856,23111,23213,23314,23369,25987,51320,54928,55553,57561,79718,81792,84159,85301,114789,139285,202018,285590	ATP7A,BMP2,BMP5,CASR,RUNX2,RUNX1,SERPINH1,COL1A1,COL2A1,COL3A1,COL5A1,COL11A1,ATF2,CSF1,DLX2,EGR1,ESRRA,FGF4,FGF9,HIF1A,HOXA5,ITGB8,LOX,SMAD1,SMAD5,MATN3,MYF5,NPPC,PKD1,PRRX1,RARA,RARB,RARG,RB1,SOX5,SOX9,SRF,STC1,ZEB1,TGFBI,TGFBR2,WNT5A,WNT7A,HMGA2,AXIN2,FGF18,DYRK1B,NOG,TRIP11,HAND1,RASAL2,HAND2,SPTLC2,ZMPSTE24,PGRMC2,PPARGC1A,CHSY1,SPART,SULF1,SATB2,PUM2,TSKU,MEX3C,BPNT2,SOX6,ARRDC3,TBL1XR1,ADA…
7_Member	GO Biological Processes	GO:0048705	skeletal system morphogenesis	-22.3038	-20.0004	74/224	93,648,860,871,1277,1280,1281,1301,1305,1386,1746,2138,2201,2249,2260,3037,3202,3205,3212,3215,3216,3224,3234,3236,3340,3638,4088,4323,4325,4617,4664,4880,5156,5310,5396,5914,5915,5916,6495,6660,6662,6664,6781,6935,7020,7046,7048,7476,8313,8817,8879,9241,9321,9496,10265,10269,22856,23314,25987,27173,51141,51715,51804,54928,55553,56603,57453,60676,64399,84159,85301,133522,134701,342184	ACVR2B,BMI1,RUNX2,SERPINH1,COL1A1,COL2A1,COL3A1,COL11A1,COL13A1,ATF2,DLX2,EYA1,FBN2,FGF4,FGFR1,HAS2,HOXA5,HOXA9,HOXB2,HOXB5,HOXB6,HOXC8,HOXD8,HOXD10,NDST1,INSIG1,SMAD3,MMP14,MMP16,MYF5,NAB1,NPPC,PDGFRA,PKD1,PRRX1,RARA,RARB,RARG,SIX1,SOX5,SOX9,SOX11,STC1,ZEB1,TFAP2A,TGFBR1,TGFBR2,WNT7A,AXIN2,FGF18,SGPL1,NOG,TRIP11,TBX4,IRX5,ZMPSTE24,CHSY1,SATB2,TSKU,SLC39A1,INSIG2,RAB23,SIX4,BPNT2,SOX6,CYP26B1,DSC…
7_Member	GO Biological Processes	GO:0051216	cartilage development	-17.6645	-15.6222	56/165	538,650,653,860,861,871,1277,1280,1281,1301,1386,1746,2101,2249,2254,3091,3202,3696,4086,4090,4148,4617,4880,5310,5396,5914,5915,5916,5925,6660,6662,6722,6781,6935,7045,7048,7474,7476,8091,8313,8817,9241,9321,9421,9464,10269,22856,23213,23314,25987,51320,54928,55553,81792,85301,202018	ATP7A,BMP2,BMP5,RUNX2,RUNX1,SERPINH1,COL1A1,COL2A1,COL3A1,COL11A1,ATF2,DLX2,ESRRA,FGF4,FGF9,HIF1A,HOXA5,ITGB8,SMAD1,SMAD5,MATN3,MYF5,NPPC,PKD1,PRRX1,RARA,RARB,RARG,RB1,SOX5,SOX9,SRF,STC1,ZEB1,TGFBI,TGFBR2,WNT5A,WNT7A,HMGA2,AXIN2,FGF18,NOG,TRIP11,HAND1,HAND2,ZMPSTE24,CHSY1,SULF1,SATB2,TSKU,MEX3C,BPNT2,SOX6,ADAMTS12,COL27A1,TAPT1
7_Member	GO Biological Processes	GO:0060348	bone development	-15.2661	-13.3301	61/212	650,860,871,1277,1280,1281,1305,1386,2249,2313,2697,3037,3479,3638,3815,4086,4090,4323,4325,4664,4880,5048,5305,5308,5469,5734,5914,5915,5916,6662,6722,6781,7020,7048,8313,8600,8817,9321,10019,10269,10507,22856,23213,23508,25987,27086,51141,51360,51715,54796,54928,56603,60676,81792,84068,84895,85301,134701,139285,202151,285590	BMP2,RUNX2,SERPINH1,COL1A1,COL2A1,COL3A1,COL13A1,ATF2,FGF4,FLI1,GJA1,HAS2,IGF1,INSIG1,KIT,SMAD1,SMAD5,MMP14,MMP16,NAB1,NPPC,PAFAH1B1,PIP4K2A,PITX2,MED1,PTGER4,RARA,RARB,RARG,SOX9,SRF,STC1,TFAP2A,TGFBR2,AXIN2,TNFSF11,FGF18,TRIP11,SH2B3,ZMPSTE24,SEMA4D,CHSY1,SULF1,TTC9,TSKU,FOXP1,INSIG2,MBTPS2,RAB23,BNC2,BPNT2,CYP26B1,PAPPA2,ADAMTS12,SLC10A7,MIGA2,COL27A1,RIPPLY2,AMER1,RANBP3L,SH3PXD2B
7_Member	GO Biological Processes	GO:0060349	bone morphogenesis	-11.4638	-9.75527	34/97	860,871,1277,1280,1281,1305,1386,2249,3037,3638,4323,4325,4664,4880,5914,5915,5916,6662,6781,7020,7048,8313,8817,9321,10269,22856,25987,51141,51715,54928,56603,60676,85301,134701	RUNX2,SERPINH1,COL1A1,COL2A1,COL3A1,COL13A1,ATF2,FGF4,HAS2,INSIG1,MMP14,MMP16,NAB1,NPPC,RARA,RARB,RARG,SOX9,STC1,TFAP2A,TGFBR2,AXIN2,FGF18,TRIP11,ZMPSTE24,CHSY1,TSKU,INSIG2,RAB23,BPNT2,CYP26B1,PAPPA2,COL27A1,RIPPLY2
7_Member	GO Biological Processes	GO:0002062	chondrocyte differentiation	-10.8968	-9.22914	30/81	650,860,861,871,1280,1281,1301,1386,2254,3091,4880,5916,5925,6660,6662,7045,7048,7476,8091,8313,8817,9321,22856,23213,25987,51320,54928,55553,81792,85301	BMP2,RUNX2,RUNX1,SERPINH1,COL2A1,COL3A1,COL11A1,ATF2,FGF9,HIF1A,NPPC,RARG,RB1,SOX5,SOX9,TGFBI,TGFBR2,WNT7A,HMGA2,AXIN2,FGF18,TRIP11,CHSY1,SULF1,TSKU,MEX3C,BPNT2,SOX6,ADAMTS12,COL27A1
7_Member	GO Biological Processes	GO:0060350	endochondral bone morphogenesis	-10.225	-8.60704	24/57	860,871,1277,1280,1281,1305,1386,4323,4325,4664,4880,5914,5915,5916,6662,6781,7048,8313,8817,9321,10269,25987,54928,85301	RUNX2,SERPINH1,COL1A1,COL2A1,COL3A1,COL13A1,ATF2,MMP14,MMP16,NAB1,NPPC,RARA,RARB,RARG,SOX9,STC1,TGFBR2,AXIN2,FGF18,TRIP11,ZMPSTE24,TSKU,BPNT2,COL27A1
7_Member	GO Biological Processes	GO:0060351	cartilage development involved in endochondral bone morphogenesis	-8.3596	-6.87824	16/32	871,1277,1280,1386,4880,5914,5915,5916,6662,6781,7048,8313,9321,10269,25987,85301	SERPINH1,COL1A1,COL2A1,ATF2,NPPC,RARA,RARB,RARG,SOX9,STC1,TGFBR2,AXIN2,TRIP11,ZMPSTE24,TSKU,COL27A1
7_Member	GO Biological Processes	GO:0003417	growth plate cartilage development	-7.11093	-5.75486	11/18	1386,4880,5914,5915,5916,6662,6781,7048,10269,25987,85301	ATF2,NPPC,RARA,RARB,RARG,SOX9,STC1,TGFBR2,ZMPSTE24,TSKU,COL27A1
7_Member	GO Biological Processes	GO:0003413	chondrocyte differentiation involved in endochondral bone morphogenesis	-7.02553	-5.6801	10/15	871,1386,4880,5916,6662,7048,8313,9321,25987,85301	SERPINH1,ATF2,NPPC,RARG,SOX9,TGFBR2,AXIN2,TRIP11,TSKU,COL27A1
7_Member	GO Biological Processes	GO:0002063	chondrocyte development	-6.65197	-5.33454	13/27	860,871,1301,5916,6662,7048,8817,22856,23213,25987,51320,54928,85301	RUNX2,SERPINH1,COL11A1,RARG,SOX9,TGFBR2,FGF18,CHSY1,SULF1,TSKU,MEX3C,BPNT2,COL27A1
7_Member	GO Biological Processes	GO:0003416	endochondral bone growth	-5.71699	-4.49018	12/27	1386,4880,5914,5915,5916,6662,6781,7048,10269,25987,54796,85301	ATF2,NPPC,RARA,RARB,RARG,SOX9,STC1,TGFBR2,ZMPSTE24,TSKU,BNC2,COL27A1
7_Member	GO Biological Processes	GO:0003418	growth plate cartilage chondrocyte differentiation	-5.248	-4.06695	7/10	1386,4880,5916,6662,7048,25987,85301	ATF2,NPPC,RARG,SOX9,TGFBR2,TSKU,COL27A1
7_Member	GO Biological Processes	GO:0003431	growth plate cartilage chondrocyte development	-5.15413	-3.9841	5/5	5916,6662,7048,25987,85301	RARG,SOX9,TGFBR2,TSKU,COL27A1
7_Member	GO Biological Processes	GO:0098868	bone growth	-5.13576	-3.96818	12/30	1386,4880,5914,5915,5916,6662,6781,7048,10269,25987,54796,85301	ATF2,NPPC,RARA,RARB,RARG,SOX9,STC1,TGFBR2,ZMPSTE24,TSKU,BNC2,COL27A1
7_Member	GO Biological Processes	GO:0003433	chondrocyte development involved in endochondral bone morphogenesis	-4.81033	-3.6789	6/8	871,5916,6662,7048,25987,85301	SERPINH1,RARG,SOX9,TGFBR2,TSKU,COL27A1
8_Summary	GO Biological Processes	GO:0007507	heart development	-37.8994	-34.8922	158/556	70,90,93,148,163,182,639,650,653,677,859,1027,1280,1281,1289,1301,1386,1901,1909,2006,2013,2064,2066,2138,2200,2254,2257,2475,2625,2627,2697,2736,2767,3037,3091,3340,3398,3480,3552,3670,3675,3725,3776,4000,4015,4036,4086,4088,4090,4092,4194,4886,4887,5125,5156,5308,5310,5311,5457,5469,5534,5573,5594,5604,5629,5728,5914,5915,5925,5978,6091,6092,6196,6299,6416,6443,6464,6469,6495,6546,6548,6586,660…	ACTC1,ACVR1,ACVR2B,ADRA1A,AP2B1,JAG1,PRDM1,BMP2,BMP5,ZFP36L1,CAV3,CDKN1B,COL2A1,COL3A1,COL5A1,COL11A1,ATF2,S1PR1,EDNRA,ELN,EMP2,ERBB2,ERBB4,EYA1,FBN1,FGF9,FGF12,MTOR,GATA3,GATA6,GJA1,GLI2,GNA11,HAS2,HIF1A,NDST1,ID2,IGF1R,IL1A,ISL1,ITGA3,JUN,KCNK2,LMNA,LOX,LRP2,SMAD1,SMAD3,SMAD5,SMAD7,MDM4,NPY1R,NPY2R,PCSK5,PDGFRA,PITX2,PKD1,PKD2,POU4F1,MED1,PPP3R1,PRKAR1A,MAPK1,MAP2K1,PROX1,PTEN,RARA,RARB,RB1,RES…
8_Member	GO Biological Processes	GO:0007507	heart development	-37.8994	-34.8922	158/556	70,90,93,148,163,182,639,650,653,677,859,1027,1280,1281,1289,1301,1386,1901,1909,2006,2013,2064,2066,2138,2200,2254,2257,2475,2625,2627,2697,2736,2767,3037,3091,3340,3398,3480,3552,3670,3675,3725,3776,4000,4015,4036,4086,4088,4090,4092,4194,4886,4887,5125,5156,5308,5310,5311,5457,5469,5534,5573,5594,5604,5629,5728,5914,5915,5925,5978,6091,6092,6196,6299,6416,6443,6464,6469,6495,6546,6548,6586,660…	ACTC1,ACVR1,ACVR2B,ADRA1A,AP2B1,JAG1,PRDM1,BMP2,BMP5,ZFP36L1,CAV3,CDKN1B,COL2A1,COL3A1,COL5A1,COL11A1,ATF2,S1PR1,EDNRA,ELN,EMP2,ERBB2,ERBB4,EYA1,FBN1,FGF9,FGF12,MTOR,GATA3,GATA6,GJA1,GLI2,GNA11,HAS2,HIF1A,NDST1,ID2,IGF1R,IL1A,ISL1,ITGA3,JUN,KCNK2,LMNA,LOX,LRP2,SMAD1,SMAD3,SMAD5,SMAD7,MDM4,NPY1R,NPY2R,PCSK5,PDGFRA,PITX2,PKD1,PKD2,POU4F1,MED1,PPP3R1,PRKAR1A,MAPK1,MAP2K1,PROX1,PTEN,RARA,RARB,RB1,RES…
8_Member	GO Biological Processes	GO:0060537	muscle tissue development	-25.3758	-22.9459	98/329	70,90,148,650,653,859,905,1073,1281,1301,1310,1756,1901,1909,1958,2006,2138,2254,2353,2475,2627,2697,3131,3236,3344,3398,3475,3670,3845,4000,4036,4086,4090,4092,4223,4534,4617,4638,5156,5311,5457,5469,5530,5573,5629,5728,5914,5915,5925,6416,6443,6469,6495,6546,6548,6608,6662,6664,6722,6901,6910,7021,7026,7046,7049,7168,7248,7273,7422,7474,7547,7832,8320,9096,9241,9421,9456,10269,10472,23414,23493…	ACTC1,ACVR1,ADRA1A,BMP2,BMP5,CAV3,CCNT2,CFL2,COL3A1,COL11A1,COL19A1,DMD,S1PR1,EDNRA,EGR1,ELN,EYA1,FGF9,FOS,MTOR,GATA6,GJA1,HLF,HOXD10,FOXN2,ID2,IFRD1,ISL1,KRAS,LMNA,LRP2,SMAD1,SMAD5,SMAD7,MEOX2,MTM1,MYF5,MYLK,PDGFRA,PKD2,POU4F1,MED1,PPP3CA,PRKAR1A,PROX1,PTEN,RARA,RARB,RB1,MAP2K4,SGCB,SHH,SIX1,SLC8A1,SLC9A1,SMO,SOX9,SOX11,SRF,TAFAZZIN,TBX5,TFAP2B,NR2F2,TGFBR1,TGFBR3,TPM1,TSC1,TTN,VEGFA,WNT5A,ZIC3,…
8_Member	GO Biological Processes	GO:0014706	striated muscle tissue development	-20.4589	-18.2829	65/191	70,90,148,650,653,859,1301,1901,1909,2138,2254,2475,2627,2697,3398,3475,3670,4000,4036,4086,4090,4092,5156,5457,5469,5573,5629,5728,5914,5915,6416,6443,6469,6546,6548,6722,6901,6910,7046,7049,7168,7248,7273,7422,7474,7547,9096,9241,9421,10269,23414,23493,50507,54567,54583,56999,57493,65009,79191,89780,93649,137868,150094,196528,205428	ACTC1,ACVR1,ADRA1A,BMP2,BMP5,CAV3,COL11A1,S1PR1,EDNRA,EYA1,FGF9,MTOR,GATA6,GJA1,ID2,IFRD1,ISL1,LMNA,LRP2,SMAD1,SMAD5,SMAD7,PDGFRA,POU4F1,MED1,PRKAR1A,PROX1,PTEN,RARA,RARB,MAP2K4,SGCB,SHH,SLC8A1,SLC9A1,SRF,TAFAZZIN,TBX5,TGFBR1,TGFBR3,TPM1,TSC1,TTN,VEGFA,WNT5A,ZIC3,TBX18,NOG,HAND1,ZMPSTE24,ZFPM2,HEY2,NOX4,DLL4,EGLN1,ADAMTS9,HEG1,NDRG4,IRX3,WNT3A,MYOCD,SGCZ,SIK1,ARID2,DIPK2A
8_Member	GO Biological Processes	GO:0003007	heart morphogenesis	-20.0669	-17.9083	76/253	70,90,182,650,653,859,1280,1289,1301,1386,1901,1909,2006,2013,2138,2475,2625,2627,3037,3091,3670,3725,4036,4088,4092,4194,4886,4887,5308,5311,5457,5469,5629,6091,6092,6469,6495,6586,6608,6654,6662,6664,6722,6901,6910,7046,7048,7049,7168,7273,7422,7474,7547,8313,8829,9241,9353,9421,9464,9510,9645,10252,10269,10395,23414,23493,23768,27250,53834,54345,54567,54583,57493,65009,89780,196528	ACTC1,ACVR1,JAG1,BMP2,BMP5,CAV3,COL2A1,COL5A1,COL11A1,ATF2,S1PR1,EDNRA,ELN,EMP2,EYA1,MTOR,GATA3,GATA6,HAS2,HIF1A,ISL1,JUN,LRP2,SMAD3,SMAD7,MDM4,NPY1R,NPY2R,PITX2,PKD2,POU4F1,MED1,PROX1,ROBO1,ROBO2,SHH,SIX1,SLIT3,SMO,SOS1,SOX9,SOX11,SRF,TAFAZZIN,TBX5,TGFBR1,TGFBR2,TGFBR3,TPM1,TTN,VEGFA,WNT5A,ZIC3,AXIN2,NRP1,NOG,SLIT2,HAND1,HAND2,ADAMTS1,MICAL2,SPRY1,ZMPSTE24,DLC1,ZFPM2,HEY2,FLRT2,PDCD4,FGFRL1,SOX1…
8_Member	GO Biological Processes	GO:0048738	cardiac muscle tissue development	-19.1608	-17.0507	62/185	70,90,148,650,653,859,1301,1901,1909,2254,2475,2627,2697,3398,3670,4000,4036,4086,4090,4092,5156,5457,5469,5573,5629,5728,5914,5915,6416,6443,6546,6548,6722,6901,6910,7046,7049,7168,7248,7273,7422,7474,7547,9096,9241,9421,10269,23414,23493,50507,54567,54583,56999,57493,65009,79191,89780,93649,137868,150094,196528,205428	ACTC1,ACVR1,ADRA1A,BMP2,BMP5,CAV3,COL11A1,S1PR1,EDNRA,FGF9,MTOR,GATA6,GJA1,ID2,ISL1,LMNA,LRP2,SMAD1,SMAD5,SMAD7,PDGFRA,POU4F1,MED1,PRKAR1A,PROX1,PTEN,RARA,RARB,MAP2K4,SGCB,SLC8A1,SLC9A1,SRF,TAFAZZIN,TBX5,TGFBR1,TGFBR3,TPM1,TSC1,TTN,VEGFA,WNT5A,ZIC3,TBX18,NOG,HAND1,ZMPSTE24,ZFPM2,HEY2,NOX4,DLL4,EGLN1,ADAMTS9,HEG1,NDRG4,IRX3,WNT3A,MYOCD,SGCZ,SIK1,ARID2,DIPK2A
8_Member	GO Biological Processes	GO:0042692	muscle cell differentiation	-16.6728	-14.6632	74/274	70,90,148,577,650,785,859,928,1073,1756,1793,1909,1910,2475,2627,3475,3479,3488,3670,3845,4000,4015,4204,4617,5156,5530,5573,5629,5738,5914,5915,5925,6095,6416,6443,6469,6495,6546,6548,6608,6662,6722,6910,7168,7248,7273,7290,7422,9043,9096,9149,9172,9444,9456,9948,10269,23345,23493,29767,50507,50804,51804,54910,57496,64208,64754,79191,84665,89780,93649,137868,150094,170689,255743	ACTC1,ACVR1,ADRA1A,ADGRB3,BMP2,CACNB4,CAV3,CD9,CFL2,DMD,DOCK1,EDNRA,EDNRB,MTOR,GATA6,IFRD1,IGF1,IGFBP5,ISL1,KRAS,LMNA,LOX,MECP2,MYF5,PDGFRA,PPP3CA,PRKAR1A,PROX1,PTGFRN,RARA,RARB,RB1,RORA,MAP2K4,SGCB,SHH,SIX1,SLC8A1,SLC9A1,SMO,SOX9,SRF,TBX5,TPM1,TSC1,TTN,HIRA,VEGFA,SPAG9,TBX18,DYRK1B,MYOM2,QKI,HOMER1,WDR1,ZMPSTE24,SYNE1,HEY2,TMOD2,NOX4,MYEF2,SIX4,SEMA4C,MRTFB,POPDC3,SMYD3,IRX3,MYPN,WNT3A,MYOCD,SGC…
8_Member	GO Biological Processes	GO:0035051	cardiocyte differentiation	-13.5255	-11.688	41/118	70,90,148,182,650,859,1909,2475,2627,3670,4000,5156,5308,5594,5629,5914,5915,5978,6416,6443,6546,6548,6722,6910,7049,7248,7273,7422,8320,9096,9464,10252,10269,23493,27250,50507,54345,79191,89780,93649,150094	ACTC1,ACVR1,ADRA1A,JAG1,BMP2,CAV3,EDNRA,MTOR,GATA6,ISL1,LMNA,PDGFRA,PITX2,MAPK1,PROX1,RARA,RARB,REST,MAP2K4,SGCB,SLC8A1,SLC9A1,SRF,TBX5,TGFBR3,TSC1,TTN,VEGFA,EOMES,TBX18,HAND2,SPRY1,ZMPSTE24,HEY2,PDCD4,NOX4,SOX18,IRX3,WNT3A,MYOCD,SIK1
8_Member	GO Biological Processes	GO:0051146	striated muscle cell differentiation	-13.4031	-11.5721	57/207	70,90,148,577,650,859,928,1073,1793,2475,2627,3479,3488,3670,3845,4000,5156,5530,5573,5629,5738,5914,5915,5925,6416,6443,6469,6495,6546,6548,6608,6722,6910,7168,7248,7273,7422,9043,9096,9149,9172,9456,9948,10269,23493,29767,50507,50804,51804,64208,64754,79191,84665,89780,93649,150094,170689	ACTC1,ACVR1,ADRA1A,ADGRB3,BMP2,CAV3,CD9,CFL2,DOCK1,MTOR,GATA6,IGF1,IGFBP5,ISL1,KRAS,LMNA,PDGFRA,PPP3CA,PRKAR1A,PROX1,PTGFRN,RARA,RARB,RB1,MAP2K4,SGCB,SHH,SIX1,SLC8A1,SLC9A1,SMO,SRF,TBX5,TPM1,TSC1,TTN,VEGFA,SPAG9,TBX18,DYRK1B,MYOM2,HOMER1,WDR1,ZMPSTE24,HEY2,TMOD2,NOX4,MYEF2,SIX4,POPDC3,SMYD3,IRX3,MYPN,WNT3A,MYOCD,SIK1,ADAMTS15
8_Member	GO Biological Processes	GO:0055007	cardiac muscle cell differentiation	-9.85523	-8.26028	30/88	70,90,148,650,859,2475,2627,3670,4000,5156,5629,5914,5915,6416,6443,6546,6548,6722,6910,7248,7273,7422,9096,10269,23493,50507,79191,89780,93649,150094	ACTC1,ACVR1,ADRA1A,BMP2,CAV3,MTOR,GATA6,ISL1,LMNA,PDGFRA,PROX1,RARA,RARB,MAP2K4,SGCB,SLC8A1,SLC9A1,SRF,TBX5,TSC1,TTN,VEGFA,TBX18,ZMPSTE24,HEY2,NOX4,IRX3,WNT3A,MYOCD,SIK1
8_Member	GO Biological Processes	GO:0055006	cardiac cell development	-6.81851	-5.48756	22/69	70,148,182,859,2475,3670,4000,5156,5629,6416,6443,6546,6722,6910,7049,7273,7422,9096,10252,10269,23493,27250	ACTC1,ADRA1A,JAG1,CAV3,MTOR,ISL1,LMNA,PDGFRA,PROX1,MAP2K4,SGCB,SLC8A1,SRF,TBX5,TGFBR3,TTN,VEGFA,TBX18,SPRY1,ZMPSTE24,HEY2,PDCD4
8_Member	GO Biological Processes	GO:0055001	muscle cell development	-6.48813	-5.18668	37/164	70,148,785,859,1073,1756,1909,2475,3479,3670,4000,4015,5156,5530,5573,5629,6416,6443,6495,6546,6608,6722,6910,7168,7273,7422,9096,9172,9456,9948,10269,23493,29767,51804,64754,84665,137868	ACTC1,ADRA1A,CACNB4,CAV3,CFL2,DMD,EDNRA,MTOR,IGF1,ISL1,LMNA,LOX,PDGFRA,PPP3CA,PRKAR1A,PROX1,MAP2K4,SGCB,SIX1,SLC8A1,SMO,SRF,TBX5,TPM1,TTN,VEGFA,TBX18,MYOM2,HOMER1,WDR1,ZMPSTE24,HEY2,TMOD2,SIX4,SMYD3,MYPN,SGCZ
8_Member	GO Biological Processes	GO:0055013	cardiac muscle cell development	-5.04936	-3.89179	18/62	70,148,859,2475,3670,4000,5156,5629,6416,6443,6546,6722,6910,7273,7422,9096,10269,23493	ACTC1,ADRA1A,CAV3,MTOR,ISL1,LMNA,PDGFRA,PROX1,MAP2K4,SGCB,SLC8A1,SRF,TBX5,TTN,VEGFA,TBX18,ZMPSTE24,HEY2
9_Summary	GO Biological Processes	GO:0034330	cell junction organization	-36.4621	-33.5007	144/489	102,288,351,382,389,402,577,613,627,783,785,831,928,1007,1009,1010,1282,1287,1500,1627,2017,2043,2048,2064,2066,2149,2239,2554,2561,2562,2697,2823,2915,3371,3480,3655,3673,3675,3691,3897,3909,3987,4009,4038,4088,4092,4131,4204,4301,4649,4747,4774,5010,5062,5217,5457,5649,5728,5800,5818,5978,6386,6505,6529,6624,6712,6722,6801,7082,7205,7248,7414,7474,7476,8404,8443,8496,8497,8500,8829,8898,8927,89…	ADAM10,ANK3,APP,ARF6,RHOC,ARL2,ADGRB3,BCR,BDNF,CACNB2,CACNB4,CAST,CD9,CDH9,CDH11,CDH12,COL4A1,COL4A5,CTNND1,DBN1,CTTN,EPHA4,EPHB2,ERBB2,ERBB4,F2R,GPC4,GABRA1,GABRB2,GABRB3,GJA1,GPM6A,GRM5,TNC,IGF1R,ITGA6,ITGA2,ITGA3,ITGB4,L1CAM,LAMA3,LIMS1,LMX1A,LRP4,SMAD3,SMAD7,MAP1B,MECP2,AFDN,MYO9A,NEFL,NFIA,CLDN11,PAK2,PFN2,POU4F1,RELN,PTEN,PTPRO,NECTIN1,REST,SDCBP,SLC1A1,SLC6A1,FSCN1,SPTBN2,SRF,STRN,TJP1,TRI…
9_Member	GO Biological Processes	GO:0034330	cell junction organization	-36.4621	-33.5007	144/489	102,288,351,382,389,402,577,613,627,783,785,831,928,1007,1009,1010,1282,1287,1500,1627,2017,2043,2048,2064,2066,2149,2239,2554,2561,2562,2697,2823,2915,3371,3480,3655,3673,3675,3691,3897,3909,3987,4009,4038,4088,4092,4131,4204,4301,4649,4747,4774,5010,5062,5217,5457,5649,5728,5800,5818,5978,6386,6505,6529,6624,6712,6722,6801,7082,7205,7248,7414,7474,7476,8404,8443,8496,8497,8500,8829,8898,8927,89…	ADAM10,ANK3,APP,ARF6,RHOC,ARL2,ADGRB3,BCR,BDNF,CACNB2,CACNB4,CAST,CD9,CDH9,CDH11,CDH12,COL4A1,COL4A5,CTNND1,DBN1,CTTN,EPHA4,EPHB2,ERBB2,ERBB4,F2R,GPC4,GABRA1,GABRB2,GABRB3,GJA1,GPM6A,GRM5,TNC,IGF1R,ITGA6,ITGA2,ITGA3,ITGB4,L1CAM,LAMA3,LIMS1,LMX1A,LRP4,SMAD3,SMAD7,MAP1B,MECP2,AFDN,MYO9A,NEFL,NFIA,CLDN11,PAK2,PFN2,POU4F1,RELN,PTEN,PTPRO,NECTIN1,REST,SDCBP,SLC1A1,SLC6A1,FSCN1,SPTBN2,SRF,STRN,TJP1,TRI…
9_Member	GO Biological Processes	GO:0050808	synapse organization	-26.1383	-23.654	93/295	102,288,351,382,577,627,783,785,831,1282,1287,1627,2017,2043,2048,2064,2066,2149,2239,2554,2561,2562,2823,2915,3371,3480,3675,3897,4009,4038,4131,4204,4747,4774,5217,5457,5649,5728,5978,6386,6505,6529,6712,7248,7474,7476,8404,8443,8496,8497,8500,8829,8898,8927,8976,9456,9723,9912,10082,10160,10243,10497,11079,22854,22865,22871,23114,23191,23380,23544,23767,26045,26052,27020,27253,27445,53942,5520…	ADAM10,ANK3,APP,ARF6,ADGRB3,BDNF,CACNB2,CACNB4,CAST,COL4A1,COL4A5,DBN1,CTTN,EPHA4,EPHB2,ERBB2,ERBB4,F2R,GPC4,GABRA1,GABRB2,GABRB3,GPM6A,GRM5,TNC,IGF1R,ITGA3,L1CAM,LMX1A,LRP4,MAP1B,MECP2,NEFL,NFIA,PFN2,POU4F1,RELN,PTEN,REST,SDCBP,SLC1A1,SLC6A1,SPTBN2,TSC1,WNT5A,WNT7A,SPARCL1,GNPAT,PPFIBP1,PPFIA4,PPFIA1,NRP1,MTMR2,BSN,WASL,HOMER1,SEMA3E,ARHGAP44,GPC6,FARP1,GPHN,UNC13B,RER1,NTNG1,SLITRK3,NLGN1,NFASC…
9_Member	GO Biological Processes	GO:0034329	cell junction assembly	-21.3018	-19.0768	81/270	351,389,402,613,627,928,1007,1009,1010,1500,2017,2048,2066,2554,2561,2562,2697,2823,3655,3673,3691,3909,4038,4092,4131,4204,4301,4649,5010,5062,5457,5728,5800,6386,6624,6712,6722,6801,7082,7205,7414,7474,7476,8443,8927,9076,9231,9948,10015,10160,10395,10979,22865,22871,23136,23380,23767,26052,27020,27253,27445,28316,28513,51564,53942,55203,57493,57555,57717,79834,81671,83700,84612,84623,84962,853…	APP,RHOC,ARL2,BCR,BDNF,CD9,CDH9,CDH11,CDH12,CTNND1,CTTN,EPHB2,ERBB4,GABRA1,GABRB2,GABRB3,GJA1,GPM6A,ITGA6,ITGA2,ITGB4,LAMA3,LRP4,SMAD7,MAP1B,MECP2,AFDN,MYO9A,CLDN11,PAK2,POU4F1,PTEN,PTPRO,SDCBP,FSCN1,SPTBN2,SRF,STRN,TJP1,TRIP6,VCL,WNT5A,WNT7A,GNPAT,BSN,CLDN1,DLG5,WDR1,PDCD6IP,FARP1,DLC1,FERMT2,SLITRK3,NLGN1,EPB41L3,SRGAP2,FLRT3,DNM3,NPTN,PCDH17,PCLO,CDH20,CDH19,HDAC7,CNTN5,LGI2,HEG1,NLGN2,PCDHB16…
9_Member	GO Biological Processes	GO:0007416	synapse assembly	-13.2371	-11.4125	38/105	351,627,2048,2066,2554,2561,2562,2823,4038,4131,4204,5457,5728,6386,6712,7474,7476,8443,8927,10160,22865,22871,23380,23767,26052,27020,27253,27445,53942,55203,57555,57717,84623,85358,89780,114798,200933,221935	APP,BDNF,EPHB2,ERBB4,GABRA1,GABRB2,GABRB3,GPM6A,LRP4,MAP1B,MECP2,POU4F1,PTEN,SDCBP,SPTBN2,WNT5A,WNT7A,GNPAT,BSN,FARP1,SLITRK3,NLGN1,SRGAP2,FLRT3,DNM3,NPTN,PCDH17,PCLO,CNTN5,LGI2,NLGN2,PCDHB16,KIRREL3,SHANK3,WNT3A,SLITRK1,FBXO45,SDK1
10_Summary	Reactome Gene Sets	R-HSA-9006934	Signaling by Receptor Tyrosine Kinases	-34.2844	-31.3837	146/521	102,116,163,238,382,627,639,1211,1213,1277,1280,1281,1282,1284,1287,1289,1290,1297,1301,1385,1386,1500,1759,1793,1839,1845,1958,2064,2066,2099,2152,2249,2252,2254,2260,2322,2353,2475,2549,2554,2560,2561,2562,2591,2885,3091,3185,3320,3398,3479,3480,3667,3673,3675,3685,3708,3709,3815,3845,3909,3932,4067,4254,4613,4664,4893,4915,5062,5125,5140,5156,5291,5519,5567,5580,5581,5594,5604,5664,5771,5774,5…	ADAM10,ADCYAP1,AP2B1,ALK,ARF6,BDNF,PRDM1,CLTA,CLTC,COL1A1,COL2A1,COL3A1,COL4A1,COL4A2,COL4A5,COL5A1,COL5A2,COL9A1,COL11A1,CREB1,ATF2,CTNND1,DNM1,DOCK1,HBEGF,DUSP3,EGR1,ERBB2,ERBB4,ESR1,F3,FGF4,FGF7,FGF9,FGFR1,FLT3,FOS,MTOR,GAB1,GABRA1,GABRB1,GABRB2,GABRB3,GALNT3,GRB2,HIF1A,HNRNPF,HSP90AA1,ID2,IGF1,IGF1R,IRS1,ITGA2,ITGA3,ITGAV,ITPR1,ITPR2,KIT,KRAS,LAMA3,LCK,LYN,KITLG,MYCN,NAB1,NRAS,NTRK2,PAK2,PCSK…
10_Member	Reactome Gene Sets	R-HSA-9006934	Signaling by Receptor Tyrosine Kinases	-34.2844	-31.3837	146/521	102,116,163,238,382,627,639,1211,1213,1277,1280,1281,1282,1284,1287,1289,1290,1297,1301,1385,1386,1500,1759,1793,1839,1845,1958,2064,2066,2099,2152,2249,2252,2254,2260,2322,2353,2475,2549,2554,2560,2561,2562,2591,2885,3091,3185,3320,3398,3479,3480,3667,3673,3675,3685,3708,3709,3815,3845,3909,3932,4067,4254,4613,4664,4893,4915,5062,5125,5140,5156,5291,5519,5567,5580,5581,5594,5604,5664,5771,5774,5…	ADAM10,ADCYAP1,AP2B1,ALK,ARF6,BDNF,PRDM1,CLTA,CLTC,COL1A1,COL2A1,COL3A1,COL4A1,COL4A2,COL4A5,COL5A1,COL5A2,COL9A1,COL11A1,CREB1,ATF2,CTNND1,DNM1,DOCK1,HBEGF,DUSP3,EGR1,ERBB2,ERBB4,ESR1,F3,FGF4,FGF7,FGF9,FGFR1,FLT3,FOS,MTOR,GAB1,GABRA1,GABRB1,GABRB2,GABRB3,GALNT3,GRB2,HIF1A,HNRNPF,HSP90AA1,ID2,IGF1,IGF1R,IRS1,ITGA2,ITGA3,ITGAV,ITPR1,ITPR2,KIT,KRAS,LAMA3,LCK,LYN,KITLG,MYCN,NAB1,NRAS,NTRK2,PAK2,PCSK…
10_Member	Reactome Gene Sets	R-HSA-166520	Signaling by NTRKs	-14.8562	-12.9382	46/134	116,163,627,1211,1213,1385,1386,1759,1845,1958,2152,2353,2549,2885,3398,3667,3845,4664,4893,4915,5125,5291,5519,5594,5604,5800,5879,5898,5906,5978,6014,6196,6197,6236,6446,6457,6464,6654,6722,6938,7074,8941,10221,10818,26052,51231	ADCYAP1,AP2B1,BDNF,CLTA,CLTC,CREB1,ATF2,DNM1,DUSP3,EGR1,F3,FOS,GAB1,GRB2,ID2,IRS1,KRAS,NAB1,NRAS,NTRK2,PCSK5,PIK3CB,PPP2R1B,MAPK1,MAP2K1,PTPRO,RAC1,RALA,RAP1A,REST,RIT2,RPS6KA2,RPS6KA3,RRAD,SGK1,SH3GL3,SHC1,SOS1,SRF,TCF12,TIAM1,CDK5R2,TRIB1,FRS2,DNM3,VRK3
10_Member	Reactome Gene Sets	R-HSA-187037	Signaling by NTRK1 (TRKA)	-13.231	-11.408	40/115	116,163,1211,1213,1385,1386,1759,1845,1958,2152,2353,2885,3398,3667,3845,4664,4893,4915,5291,5519,5594,5604,5898,5906,5978,6014,6196,6197,6236,6446,6457,6464,6654,6722,6938,8941,10221,10818,26052,51231	ADCYAP1,AP2B1,CLTA,CLTC,CREB1,ATF2,DNM1,DUSP3,EGR1,F3,FOS,GRB2,ID2,IRS1,KRAS,NAB1,NRAS,NTRK2,PIK3CB,PPP2R1B,MAPK1,MAP2K1,RALA,RAP1A,REST,RIT2,RPS6KA2,RPS6KA3,RRAD,SGK1,SH3GL3,SHC1,SOS1,SRF,TCF12,CDK5R2,TRIB1,FRS2,DNM3,VRK3
10_Member	Reactome Gene Sets	R-HSA-198725	Nuclear Events (kinase and transcription factor activation)	-7.18638	-5.8238	21/61	1385,1386,1845,1958,2152,2353,3398,4664,5519,5594,5978,6196,6197,6236,6446,6457,6722,6938,8941,10221,51231	CREB1,ATF2,DUSP3,EGR1,F3,FOS,ID2,NAB1,PPP2R1B,MAPK1,REST,RPS6KA2,RPS6KA3,RRAD,SGK1,SH3GL3,SRF,TCF12,CDK5R2,TRIB1,VRK3
10_Member	Reactome Gene Sets	R-HSA-9031628	NGF-stimulated transcription	-6.01654	-4.75974	15/39	1385,1386,1958,2152,2353,3398,4664,5978,6236,6446,6457,6722,6938,8941,10221	CREB1,ATF2,EGR1,F3,FOS,ID2,NAB1,REST,RRAD,SGK1,SH3GL3,SRF,TCF12,CDK5R2,TRIB1
11_Summary	GO Biological Processes	GO:0070848	response to growth factor	-33.8913	-31.0268	145/519	90,91,92,93,317,351,356,382,463,538,627,650,653,677,678,846,860,997,1277,1280,1281,1284,1385,1386,1478,1601,1644,1745,1747,1783,1845,1869,1958,1996,2064,2066,2200,2249,2252,2254,2257,2260,2309,2322,2353,2549,2591,2625,2627,2651,2662,2885,2908,3037,3096,3340,3480,3696,3725,3987,4036,4086,4088,4090,4092,4093,4131,4212,4641,4915,5062,5139,5156,5468,5469,5594,5741,5782,5906,6198,6375,6464,6498,6654,6…	ACVR1,ACVR1B,ACVR2A,ACVR2B,APAF1,APP,FASLG,ARF6,ZFHX3,ATP7A,BDNF,BMP2,BMP5,ZFP36L1,ZFP36L2,CASR,RUNX2,CDC34,COL1A1,COL2A1,COL3A1,COL4A2,CREB1,ATF2,CSTF2,DAB2,DDC,DLX1,DLX3,DYNC1LI2,DUSP3,E2F1,EGR1,ELAVL4,ERBB2,ERBB4,FBN1,FGF4,FGF7,FGF9,FGF12,FGFR1,FOXO3,FLT3,FOS,GAB1,GALNT3,GATA3,GATA6,GCNT2,GDF10,GRB2,NR3C1,HAS2,HIVEP1,NDST1,IGF1R,ITGB8,JUN,LIMS1,LRP2,SMAD1,SMAD3,SMAD5,SMAD7,SMAD9,MAP1B,MEIS2,MY…
11_Member	GO Biological Processes	GO:0070848	response to growth factor	-33.8913	-31.0268	145/519	90,91,92,93,317,351,356,382,463,538,627,650,653,677,678,846,860,997,1277,1280,1281,1284,1385,1386,1478,1601,1644,1745,1747,1783,1845,1869,1958,1996,2064,2066,2200,2249,2252,2254,2257,2260,2309,2322,2353,2549,2591,2625,2627,2651,2662,2885,2908,3037,3096,3340,3480,3696,3725,3987,4036,4086,4088,4090,4092,4093,4131,4212,4641,4915,5062,5139,5156,5468,5469,5594,5741,5782,5906,6198,6375,6464,6498,6654,6…	ACVR1,ACVR1B,ACVR2A,ACVR2B,APAF1,APP,FASLG,ARF6,ZFHX3,ATP7A,BDNF,BMP2,BMP5,ZFP36L1,ZFP36L2,CASR,RUNX2,CDC34,COL1A1,COL2A1,COL3A1,COL4A2,CREB1,ATF2,CSTF2,DAB2,DDC,DLX1,DLX3,DYNC1LI2,DUSP3,E2F1,EGR1,ELAVL4,ERBB2,ERBB4,FBN1,FGF4,FGF7,FGF9,FGF12,FGFR1,FOXO3,FLT3,FOS,GAB1,GALNT3,GATA3,GATA6,GCNT2,GDF10,GRB2,NR3C1,HAS2,HIVEP1,NDST1,IGF1R,ITGB8,JUN,LIMS1,LRP2,SMAD1,SMAD3,SMAD5,SMAD7,SMAD9,MAP1B,MEIS2,MY…
11_Member	GO Biological Processes	GO:0007167	enzyme-linked receptor protein signaling pathway	-33.106	-30.275	163/636	90,91,92,93,154,238,627,650,653,780,860,1176,1277,1281,1282,1284,1287,1386,1435,1747,1839,1949,1958,1979,2042,2043,2044,2045,2048,2064,2066,2202,2249,2252,2254,2257,2260,2308,2322,2353,2549,2591,2651,2662,2693,2885,3096,3340,3479,3480,3482,3488,3572,3625,3667,3696,3725,3815,3932,3976,3977,4015,4067,4086,4088,4090,4092,4093,4641,4880,4915,5062,5156,5286,5291,5468,5594,5618,5771,5793,5879,5921,6464…	ACVR1,ACVR1B,ACVR2A,ACVR2B,ADRB2,ALK,BDNF,BMP2,BMP5,DDR1,RUNX2,AP3S1,COL1A1,COL3A1,COL4A1,COL4A2,COL4A5,ATF2,CSF1,DLX3,HBEGF,EFNB3,EGR1,EIF4EBP2,EPHA3,EPHA4,EPHA5,EPHA7,EPHB2,ERBB2,ERBB4,EFEMP1,FGF4,FGF7,FGF9,FGF12,FGFR1,FOXO1,FLT3,FOS,GAB1,GALNT3,GCNT2,GDF10,GHSR,GRB2,HIVEP1,NDST1,IGF1,IGF1R,IGF2R,IGFBP5,IL6ST,INHBB,IRS1,ITGB8,JUN,KIT,LCK,LIF,LIFR,LOX,LYN,SMAD1,SMAD3,SMAD5,SMAD7,SMAD9,MYO1C,NPPC…
11_Member	GO Biological Processes	GO:0071363	cellular response to growth factor stimulus	-32.8772	-30.062	138/488	90,91,92,93,317,351,382,538,627,650,653,677,678,846,860,1277,1280,1281,1284,1385,1386,1478,1601,1644,1745,1747,1783,1845,1869,1958,1996,2064,2066,2200,2249,2252,2254,2257,2260,2309,2322,2353,2549,2591,2625,2627,2651,2662,2885,2908,3037,3096,3340,3480,3696,3725,3987,4036,4086,4088,4090,4092,4093,4131,4641,4915,5062,5139,5156,5468,5469,5782,5906,6198,6375,6464,6498,6654,6660,6662,6863,6935,7046,704…	ACVR1,ACVR1B,ACVR2A,ACVR2B,APAF1,APP,ARF6,ATP7A,BDNF,BMP2,BMP5,ZFP36L1,ZFP36L2,CASR,RUNX2,COL1A1,COL2A1,COL3A1,COL4A2,CREB1,ATF2,CSTF2,DAB2,DDC,DLX1,DLX3,DYNC1LI2,DUSP3,E2F1,EGR1,ELAVL4,ERBB2,ERBB4,FBN1,FGF4,FGF7,FGF9,FGF12,FGFR1,FOXO3,FLT3,FOS,GAB1,GALNT3,GATA3,GATA6,GCNT2,GDF10,GRB2,NR3C1,HAS2,HIVEP1,NDST1,IGF1R,ITGB8,JUN,LIMS1,LRP2,SMAD1,SMAD3,SMAD5,SMAD7,SMAD9,MAP1B,MYO1C,NTRK2,PAK2,PDE3A,PDG…
11_Member	GO Biological Processes	GO:0007169	transmembrane receptor protein tyrosine kinase signaling pathway	-25.5434	-23.0947	114/420	154,238,627,780,1176,1277,1282,1284,1287,1435,1839,1949,1979,2042,2043,2044,2045,2048,2064,2066,2202,2249,2252,2254,2257,2260,2308,2322,2549,2591,2693,2885,3340,3479,3480,3482,3488,3667,3815,3932,4015,4067,4641,4915,5062,5156,5286,5291,5594,5618,5771,5793,5879,5921,6464,6654,6662,6868,7074,7410,7422,7474,7525,8036,8065,8412,8440,8527,8817,8829,8879,8895,8997,9185,9241,9365,9655,9693,9702,9770,978…	ADRB2,ALK,BDNF,DDR1,AP3S1,COL1A1,COL4A1,COL4A2,COL4A5,CSF1,HBEGF,EFNB3,EIF4EBP2,EPHA3,EPHA4,EPHA5,EPHA7,EPHB2,ERBB2,ERBB4,EFEMP1,FGF4,FGF7,FGF9,FGF12,FGFR1,FOXO1,FLT3,GAB1,GALNT3,GHSR,GRB2,NDST1,IGF1,IGF1R,IGF2R,IGFBP5,IRS1,KIT,LCK,LOX,LYN,MYO1C,NTRK2,PAK2,PDGFRA,PIK3C2A,PIK3CB,MAPK1,PRLR,PTPN2,PTPRG,RAC1,RASA1,SHC1,SOS1,SOX9,ADAM17,TIAM1,VAV2,VEGFA,WNT5A,YES1,SHOC2,CUL5,BCAR3,NCK2,DGKD,FGF18,NRP…
12_Summary	GO Biological Processes	GO:0048598	embryonic morphogenesis	-32.4306	-29.6453	153/582	90,92,93,317,613,648,653,677,860,1280,1284,1294,1301,1746,1844,1909,2019,2048,2138,2200,2201,2202,2249,2254,2487,2624,2625,2627,2736,2768,2885,2926,3091,3202,3205,3206,3212,3215,3216,3236,3239,3340,3398,3638,3673,3675,3685,3691,3899,3909,4036,4038,4086,4088,4154,4323,4325,4617,4646,4760,5089,5100,5156,5311,5396,5469,5567,5573,5594,5604,5629,5898,5914,5915,5916,6299,6469,6495,6608,6654,6662,6664,6…	ACVR1,ACVR2A,ACVR2B,APAF1,BCR,BMI1,BMP5,ZFP36L1,RUNX2,COL2A1,COL4A2,COL7A1,COL11A1,DLX2,DUSP2,EDNRA,EN1,EPHB2,EYA1,FBN1,FBN2,EFEMP1,FGF4,FGF9,FRZB,GATA2,GATA3,GATA6,GLI2,GNA12,GRB2,GRSF1,HIF1A,HOXA5,HOXA9,HOXA10,HOXB2,HOXB5,HOXB6,HOXD10,HOXD13,NDST1,ID2,INSIG1,ITGA2,ITGA3,ITGAV,ITGB4,AFF3,LAMA3,LRP2,LRP4,SMAD1,SMAD3,MBNL1,MMP14,MMP16,MYF5,MYO6,NEUROD1,PBX2,PCDH8,PDGFRA,PKD2,PRRX1,MED1,PRKACB,PRKA…
12_Member	GO Biological Processes	GO:0048598	embryonic morphogenesis	-32.4306	-29.6453	153/582	90,92,93,317,613,648,653,677,860,1280,1284,1294,1301,1746,1844,1909,2019,2048,2138,2200,2201,2202,2249,2254,2487,2624,2625,2627,2736,2768,2885,2926,3091,3202,3205,3206,3212,3215,3216,3236,3239,3340,3398,3638,3673,3675,3685,3691,3899,3909,4036,4038,4086,4088,4154,4323,4325,4617,4646,4760,5089,5100,5156,5311,5396,5469,5567,5573,5594,5604,5629,5898,5914,5915,5916,6299,6469,6495,6608,6654,6662,6664,6…	ACVR1,ACVR2A,ACVR2B,APAF1,BCR,BMI1,BMP5,ZFP36L1,RUNX2,COL2A1,COL4A2,COL7A1,COL11A1,DLX2,DUSP2,EDNRA,EN1,EPHB2,EYA1,FBN1,FBN2,EFEMP1,FGF4,FGF9,FRZB,GATA2,GATA3,GATA6,GLI2,GNA12,GRB2,GRSF1,HIF1A,HOXA5,HOXA9,HOXA10,HOXB2,HOXB5,HOXB6,HOXD10,HOXD13,NDST1,ID2,INSIG1,ITGA2,ITGA3,ITGAV,ITGB4,AFF3,LAMA3,LRP2,LRP4,SMAD1,SMAD3,MBNL1,MMP14,MMP16,MYF5,MYO6,NEUROD1,PBX2,PCDH8,PDGFRA,PKD2,PRRX1,MED1,PRKACB,PRKA…
12_Member	GO Biological Processes	GO:0009792	embryo development ending in birth or egg hatching	-31.6959	-28.9387	165/665	86,90,91,92,102,115,317,538,639,648,650,653,677,860,1277,1280,1281,1301,1386,1627,1745,1746,1909,2013,2019,2138,2182,2254,2260,2494,2551,2624,2625,2627,2736,2768,2885,3091,3202,3205,3212,3215,3216,3236,3340,3670,3955,3976,4036,4040,4088,4124,4154,4223,4323,4325,4617,4678,4863,4952,5100,5125,5156,5310,5311,5396,5469,5567,5594,5604,5629,5898,5914,5916,5930,6469,6495,6498,6608,6662,6664,6670,6722,67…	ACTL6A,ACVR1,ACVR1B,ACVR2A,ADAM10,ADCY9,APAF1,ATP7A,PRDM1,BMI1,BMP2,BMP5,ZFP36L1,RUNX2,COL1A1,COL2A1,COL3A1,COL11A1,ATF2,DBN1,DLX1,DLX2,EDNRA,EMP2,EN1,EYA1,ACSL4,FGF9,FGFR1,NR5A2,GABPA,GATA2,GATA3,GATA6,GLI2,GNA12,GRB2,HIF1A,HOXA5,HOXA9,HOXB2,HOXB5,HOXB6,HOXD10,NDST1,ISL1,LFNG,LIF,LRP2,LRP6,SMAD3,MAN2A1,MBNL1,MEOX2,MMP14,MMP16,MYF5,NASP,NPAT,OCRL,PCDH8,PCSK5,PDGFRA,PKD1,PKD2,PRRX1,MED1,PRKACB,MAP…
12_Member	GO Biological Processes	GO:0043009	chordate embryonic development	-29.8445	-27.1365	158/643	86,90,91,92,102,115,317,538,639,648,650,653,677,860,1277,1280,1281,1301,1386,1627,1745,1746,1909,2019,2138,2254,2260,2551,2624,2625,2627,2736,2768,2885,3091,3202,3205,3212,3215,3216,3236,3340,3670,3955,3976,4036,4040,4088,4124,4154,4223,4323,4325,4617,4678,4863,4952,5100,5125,5156,5310,5311,5396,5469,5567,5594,5604,5629,5898,5914,5916,5930,6469,6495,6498,6608,6662,6664,6670,6722,6789,6935,7020,70…	ACTL6A,ACVR1,ACVR1B,ACVR2A,ADAM10,ADCY9,APAF1,ATP7A,PRDM1,BMI1,BMP2,BMP5,ZFP36L1,RUNX2,COL1A1,COL2A1,COL3A1,COL11A1,ATF2,DBN1,DLX1,DLX2,EDNRA,EN1,EYA1,FGF9,FGFR1,GABPA,GATA2,GATA3,GATA6,GLI2,GNA12,GRB2,HIF1A,HOXA5,HOXA9,HOXB2,HOXB5,HOXB6,HOXD10,NDST1,ISL1,LFNG,LIF,LRP2,LRP6,SMAD3,MAN2A1,MBNL1,MEOX2,MMP14,MMP16,MYF5,NASP,NPAT,OCRL,PCDH8,PCSK5,PDGFRA,PKD1,PKD2,PRRX1,MED1,PRKACB,MAPK1,MAP2K1,PROX1,R…
12_Member	GO Biological Processes	GO:0048568	embryonic organ development	-24.2469	-21.8653	116/446	90,613,639,648,653,677,860,1280,1301,1305,1746,1909,2019,2020,2048,2138,2200,2201,2202,2254,2487,2624,2625,2736,2885,3091,3202,3205,3212,3215,3216,3236,3340,3398,3638,3815,3976,4088,4254,4323,4325,4617,4646,4760,5089,5090,5125,5156,5308,5310,5311,5396,5469,5594,5604,5629,5914,5915,5916,5930,6299,6469,6495,6608,6662,6664,6670,6722,6789,6935,7003,7020,7026,7046,7048,7274,7422,7474,7545,7547,7976,83…	ACVR1,BCR,PRDM1,BMI1,BMP5,ZFP36L1,RUNX2,COL2A1,COL11A1,COL13A1,DLX2,EDNRA,EN1,EN2,EPHB2,EYA1,FBN1,FBN2,EFEMP1,FGF9,FRZB,GATA2,GATA3,GLI2,GRB2,HIF1A,HOXA5,HOXA9,HOXB2,HOXB5,HOXB6,HOXD10,NDST1,ID2,INSIG1,KIT,LIF,SMAD3,KITLG,MMP14,MMP16,MYF5,MYO6,NEUROD1,PBX2,PBX3,PCSK5,PDGFRA,PITX2,PKD1,PKD2,PRRX1,MED1,MAPK1,MAP2K1,PROX1,RARA,RARB,RARG,RBBP6,SALL1,SHH,SIX1,SMO,SOX9,SOX11,SP3,SRF,STK4,ZEB1,TEAD1,TFA…
12_Member	GO Biological Processes	GO:0048562	embryonic organ morphogenesis	-16.675	-14.6632	77/292	90,613,648,860,1280,1301,1746,1909,2048,2138,2200,2201,2202,2254,2487,2624,2625,3091,3202,3205,3212,3215,3216,3236,3340,3398,3638,4088,4323,4325,4617,4646,4760,5156,5311,5396,5594,5629,5915,5916,6469,6495,6608,6662,6664,6670,6722,6935,7020,7046,7048,7474,7545,7547,7976,8323,9096,9241,9421,9464,9645,10265,10818,23314,27173,51141,51804,54345,57453,57822,65009,65979,84678,89780,121227,133060,286204	ACVR1,BCR,BMI1,RUNX2,COL2A1,COL11A1,DLX2,EDNRA,EPHB2,EYA1,FBN1,FBN2,EFEMP1,FGF9,FRZB,GATA2,GATA3,HIF1A,HOXA5,HOXA9,HOXB2,HOXB5,HOXB6,HOXD10,NDST1,ID2,INSIG1,SMAD3,MMP14,MMP16,MYF5,MYO6,NEUROD1,PDGFRA,PKD2,PRRX1,MAPK1,PROX1,RARB,RARG,SHH,SIX1,SMO,SOX9,SOX11,SP3,SRF,ZEB1,TFAP2A,TGFBR1,TGFBR2,WNT5A,ZIC1,ZIC3,FZD3,FZD6,TBX18,NOG,HAND1,HAND2,MICAL2,IRX5,FRS2,SATB2,SLC39A1,INSIG2,SIX4,SOX18,DSCAML1,GRH…
12_Member	GO Biological Processes	GO:0001701	in utero embryonic development	-13.7261	-11.8737	86/387	86,90,91,102,115,538,639,648,650,653,677,1281,1386,1627,1909,2551,2624,2625,2627,2768,2885,3091,3976,4088,4124,4154,4678,4863,4952,5156,5310,5311,5469,5594,5604,5930,6498,6608,6670,6722,6789,7026,7046,7048,7274,7320,7422,8178,8314,8320,8531,9113,9241,9421,9464,9508,9632,9644,9927,10018,10672,23168,23322,23414,23493,25831,26524,27022,27173,51542,54345,54583,57167,57187,57493,64168,79718,79733,7980…	ACTL6A,ACVR1,ACVR1B,ADAM10,ADCY9,ATP7A,PRDM1,BMI1,BMP2,BMP5,ZFP36L1,COL3A1,ATF2,DBN1,EDNRA,GABPA,GATA2,GATA3,GATA6,GNA12,GRB2,HIF1A,LIF,SMAD3,MAN2A1,MBNL1,NASP,NPAT,OCRL,PDGFRA,PKD1,PKD2,MED1,MAPK1,MAP2K1,RBBP6,SKIL,SMO,SP3,SRF,STK4,NR2F2,TGFBR1,TGFBR2,TTPA,UBE2B,VEGFA,ELL,BAP1,EOMES,YBX3,LATS1,NOG,HAND1,HAND2,ADAMTS3,SEC24C,SH3PXD2A,MFN2,BCL2L11,GNA13,RTF1,RPGRIP1L,ZFPM2,HEY2,HECTD1,LATS2,FOXD3,…
13_Summary	GO Biological Processes	GO:0040008	regulation of growth	-29.8426	-27.1365	155/624	91,102,153,154,155,166,351,627,780,859,861,1027,1385,1435,1601,1627,1654,1839,2017,2045,2064,2066,2254,2475,2487,2627,2693,2697,3091,3371,3475,3479,3486,3488,3776,3897,4009,4088,4092,4131,4133,4323,4534,4880,4886,5048,5270,5454,5588,5629,5728,5897,5925,5931,6049,6197,6198,6386,6387,6446,6495,6548,6586,6608,6722,6789,6857,6868,6910,7003,7046,7048,7049,7224,7422,7430,7474,7486,7528,8314,8408,8482,8…	ACVR1B,ADAM10,ADRB1,ADRB2,ADRB3,TLE5,APP,BDNF,DDR1,CAV3,RUNX1,CDKN1B,CREB1,CSF1,DAB2,DBN1,DDX3X,HBEGF,CTTN,EPHA7,ERBB2,ERBB4,FGF9,MTOR,FRZB,GATA6,GHSR,GJA1,HIF1A,TNC,IFRD1,IGF1,IGFBP3,IGFBP5,KCNK2,L1CAM,LMX1A,SMAD3,SMAD7,MAP1B,MAP2,MMP14,MTM1,NPPC,NPY1R,PAFAH1B1,SERPINE2,POU3F2,PRKCQ,PROX1,PTEN,RAG2,RB1,RBBP7,RNF6,RPS6KA3,RPS6KB1,SDCBP,CXCL12,SGK1,SIX1,SLC9A1,SLIT3,SMO,SRF,STK4,SYT1,ADAM17,TBX5,T…
13_Member	GO Biological Processes	GO:0040008	regulation of growth	-29.8426	-27.1365	155/624	91,102,153,154,155,166,351,627,780,859,861,1027,1385,1435,1601,1627,1654,1839,2017,2045,2064,2066,2254,2475,2487,2627,2693,2697,3091,3371,3475,3479,3486,3488,3776,3897,4009,4088,4092,4131,4133,4323,4534,4880,4886,5048,5270,5454,5588,5629,5728,5897,5925,5931,6049,6197,6198,6386,6387,6446,6495,6548,6586,6608,6722,6789,6857,6868,6910,7003,7046,7048,7049,7224,7422,7430,7474,7486,7528,8314,8408,8482,8…	ACVR1B,ADAM10,ADRB1,ADRB2,ADRB3,TLE5,APP,BDNF,DDR1,CAV3,RUNX1,CDKN1B,CREB1,CSF1,DAB2,DBN1,DDX3X,HBEGF,CTTN,EPHA7,ERBB2,ERBB4,FGF9,MTOR,FRZB,GATA6,GHSR,GJA1,HIF1A,TNC,IFRD1,IGF1,IGFBP3,IGFBP5,KCNK2,L1CAM,LMX1A,SMAD3,SMAD7,MAP1B,MAP2,MMP14,MTM1,NPPC,NPY1R,PAFAH1B1,SERPINE2,POU3F2,PRKCQ,PROX1,PTEN,RAG2,RB1,RBBP7,RNF6,RPS6KA3,RPS6KB1,SDCBP,CXCL12,SGK1,SIX1,SLC9A1,SLIT3,SMO,SRF,STK4,SYT1,ADAM17,TBX5,T…
13_Member	GO Biological Processes	GO:0048638	regulation of developmental growth	-21.4077	-19.1747	92/332	153,154,155,351,627,859,861,1027,1385,1435,1627,2017,2045,2066,2254,2627,2693,3475,3479,3776,3897,4092,4131,4133,4534,4880,4886,5048,5454,5629,5728,5897,6049,6198,6387,6495,6608,6722,6789,6857,6910,7046,7048,7049,7224,7422,7430,7474,7528,8408,8482,8531,8829,8879,9037,9043,9113,9175,9241,9373,9699,9706,9723,10018,10269,10371,10501,10507,10509,11221,23011,23111,23191,23236,23327,23414,23493,26524,2…	ADRB1,ADRB2,ADRB3,APP,BDNF,CAV3,RUNX1,CDKN1B,CREB1,CSF1,DBN1,CTTN,EPHA7,ERBB4,FGF9,GATA6,GHSR,IFRD1,IGF1,KCNK2,L1CAM,SMAD7,MAP1B,MAP2,MTM1,NPPC,NPY1R,PAFAH1B1,POU3F2,PROX1,PTEN,RAG2,RNF6,RPS6KB1,CXCL12,SIX1,SMO,SRF,STK4,SYT1,TBX5,TGFBR1,TGFBR2,TGFBR3,TRPC5,VEGFA,EZR,WNT5A,YY1,ULK1,SEMA7A,YBX3,NRP1,SGPL1,SEMA5A,SPAG9,LATS1,MAP3K13,NOG,PLAA,RIMS2,ULK2,SEMA3E,BCL2L11,ZMPSTE24,SEMA3A,SEMA6B,SEMA4D,SE…
[truncated: 608 more rows]

## Sheet: Figure S6B
Data S6B: F1, F2, and F3 sperm DEmiRNA target genes. Related to figure 5D.																			Data S6B: F1, F2, and F3 sperm DEmiRNA target genes. Related to figure 5D.																			Data S6B: F1, F2, and F3 sperm DEmiRNA target genes. Related to figure 5D.
F1 Androgenised lineage						F1 Obese lineage						F1 Obese and Androgenized lineage							F2 Androgenised lineage						F2 Obese lineage						F2 Obese and Androgenized lineage							F3 Androgenised lineage						F3 Obese lineage
[truncated: 13,120 more rows]
[truncated: 6 more columns]
