# Supplementary material for: Transgenerational transmission of reproductive and metabolic dysfunction in the male progeny of polycystic ovary syndrome
Source: Cell Rep Med. 2023 May 5;4(5):101035. doi: 10.1016/j.xcrm.2023.101035 (PMC10213875; doi:10.1016/j.xcrm.2023.101035)
Supplement: Data S7. Alignment of the DEsncRNAs identified in sons of women with and without PCOS and each mouse lineage, related to Figure 6C [file mmc8.xlsx]

## Sheet: Data S7
Data S7: Alignment of the DEsncRNAs identified in sons of women with and without PCOS and each mouse lineage. Related to Figure 6C.
Human	Mouse	Sequence_align_identity	start_site_human	end_site_human	start_site_mouse	end_site_mouse	PValue	Comparison	Annotation
GCATTGGTGGTTCAGTGGTAGAATTCTCGCCTTA	GCATTGGTGGTTCAGTGGTAGAATTCTCGCCTTA	100	1	34	1	34	2.98e-14	CD+Veh_vs_HFHS+Veh	piRNA
CCCCTGGTGGTCTAGTGGTTAGGATTCGGCGA	CCCTGGTGGTCTAGTGGTTAGGATTCGGCGAA	100	2	32	1	31	1.15e-12	CD+Veh_vs_HFHS+Veh	piRNA
GCATTGGTGGTTCAGTGGTAGAATTCTCGCAA	GCATTGGTGGTTCAGTGGTAGAATTCTCGCCTTA	100	1	30	1	30	4.01e-12	CD+Veh_vs_HFHS+Veh	piRNA
TCCTGTGGTCTAGTGGTTAGGATTCGGCA	TCCTGTGGTCTAGTGGTTAGGATTCGGCGCCA	100	1	28	1	28	4.16e-11	CD+Veh_vs_HFHS+Veh	piRNA
TCCTGTGGTCTAGTGGTTAGGATTCGGCA	TTCCTGTGGTCTAGTGGTTAGGATTCGGCGCC	100	1	28	2	29	4.16e-11	CD+Veh_vs_HFHS+Veh	piRNA
TCCCTGGTGGTCTAGTGGTTAGGATTCGCA	TCCCTGGTGGTCTAGTGGTTAGGATTCGGGCG	100	1	28	1	28	4.4e-11	CD+Veh_vs_HFHS+Veh	piRNA
TCCTGTGGTCTAGTGGTTAGGATTCGGCA	CCTGTGGTCTAGTGGTTAGGATTCGGCGCCA	100	2	28	1	27	1.45e-10	CD+Veh_vs_HFHS+Veh	piRNA
AAAAGCTGGGTTGAGAGGGCGATTA	AAAAGCTGGGTTGAGAGGGCGATTA	100	1	25	1	25	1.55e-09	CD+Veh_vs_HFHS+Veh	piRNA
GACTCTTAGCGGTGGATCACTCGGCCA	AGACTCTTAGCGGTGGATCACTCGGCA	100	1	25	2	26	1.56e-09	CD+Veh_vs_HFHS+Veh	piRNA
CGACTCTTAGCGGTGGATCACTCGGCCA	AGACTCTTAGCGGTGGATCACTCGGCA	100	2	26	2	26	1.66e-09	CD+Veh_vs_HFHS+Veh	piRNA
GACTCTTAGCGGTGGATCACTCGGCTCGCA	AGACTCTTAGCGGTGGATCACTCGGCA	100	1	25	2	26	1.87e-09	CD+Veh_vs_HFHS+Veh	piRNA
CGACTCTTAGCGGTGGATCACTCGGCTCGCA	AGACTCTTAGCGGTGGATCACTCGGCA	100	2	26	2	26	1.98e-09	CD+Veh_vs_HFHS+Veh	piRNA
AAAAGCTGGGTTGAGAGGGCGATTA	AAAAGCTGGGTTGAGAGGGCGATT	100	1	24	1	24	5.4e-09	CD+Veh_vs_HFHS+Veh	piRNA
GCATTTGTGGTTCAGTGGTAGAATTA	GCATTTGTGGTTCAGTGGTAGAATCCTCGCCC	100	1	24	1	24	5.78e-09	CD+Veh_vs_HFHS+Veh	piRNA
CGACTCTTAGCGGTGGATCACTCGGCCA	CGACTCTTAGCGGTGGATCACTCAA	100	1	23	1	23	2.03e-08	CD+Veh_vs_HFHS+Veh	piRNA
CGACTCTTAGCGGTGGATCACTCGGCTCGCA	CGACTCTTAGCGGTGGATCACTCAA	100	1	23	1	23	2.41e-08	CD+Veh_vs_HFHS+Veh	piRNA
CGACTCTTAGCGGTGGATCACTCGGCTCGTGCGA	ACGACTCTTAGCGGTGGATCACTCA	100	1	23	2	24	2.79e-08	CD+Veh_vs_HFHS+Veh	45S-rRNA
GTTTCCGTAGTGTAGTGGTTATTA	GTTTCCGTAGTGTAGTGGTTATCACGCTCGCT	100	1	22	1	22	6.11e-08	CD+Veh_vs_HFHS+Veh	mature-tRNA-Val-CAC_5_end
GTTTCCGTAGTGTAGTGGTTATTA	GTTTCCGTAGTGTAGTGGTTATCACTTTCGCCTC	100	1	22	1	22	6.11e-08	CD+Veh_vs_HFHS+Veh	mature-tRNA-Val-CAC_5_end
GTTTCCGTAGTGTAGTGGTTATTA	GTTTCCGTAGTGTAGTGGTTATCACTTTCGCCTA	100	1	22	1	22	6.11e-08	CD+Veh_vs_HFHS+Veh	mature-tRNA-Val-CAC_5_end
GTTTCCGTAGTGTAGTGGTTATTA	GTTTCCGTAGTGTAGTGGTTATCACTTTCGCC	100	1	22	1	22	6.11e-08	CD+Veh_vs_HFHS+Veh	mature-tRNA-Val-CAC_5_end
GTTTCCGTAGTGTAGTGGTTATTA	GTTTCCGTAGTGTAGTGGTTATCACTTTCGCCTCA	100	1	22	1	22	6.11e-08	CD+Veh_vs_HFHS+Veh	mature-tRNA-Val-CAC_5_end
GTTTCCGTAGTGTAGTGGTTATTA	GTTTCCGTAGTGTAGTGGTTATCACTTTCGCCT	100	1	22	1	22	6.11e-08	CD+Veh_vs_HFHS+Veh	mature-tRNA-Val-CAC_5_end
GTTTCCGTAGTGTAGTGGTTATTA	GTTTCCGTAGTGTAGTGGTTATCACTTTCGC	100	1	22	1	22	6.11e-08	CD+Veh_vs_HFHS+Veh	mature-tRNA-Val-CAC_5_end
GTTTCCGTAGTGTAGTGGTTATTA	GTTTCCGTAGTGTAGTGGTTATCACGTTCGCCTCG	100	1	22	1	22	6.11e-08	CD+Veh_vs_HFHS+Veh	mature-tRNA-Val-CAC_5_end
TCTTGCACTTGTCCCGGCCTGTAA	TATTGCACTTGTCCCGGCCTGTAA	100	3	24	3	24	6.11e-08	CD+Veh_vs_HFHS+Veh	piRNA
TCTTGCACTTGTCCCGGCCTGTAA	TATTGCACTTGTCCCGGCCTGTAATA	100	3	24	3	24	6.11e-08	CD+Veh_vs_HFHS+Veh	piRNA
TCTTGCACTTGTCCCGGCCTGTAA	TATTGCACTTGTCCCGGCCTGTAAT	100	3	24	3	24	6.11e-08	CD+Veh_vs_HFHS+Veh	piRNA
AAAAGCTGGGTTGAGAGGGCGAGGA	AAAAGCTGGGTTGAGAGGGCGATT	100	1	22	1	22	6.58e-08	CD+Veh_vs_HFHS+Veh	piRNA
CATTGCACTTGTCTCGGTCTGAGAA	CATTGCACTTGTCTCGGTCTGATT	100	1	22	1	22	6.58e-08	CD+Veh_vs_HFHS+Veh	piRNA
GACTCTTAGCGGTGGATCACTCGGCCA	GACTCTTAGCGGTGGATCACTCAA	100	1	22	1	22	6.63e-08	CD+Veh_vs_HFHS+Veh	piRNA
CGACTCTTAGCGGTGGATCACTCGGCCA	GACTCTTAGCGGTGGATCACTCAA	100	2	23	1	22	7.07e-08	CD+Veh_vs_HFHS+Veh	piRNA
GACTCTTAGCGGTGGATCACTCGGCTCGCA	GACTCTTAGCGGTGGATCACTCAA	100	1	22	1	22	7.96e-08	CD+Veh_vs_HFHS+Veh	piRNA
CGACTCTTAGCGGTGGATCACTCGGCTCGCA	GACTCTTAGCGGTGGATCACTCAA	100	2	23	1	22	8.4e-08	CD+Veh_vs_HFHS+Veh	piRNA
AACCCGTAGATCCGAACTTGCA	AACCCGTAGATCCGAACTTGCGA	100	1	21	1	21	1.8e-07	CD+Veh_vs_HFHS+Veh	piRNA
TGAGGTAGTAGTTTGTGCTGGA	TGAGGTAGTAGTTTGTGCTGGTA	100	1	21	1	21	1.8e-07	CD+Veh_vs_HFHS+Veh	piRNA
CGACTCTTAGCGGTGGATCACCA	CGACTCTTAGCGGTGGATCACAA	100	1	21	1	21	1.97e-07	CD+Veh_vs_HFHS+Veh	piRNA
CGACTCTTAGCGGTGGATCACCA	CGACTCTTAGCGGTGGATCACTCAA	100	1	21	1	21	1.97e-07	CD+Veh_vs_HFHS+Veh	piRNA
TCTTGCACTTGTCCCGGCCTGTA	TATTGCACTTGTCCCGGCCTGTAA	100	3	23	3	23	1.97e-07	CD+Veh_vs_HFHS+Veh	piRNA
TCTTGCACTTGTCCCGGCCTGTA	TATTGCACTTGTCCCGGCCTGTAATA	100	3	23	3	23	1.97e-07	CD+Veh_vs_HFHS+Veh	piRNA
TCTTGCACTTGTCCCGGCCTGTA	TATTGCACTTGTCCCGGCCTGTAAT	100	3	23	3	23	1.97e-07	CD+Veh_vs_HFHS+Veh	piRNA
TAAGGTAGTAGTTTGTGCTGTTA	TGAGGTAGTAGTTTGTGCTGTTAGA	100	3	23	3	23	1.97e-07	CD+Veh_vs_HFHS+Veh	piRNA
TAAGGTAGTAGTTTGTGCTGTTA	TGAGGTAGTAGTTTGTGCTGTTAGATC	100	3	23	3	23	1.97e-07	CD+Veh_vs_HFHS+Veh	piRNA
TAAGGTAGTAGTTTGTGCTGTTA	TGAGGTAGTAGTTTGTGCTGTTAGAT	100	3	23	3	23	1.97e-07	CD+Veh_vs_HFHS+Veh	piRNA
TAAGGTAGTAGTTTGTGCTGTTA	CGAGGTAGTAGTTTGTGCTGTTA	100	3	23	3	23	1.97e-07	CD+Veh_vs_HFHS+Veh	piRNA
TGAGGTAGTAGTTTGTGCTGGAA	TGAGGTAGTAGTTTGTGCTGGTA	100	1	21	1	21	1.97e-07	CD+Veh_vs_HFHS+Veh	piRNA
CGACTCTTAGCGGTGGATCACCA	ACGACTCTTAGCGGTGGATCACAA	100	1	21	2	22	1.97e-07	CD+Veh_vs_HFHS+Veh	piRNA
CGACTCTTAGCGGTGGATCACCA	ACGACTCTTAGCGGTGGATCACTCAA	100	1	21	2	22	1.97e-07	CD+Veh_vs_HFHS+Veh	piRNA
GACTCTTAGCGGTGGATCACTCGGCCA	ACTCTTAGCGGTGGATCACTCAA	100	2	22	1	21	2.31e-07	CD+Veh_vs_HFHS+Veh	piRNA
ACTCTTAGCGGTGGATCACTCGGCCA	ACTCTTAGCGGTGGATCACTCAA	100	1	21	1	21	2.46e-07	CD+Veh_vs_HFHS+Veh	piRNA
CGACTCTTAGCGGTGGATCACTCGGCCA	CGACTCTTAGCGGTGGATCACAA	100	1	21	1	21	2.47e-07	CD+Veh_vs_HFHS+Veh	piRNA
GACTCTTAGCGGTGGATCACTCGGCTCGCA	ACTCTTAGCGGTGGATCACTCAA	100	2	22	1	21	2.78e-07	CD+Veh_vs_HFHS+Veh	piRNA
CGACTCTTAGCGGTGGATCACTCGGCTCGCA	CGACTCTTAGCGGTGGATCACAA	100	1	21	1	21	2.93e-07	CD+Veh_vs_HFHS+Veh	piRNA
TGAGGTAGTAGTTTGTGCTGCG	TGAGGTAGTAGTTTGTGCTGGTA	100	1	20	1	20	6.29e-07	CD+Veh_vs_HFHS+Veh	piRNA
TGAGGTAGTAGTTTGTGCTGCG	TGAGGTAGTAGTTTGTGCTGTTAGA	100	1	20	1	20	6.29e-07	CD+Veh_vs_HFHS+Veh	piRNA
TGAGGTAGTAGTTTGTGCTGCG	TGAGGTAGTAGTTTGTGCTGTTAGATC	100	1	20	1	20	6.29e-07	CD+Veh_vs_HFHS+Veh	piRNA
TGAGGTAGTAGTTTGTGCTGCG	TGAGGTAGTAGTTTGTGCTGTTAGAT	100	1	20	1	20	6.29e-07	CD+Veh_vs_HFHS+Veh	piRNA
TGAGGTAGTAGATTGTATAGAA	TGAGGTAGTAGATTGTATAGCCA	100	1	20	1	20	6.29e-07	CD+Veh_vs_HFHS+Veh	piRNA
TGAGGTAGTAGATTGTATAGAA	TGAGGTAGTAGATTGTATAGCC	100	1	20	1	20	6.29e-07	CD+Veh_vs_HFHS+Veh	piRNA
TGAGGTAGTAGTTTGTGCTGGA	TGAGGTAGTAGTTTGTGCTGTTAGA	100	1	20	1	20	6.29e-07	CD+Veh_vs_HFHS+Veh	piRNA
TGAGGTAGTAGTTTGTGCTGGA	TGAGGTAGTAGTTTGTGCTGTTAGATC	100	1	20	1	20	6.29e-07	CD+Veh_vs_HFHS+Veh	piRNA
TGAGGTAGTAGTTTGTGCTGGA	TGAGGTAGTAGTTTGTGCTGTTAGAT	100	1	20	1	20	6.29e-07	CD+Veh_vs_HFHS+Veh	piRNA
TGAGGTAGTAGTTTGTGCTGCA	TGAGGTAGTAGTTTGTGCTGGTA	100	1	20	1	20	6.29e-07	CD+Veh_vs_HFHS+Veh	piRNA
TGAGGTAGTAGTTTGTGCTGCA	TGAGGTAGTAGTTTGTGCTGTTAGA	100	1	20	1	20	6.29e-07	CD+Veh_vs_HFHS+Veh	piRNA
TGAGGTAGTAGTTTGTGCTGCA	TGAGGTAGTAGTTTGTGCTGTTAGATC	100	1	20	1	20	6.29e-07	CD+Veh_vs_HFHS+Veh	piRNA
TGAGGTAGTAGTTTGTGCTGCA	TGAGGTAGTAGTTTGTGCTGTTAGAT	100	1	20	1	20	6.29e-07	CD+Veh_vs_HFHS+Veh	piRNA
CGACTCTTAGCGGTGGATCACCA	GACTCTTAGCGGTGGATCACAA	100	2	21	1	20	6.87e-07	CD+Veh_vs_HFHS+Veh	piRNA
TGAGGTAGTAGATTGTATAGAAA	TGAGGTAGTAGATTGTATAGCC	100	1	20	1	20	6.87e-07	CD+Veh_vs_HFHS+Veh	piRNA
TGAGGTAGTAGATTGTATAGTGCA	TGAGGTAGTAGATTGTATAGCC	100	1	20	1	20	7.44e-07	CD+Veh_vs_HFHS+Veh	piRNA
TGAGGTAGTAGATTGTATAGTTCA	TGAGGTAGTAGATTGTATAGCC	100	1	20	1	20	7.44e-07	CD+Veh_vs_HFHS+Veh	piRNA
TGAGGTAGTAGATTGTATAGTGCTA	TGAGGTAGTAGATTGTATAGCC	100	1	20	1	20	8.01e-07	CD+Veh_vs_HFHS+Veh	piRNA
TGAGGTAGTAGATTGTATAGTGCAA	TGAGGTAGTAGATTGTATAGCC	100	1	20	1	20	8.01e-07	CD+Veh_vs_HFHS+Veh	piRNA
GACTCTTAGCGGTGGATCACTCGGCCA	GACTCTTAGCGGTGGATCACAA	100	1	20	1	20	8.08e-07	CD+Veh_vs_HFHS+Veh	piRNA
CGACTCTTAGCGGTGGATCACTCGGCCA	GACTCTTAGCGGTGGATCACAA	100	2	21	1	20	8.62e-07	CD+Veh_vs_HFHS+Veh	piRNA
GACTCTTAGCGGTGGATCACTCGGCTCGCA	GACTCTTAGCGGTGGATCACAA	100	1	20	1	20	9.69e-07	CD+Veh_vs_HFHS+Veh	piRNA
CGACTCTTAGCGGTGGATCACTCGGCTCGCA	GACTCTTAGCGGTGGATCACAA	100	2	21	1	20	1.02e-06	CD+Veh_vs_HFHS+Veh	piRNA
TCGGAGGTTCGAAGACGATA	CGGAGGTTCGAAGACGATA	100	2	20	1	19	1.8e-06	CD+Veh_vs_HFHS+Veh	18S-rRNA
AGAGGTAGTAGTTTGTGCTGA	TGAGGTAGTAGTTTGTGCTGGTA	100	2	20	2	20	2e-06	CD+Veh_vs_HFHS+Veh	piRNA
AGAGGTAGTAGTTTGTGCTGA	TGAGGTAGTAGTTTGTGCTGTTAGA	100	2	20	2	20	2e-06	CD+Veh_vs_HFHS+Veh	piRNA
AGAGGTAGTAGTTTGTGCTGA	TGAGGTAGTAGTTTGTGCTGTTAGATC	100	2	20	2	20	2e-06	CD+Veh_vs_HFHS+Veh	piRNA
AGAGGTAGTAGTTTGTGCTGA	TGAGGTAGTAGTTTGTGCTGTTAGAT	100	2	20	2	20	2e-06	CD+Veh_vs_HFHS+Veh	piRNA
AGAGGTAGTAGTTTGTGCTGA	CGAGGTAGTAGTTTGTGCTGTTA	100	2	20	2	20	2e-06	CD+Veh_vs_HFHS+Veh	piRNA
TGAGGTAGTAGTTTGTGCTGCG	TGAGGTAGTAGTTTGTGCTTA	100	1	19	1	19	2.2e-06	CD+Veh_vs_HFHS+Veh	piRNA
AACCCGTAGATCCGAACTTGCA	AACCCGTAGATCCGAACTTAA	100	1	19	1	19	2.2e-06	CD+Veh_vs_HFHS+Veh	piRNA
TGAGGTAGTAGTTTGTGCTGGA	TGAGGTAGTAGTTTGTGCTTA	100	1	19	1	19	2.2e-06	CD+Veh_vs_HFHS+Veh	piRNA
TGAGGTAGTAGTTTGTGCTGCA	TGAGGTAGTAGTTTGTGCTTA	100	1	19	1	19	2.2e-06	CD+Veh_vs_HFHS+Veh	piRNA
ATGTCCGGGGCTGCACGCGCGCA	ATGTCCGGGGCTGCACGCGA	100	1	19	1	19	2.4e-06	CD+Veh_vs_HFHS+Veh	18S-rRNA
ATGTCCGGGGCTGCACGCGCGCA	GATGTCCGGGGCTGCACGCGA	100	1	19	2	20	2.4e-06	CD+Veh_vs_HFHS+Veh	18S-rRNA
TGAGGTAGTAGTTTGTGCTGCGA	TGAGGTAGTAGTTTGTGCTTA	100	1	19	1	19	2.4e-06	CD+Veh_vs_HFHS+Veh	piRNA
TGAGGTAGTAGTTTGTGCTGGAA	TGAGGTAGTAGTTTGTGCTTA	100	1	19	1	19	2.4e-06	CD+Veh_vs_HFHS+Veh	piRNA
TGAGGTAGTAGTTTGTGCTGCAA	TGAGGTAGTAGTTTGTGCTTA	100	1	19	1	19	2.4e-06	CD+Veh_vs_HFHS+Veh	piRNA
TGAGGTAGTAGTTTGTGCTGTGGA	TGAGGTAGTAGTTTGTGCTTA	100	1	19	1	19	2.6e-06	CD+Veh_vs_HFHS+Veh	piRNA
TGAGGTAGTAGTTTGTGCTGTGTA	TGAGGTAGTAGTTTGTGCTTA	100	1	19	1	19	2.6e-06	CD+Veh_vs_HFHS+Veh	piRNA
GACTCTTAGCGGTGGATCACTCGGCCA	ACTCTTAGCGGTGGATCACAA	100	2	20	1	19	2.82e-06	CD+Veh_vs_HFHS+Veh	piRNA
ACTCTTAGCGGTGGATCACTCGGCCA	ACTCTTAGCGGTGGATCACAA	100	1	19	1	19	3e-06	CD+Veh_vs_HFHS+Veh	piRNA
TGAGGTAGTAGTTTGTGCTGTAGGTA	TGAGGTAGTAGTTTGTGCTTA	100	1	19	1	19	3e-06	CD+Veh_vs_HFHS+Veh	piRNA
GACTCTTAGCGGTGGATCACTCGGCTCGCA	ACTCTTAGCGGTGGATCACAA	100	2	20	1	19	3.38e-06	CD+Veh_vs_HFHS+Veh	piRNA
TGTCCGGGGCTGCACGCGCGCA	TGTCCGGGGCTGCACGCGA	100	1	18	1	18	7.67e-06	CD+Veh_vs_HFHS+Veh	18S-rRNA
GCATTTGTGGTTCAGTGGTAGAATTA	GCATTTGTGGTTCAGTGGTAGAATTCTCGCCG	100	1	25	1	25	1.66e-09	HFHS+Veh_vs_HFHS+DHT
GCATTTGTGGTTCAGTGGTAGAATTA	GCATTTGTGGTTCAGTGGTAGAATTCTCGCCGGC	100	1	25	1	25	1.66e-09	HFHS+Veh_vs_HFHS+DHT
GCATTTGTGGTTCAGTGGTAGAATTA	GCATTTGTGGTTCAGTGGTAGAATTCTCGCCGG	100	1	25	1	25	1.66e-09	HFHS+Veh_vs_HFHS+DHT
GCATTTGTGGTTCAGTGGTAGAATTA	CATTTGTGGTTCAGTGGTAGAATTCTCGCCGG	100	2	25	1	24	5.78e-09	HFHS+Veh_vs_HFHS+DHT
