# Supplementary material for: Transgenerational transmission of reproductive and metabolic dysfunction in the male progeny of polycystic ovary syndrome
Source: Cell Rep Med. 2023 May 5;4(5):101035. doi: 10.1016/j.xcrm.2023.101035 (PMC10213875; doi:10.1016/j.xcrm.2023.101035)
Supplement: Data S8. Conserved DEmiRNA target gene enrichment pathways between sperm of F1 male offspring and sons of PCOS women, related to Figure 6D [file mmc9.xlsx]

## Sheet: Sheet1
Group	Description	logP	number
CD_CV	cell morphogenesis	-3.51415	14
CD_CV	axon development	-2.94816	9
CD_CV	axonogenesis	-3.21629	9
CD_CV	regulation of growth	-5.08238	16
CD_CV	tissue morphogenesis	-2.76744	11
CD_CV	morphogenesis of an epithelium	-2.86152	10
CD_CV	negative regulation of cell differentiation	-3.81363	14
CD_CV	growth	-2.91053	10
CD_CV	RHO GTPase cycle	-3.89684	10
CD_CV	Signaling by Rho GTPases, Miro GTPases and RHOBTB3	-4.30869	13
CD_CV	vasculature development	-2.01695	9
CD_CV	reproductive structure development	-2.59695	7
CD_CV	male gonad development	-2.87778
CD_CV	development of primary male sexual characteristics	-2.86357	5
CD_CV	male sex differentiation	-2.48642	5
CD_CV	embryonic organ development	-2.35384	9
CD_CV	regulation of epithelial cell proliferation	-2.85847	9
CD_CV	regulation of epithelial cell migration	-3.8991	8
HV_CV	cell morphogenesis	-2.21764	23
HV_CV	regulation of cellular response to transforming growth factor beta stimulus	-2.07547	7
HV_CV	regulation of cellular response to growth factor stimulus	-4.69874	17
HV_CV	regulation of nervous system development	-2.28671	18
HV_CV	regulation of plasma membrane bounded cell projection organization	-2.8941	24
HV_CV	brain development	-5.99634	30
HV_CV	positive regulation of cellular component biogenesis	-2.17088	17
HV_CV	negative regulation of cell differentiation	-2.90189	24
HV_CV	tube morphogenesis	-3.56789	26
HV_CV	vasculature development	-5.2579	26
HV_CV	regulation of cellular catabolic process	-4.69175	20
HV_CV	in utero embryonic development	-3.87719	22
HV_CV	regulation of epithelial cell migration	-2.89757	9
HD_HV	regulation of kinase activity	-4.66867	31
HD_HV	regulation of cellular response to transforming growth factor beta stimulus	-2.7603	9
HD_HV	regulation of cellular response to growth factor stimulus	-5.35569	20
HD_HV	enzyme-linked receptor protein signaling pathway	-6.54399	33
HD_HV	protein phosphorylation	-4.97854	33
HD_HV	regulation of nervous system development	-2.26531	15
HD_HV	regulation of plasma membrane bounded cell projection organization	-4.5921	32
HD_HV	tissue morphogenesis	-4.15503	31
HD_HV	regulation of MAPK cascade	-2.92488	27
HD_HV	regulation of ERK1 and ERK2 cascade	-2.73425	15
HD_HV	positive regulation of cellular component biogenesis	-4.76269	26
HD_HV	negative regulation of cell differentiation	-6.28275	36
HD_HV	growth	-2.838	21
HD_HV	RHO GTPase cycle	-5.03726	22
HD_HV	signaling by RHO GTPases, Miro GTPases and RHOBTB3	-4.51564	27
HD_HV	tube morphogenesis	-4.15503	31
HD_HV	vasculature development	-3.20512	24
HD_HV	regulation of epithelial cell migration	-4.89441	9
human	cell morphogenesis	-17.1251	63
human	axon development	-9.40374	35
human	axonogenesis	-8.24535	31
human	brain development	-11.4414	56
human	development of primary male sexual characteristics	-2.8593	11
human	embryonic organ development	-4.72617	28
human	enzyme-linked receptor protein signaling pathway	-12.4052	52
human	growth	-9.69417	36
human	in utero embryonic development	-4.93668	26
human	male gonad development	-2.88375	11
human	male sex differentiation	-2.35825	11
human	morphogenesis of an epithelium	-8.43707	36
human	negative regulation of cell differentiation	-9.93705	51
human	positive regulation of cellular component biogenesis	-10.5479	42
human	protein phosphorylation	-11.8387	54
human	regulation of cellular catabolic process	-8.80634	52
human	regulation of cellular response to growth factor stimulus	-5.49174	25
human	regulation of cellular response to transforming growth factor beta stimulus	-5.70533	16
human	regulation of epithelial cell migration	-8.44931	28
human	regulation of epithelial cell proliferation	-5.79082	29
human	regulation of ERK1 and ERK2 cascade	-2.79069	18
human	regulation of growth	-11.6232	50
human	regulation of kinase activity	-13.4594	61
human	regulation of MAPK cascade	-11.4847	53
human	regulation of nervous system development	-10.5927	40
human	regulation of plasma membrane bounded cell projection organization	-5.98566	39
human	reproductive structure development	-8.94373	29
human	RHO GTPase cycle	-9.64375	38
human	Signaling by Rho GTPases, Miro GTPases and RHOBTB3	-8.88604	49
human	tissue morphogenesis	-11.5256	47
human	tube morphogenesis	-9.0246	47
human	vasculature development	-6.74929	36
